# Supplementary material for: Comprehensive analysis of lectin-glycan interactions reveals determinants of lectin specificity
Source: PLoS Comput Biol. 2021 Oct 6;17(10):e1009470. doi: 10.1371/journal.pcbi.1009470 (PMC8523061; doi:10.1371/journal.pcbi.1009470)
Supplement: S1 File — The curated set of 4,088 lectin-glycan interactions with associated UniLectin3D information and the values of the 221 features used in this analysis. (CSV) [file pcbi.1009470.s001.csv]

	pdb	uniparc	origine	espece	new_fold.Not.Published	resolution	ligand	sucres	iupac	pubmed	numBsites	longname	bsiteSequence	hydrophobics	hbonds	wbridges	sbridges	pistacks	pications	halogens	metal	hbond_back	hbond_nonback	total	numBSresis_bin1	numBSresis_bin2	numBSresis_bin3	numBSresis_bin4	H_bin1	B_bin1	E_bin1	G_bin1	T_bin1	S_bin1	X._bin1	nonpolar_bin1	polar_bin1	posCharge_bin1	negCharge_bin1	aromatic_bin1	GLY_bin1	ALA_bin1	VAL_bin1	LEU_bin1	MET_bin1	ILE_bin1	SER_bin1	THR_bin1	CYS_bin1
4JNO_SIA:A:801	4JNO	Q8WS31	Protist, parasites, mold	Plasmodium falciparum	a-helix triplets / Duffy-like	3	NeuAc	D-Neup5Ac	NeuAc	23508963	2	SIA	L|FGCNYKSNNEKSW|EPPRRQTLCLGRT|A|E|L|DYYGK	1	8	0	1	0	0	0	0	6	2	10	12	2	9	4	0.25	0	0	0	0.166666666666667	0	0.583333333333333	0.333333333333333	0.416666666666667	0.166666666666667	0	0.0833333333333333	0.166666666666667	0	0	0.166666666666667	0	0	0	0.0833333333333333	0.166666666666667
4JNO_SIA:A:802	4JNO	Q8WS31	Protist, parasites, mold	Plasmodium falciparum	a-helix triplets / Duffy-like	3	NeuAc	D-Neup5Ac	NeuAc	23508963	2	SIA	FACGIKRKS|I|DRKIQLCIA|L|L|DFGGNTDRV	0	7	0	0	0	0	0	0	4	3	7	8	4	14	2	0.625	0	0	0	0.125	0	0.25	0.375	0.5	0.125	0	0	0.25	0	0	0	0	0.125	0	0.125	0.125
4B16_NAG:A:1275	4B16	S4S1V9	Plant lectins	Tamarindus indica	a/b barrel / TIM	1.61	chitobiose	D-GlcpNAc	GlcNAc(b1-4)GlcNAc	NULL	2	NAG	QQEIKYCQLKLI|SG|LGEVYLD|TSRRI	1	5	0	1	0	0	0	0	2	3	7	6	2	6	6	0.5	0	0.333333333333333	0	0	0.166666666666667	0	0.166666666666667	0.166666666666667	0.333333333333333	0.166666666666667	0.166666666666667	0	0	0	0.166666666666667	0	0	0	0	0
4B16_NAG:A:1276	4B16	S4S1V9	Plant lectins	Tamarindus indica	a/b barrel / TIM	1.61	chitobiose	D-GlcpNAc	GlcNAc(b1-4)GlcNAc	NULL	2	NAG	VTP|VPEGLNLKF|PDYYLDK	0	2	2	0	0	0	0	0	2	0	4	4	2	7	4	0	0	0	0	0.5	0	0.5	0	0.25	0	0.25	0.5	0	0	0	0	0	0	0	0	0
1HJV_NAG:E:1	1HJV	P36222	Animal lectins	Homo sapiens	a/b barrel / TIM	2.75	bGlcNAc14bGlcNAc14bGlcNAc14GlcNAc	D-GlcpNAc	GlcNAc(b1-4)GlcNAc(b1-4)GlcNAc(b1-4)GlcNAc	12775711	8	NAG-NAG-NAG	WSQYRE|F|TWEWND	1	3	2	0	0	0	0	0	0	3	6	3	1	3	2	0	0	0	0	0.333333333333333	0.666666666666667	0	0	0	0	0.333333333333333	0.666666666666667	0	0	0	0	0	0	0	0	0
1HJV_NAG:F:1	1HJV	P36222	Animal lectins	Homo sapiens	a/b barrel / TIM	2.75	bGlcNAc14bGlcNAc14bGlcNAc14GlcNAc	D-GlcpNAc	GlcNAc(b1-4)GlcNAc(b1-4)GlcNAc(b1-4)GlcNAc	12775711	8	NAG-NAG-NAG-NAG	VCYYTSWSQYREG|IYSF|W|SVGGWNFGS|DLAWLYPG|SAALSAGKVTID|Y|SIMTYDFHGAWR|FSN|PTFGRSF|TKEAGTLA|MVWALDL	6	14	8	0	0	0	0	0	3	11	28	12	11	24	19	0	0	0.25	0.25	0	0	0.5	0.25	0.0833333333333333	0.0833333333333333	0.166666666666667	0.416666666666667	0.0833333333333333	0	0	0.0833333333333333	0.0833333333333333	0	0	0	0
1HJV_NAG:G:1	1HJV	P36222	Animal lectins	Homo sapiens	a/b barrel / TIM	2.75	bGlcNAc14bGlcNAc14bGlcNAc14GlcNAc	D-GlcpNAc	GlcNAc(b1-4)GlcNAc(b1-4)GlcNAc(b1-4)GlcNAc	12775711	8	NAG-NAG-NAG	WSQYRE|F|TWEWND	0	4	0	0	0	0	0	0	0	4	4	3	1	2	4	0	0	0	0.333333333333333	0.333333333333333	0.333333333333333	0	0	0	0	0.333333333333333	0.666666666666667	0	0	0	0	0	0	0	0	0
1HJV_NAG:H:1	1HJV	P36222	Animal lectins	Homo sapiens	a/b barrel / TIM	2.75	bGlcNAc14bGlcNAc14bGlcNAc14GlcNAc	D-GlcpNAc	GlcNAc(b1-4)GlcNAc(b1-4)GlcNAc(b1-4)GlcNAc	12775711	8	NAG-NAG-NAG-NAG	VCYYTSWSQYR|IYSF|W|SVGGWNFG|DLAWLYPG|SAALSAGKVTID|SIMTYDFHGAWR|H|FSN|PTFGRSF|TKEAGTLA|MVWALDL	6	11	2	0	0	0	0	0	4	7	19	9	15	25	15	0	0	0.333333333333333	0	0.222222222222222	0.111111111111111	0.333333333333333	0.222222222222222	0.111111111111111	0	0.111111111111111	0.555555555555556	0	0	0	0.111111111111111	0.111111111111111	0	0	0	0
1HJV_NAG:I:1	1HJV	P36222	Animal lectins	Homo sapiens	a/b barrel / TIM	2.75	bGlcNAc14bGlcNAc14bGlcNAc14GlcNAc	D-GlcpNAc	GlcNAc(b1-4)GlcNAc(b1-4)GlcNAc(b1-4)GlcNAc	12775711	8	NAG-NAG-NAG	WSQYRE|SCF|TWEWND	1	2	0	0	0	0	0	0	0	2	3	3	2	3	3	0	0	0	0	0.333333333333333	0.666666666666667	0	0	0	0	0.333333333333333	0.666666666666667	0	0	0	0	0	0	0	0	0
1HJV_NAG:J:1	1HJV	P36222	Animal lectins	Homo sapiens	a/b barrel / TIM	2.75	bGlcNAc14bGlcNAc14bGlcNAc14GlcNAc	D-GlcpNAc	GlcNAc(b1-4)GlcNAc(b1-4)GlcNAc(b1-4)GlcNAc	12775711	8	NAG-NAG-NAG-NAG	VCYYTSWSQYREG|IYSFAN|W|SVGGWNFG|DLAWLYPG|ALSAGKVTID|Y|SIMTYDFHGAWRG|H|S|FGRSF|TKEAGTL|MVWALDL	3	13	2	0	0	0	0	0	4	9	18	11	12	20	18	0	0	0.272727272727273	0	0.181818181818182	0.272727272727273	0.272727272727273	0.272727272727273	0.0909090909090909	0.0909090909090909	0.181818181818182	0.363636363636364	0	0	0	0.181818181818182	0.0909090909090909	0	0	0	0
1HJV_NAG:K:1	1HJV	P36222	Animal lectins	Homo sapiens	a/b barrel / TIM	2.75	bGlcNAc14bGlcNAc14bGlcNAc14GlcNAc	D-GlcpNAc	GlcNAc(b1-4)GlcNAc(b1-4)GlcNAc(b1-4)GlcNAc	12775711	8	NAG-NAG-NAG	WSQY|F|TWEWND	0	3	0	0	0	0	0	0	0	3	3	2	2	3	2	0	0	0	0	0.5	0.5	0	0	0	0	0.5	0.5	0	0	0	0	0	0	0	0	0
1HJV_NAG:L:1	1HJV	P36222	Animal lectins	Homo sapiens	a/b barrel / TIM	2.75	bGlcNAc14bGlcNAc14bGlcNAc14GlcNAc	D-GlcpNAc	GlcNAc(b1-4)GlcNAc(b1-4)GlcNAc(b1-4)GlcNAc	12775711	8	NAG-NAG-NAG-NAG	VCYYTSWSQYR|IYSF|W|SVGGWNFG|DLAWLYPG|SAALSAGKVTI|Y|SIMTYDFHGAWR|H|SN|PTFGRSF|TKEAGTL|MVWALDL	5	11	6	0	0	0	0	0	3	8	22	14	9	19	24	0.142857142857143	0	0.357142857142857	0	0.0714285714285714	0.0714285714285714	0.357142857142857	0.214285714285714	0.0714285714285714	0.0714285714285714	0.142857142857143	0.5	0	0.0714285714285714	0	0.0714285714285714	0.0714285714285714	0	0	0	0
1HJW_NAG:C:1	1HJW	P36222	Animal lectins	Homo sapiens	a/b barrel / TIM	2.3	chito-octasaccharide	D-GlcpNAc	GlcNAc(b1-4)GlcNAc(b1-4)GlcNAc(b1-4)GlcNAc(b1-4)GlcNAc(b1-4)GlcNAc(b1-4)GlcNAc(b1-4)GlcNAc	12775711	2	NAG-NAG-NAG-NAG-NAG-NAG	VCYYTSWSQYREG|IYSF|DTWEWN|SVGGWNFG|DLAWLYPG|SAALSAGKVTID|Y|SIMTYDFHGAW|H|FSN|PTFGRSF|TKEAGTL|MVWALDL	6	15	5	0	0	0	0	0	3	12	26	14	12	25	21	0	0	0.285714285714286	0.214285714285714	0.142857142857143	0.0714285714285714	0.285714285714286	0.214285714285714	0.0714285714285714	0.0714285714285714	0.142857142857143	0.5	0.0714285714285714	0	0	0.0714285714285714	0.0714285714285714	0	0	0	0
1HJW_NAG:E:1	1HJW	P36222	Animal lectins	Homo sapiens	a/b barrel / TIM	2.3	chito-octasaccharide	D-GlcpNAc	GlcNAc(b1-4)GlcNAc(b1-4)GlcNAc(b1-4)GlcNAc(b1-4)GlcNAc(b1-4)GlcNAc(b1-4)GlcNAc(b1-4)GlcNAc	12775711	2	NAG-NAG-NAG-NAG-NAG	VCYYTSWSQYREG|IYSFA|WE|SVGGWNFG|DLAWLYPG|SAALSAGKVTI|Y|SIMTYDFHGAWRG|H|SN|PTFGRSF|TKEAGTLA|MVWALDL	5	14	9	0	0	0	0	0	3	11	28	11	16	21	23	0	0	0.272727272727273	0.0909090909090909	0.0909090909090909	0.181818181818182	0.363636363636364	0.181818181818182	0.0909090909090909	0	0.181818181818182	0.545454545454545	0	0	0	0.0909090909090909	0.0909090909090909	0	0	0	0
1NWS_NAG:H:1	1NWS	P36222	Animal lectins	Homo sapiens	a/b barrel / TIM	2.5	bGlcNAc14GlcNAc	D-GlcpNAc	GlcNAc(b1-4)GlcNAc	12851408	4	NAG-NAG	SWSQYR|F|TWEWND	0	2	2	0	0	0	0	0	0	2	4	4	0	3	3	0	0	0	0.25	0.25	0.25	0.25	0	0	0	0.25	0.75	0	0	0	0	0	0	0	0	0
1NWS_NAG:J:1	1NWS	P36222	Animal lectins	Homo sapiens	a/b barrel / TIM	2.5	bGlcNAc14GlcNAc	D-GlcpNAc	GlcNAc(b1-4)GlcNAc	12851408	4	NAG-NAG	SWSQY|F|DTWEWND	0	1	1	0	0	0	0	0	0	1	2	4	0	4	2	0	0	0	0.25	0.25	0.25	0.25	0	0	0	0.25	0.75	0	0	0	0	0	0	0	0	0
1NWS_NAG:L:1	1NWS	P36222	Animal lectins	Homo sapiens	a/b barrel / TIM	2.5	bGlcNAc14GlcNAc	D-GlcpNAc	GlcNAc(b1-4)GlcNAc	12851408	4	NAG-NAG	WSQYR|F|TWEWND	0	3	1	0	0	0	0	0	0	3	4	3	2	3	2	0	0	0	0.333333333333333	0.333333333333333	0.333333333333333	0	0	0	0	0.333333333333333	0.666666666666667	0	0	0	0	0	0	0	0	0
1NWS_NDG:F:1	1NWS	P36222	Animal lectins	Homo sapiens	a/b barrel / TIM	2.5	bGlcNAc14GlcNAc	D-GlcpNAc	GlcNAc(b1-4)GlcNAc	12851408	4	NDG-NAG	SWSQYRE|F|TWEWND	1	4	1	0	0	0	0	0	0	4	6	3	1	4	4	0	0	0	0.333333333333333	0.333333333333333	0.333333333333333	0	0	0	0	0.333333333333333	0.666666666666667	0	0	0	0	0	0	0	0	0
1NWT_NAG:F:1	1NWT	P36222	Animal lectins	Homo sapiens	a/b barrel / TIM	2.5	chito-octasaccharide	D-GlcpNAc	GlcNAc(b1-4)GlcNAc(b1-4)GlcNAc(b1-4)GlcNAc(b1-4)GlcNAc(b1-4)GlcNAc(b1-4)GlcNAc(b1-4)GlcNAc	12851408	4	NAG-NAG-NAG-NAG-NDG-NAG	VCYYTSWSQYR|IYSF|DTWEW|SVGGWNFGS|DLAWLYPG|ALSAGKVTID|Y|SIMTYDFHGAWR|H|DRFSN|PTFGRSF|TKEAGTLA|MVWALDL	8	16	5	0	0	0	0	0	4	12	29	13	13	26	20	0	0	0.307692307692308	0.153846153846154	0.0769230769230769	0.0769230769230769	0.384615384615385	0.307692307692308	0.0769230769230769	0.0769230769230769	0.153846153846154	0.384615384615385	0.0769230769230769	0	0	0.153846153846154	0.0769230769230769	0	0	0	0
1NWT_NAG:J:1	1NWT	P36222	Animal lectins	Homo sapiens	a/b barrel / TIM	2.5	chito-octasaccharide	D-GlcpNAc	GlcNAc(b1-4)GlcNAc(b1-4)GlcNAc(b1-4)GlcNAc(b1-4)GlcNAc(b1-4)GlcNAc(b1-4)GlcNAc(b1-4)GlcNAc	12851408	4	NAG-NAG-NAG-NAG-NDG-NAG	VCYYTSWSQYREG|IYSFAN|DTWEW|SVGGWNFG|DLAWLYPG|ALSAGKVTID|Y|MTYDFHGAWRGT|H|DRFSN|PTFGRSF|TKEAGTLA|MVWALDL	7	12	6	0	0	0	0	0	4	8	25	14	14	24	19	0	0	0.285714285714286	0.285714285714286	0.0714285714285714	0.0714285714285714	0.285714285714286	0.214285714285714	0.0714285714285714	0.142857142857143	0.142857142857143	0.428571428571429	0	0	0	0.142857142857143	0.0714285714285714	0	0	0	0
1NWT_NAG:L:1	1NWT	P36222	Animal lectins	Homo sapiens	a/b barrel / TIM	2.5	chito-octasaccharide	D-GlcpNAc	GlcNAc(b1-4)GlcNAc(b1-4)GlcNAc(b1-4)GlcNAc(b1-4)GlcNAc(b1-4)GlcNAc(b1-4)GlcNAc(b1-4)GlcNAc	12851408	4	NAG-NAG-NAG-NAG-NDG-NAG	VCYYTSWSQYR|IYSFAN|DTWEW|SVGGWNFG|DLAWLYPG|ALSAGKVTID|Y|SIMTYDFHGAWRGT|H|PDRFSN|PTFGRSF|TKEAGTLA|MVWALDL	8	15	5	0	0	0	0	0	4	11	28	15	11	26	23	0	0	0.266666666666667	0.266666666666667	0.0666666666666667	0.0666666666666667	0.333333333333333	0.266666666666667	0.0666666666666667	0.133333333333333	0.133333333333333	0.4	0.0666666666666667	0	0	0.133333333333333	0.0666666666666667	0	0	0	0
1NWT_NDG:H:1	1NWT	P36222	Animal lectins	Homo sapiens	a/b barrel / TIM	2.5	chito-octasaccharide	D-GlcpNAc	GlcNAc(b1-4)GlcNAc(b1-4)GlcNAc(b1-4)GlcNAc(b1-4)GlcNAc(b1-4)GlcNAc(b1-4)GlcNAc(b1-4)GlcNAc	12851408	4	NDG-NAG-NAG-NDG-NAG	VCYYTSWSQYR|IYSFAN|DTWEW|SVGGWNFG|DLAWLYPG|SAALSAGKVTID|Y|SIMTYDFHGAWRG|H|D|SN|PTFGRSF|RFTKEAGTLA|MVWALDL	9	13	5	0	0	0	0	0	5	8	27	13	15	23	23	0	0	0.307692307692308	0.153846153846154	0.0769230769230769	0.0769230769230769	0.384615384615385	0.307692307692308	0.0769230769230769	0.0769230769230769	0.153846153846154	0.384615384615385	0.0769230769230769	0	0	0.153846153846154	0.0769230769230769	0	0	0	0
1NWU_NAG:F:1	1NWU	P36222	Animal lectins	Homo sapiens	a/b barrel / TIM	2.2	chitopentaose	D-GlcpNAc	GlcNAc(b1-4)GlcNAc(b1-4)GlcNAc(b1-4)GlcNAc(b1-4)GlcNAc	12851408	4	NAG-NAG-NAG-NDG	YYTSWSQYREG|SF|W|SVGGWNFG|DLAWLYPG|ALSAGKVTID|Y|SIMTYDFHGAWR|H|SN|PTFGRSF|TKEAGTLA|MVWALDL	4	14	8	0	0	0	0	0	4	10	26	14	9	21	21	0	0	0.285714285714286	0.0714285714285714	0.214285714285714	0.0714285714285714	0.357142857142857	0.285714285714286	0.142857142857143	0.0714285714285714	0.142857142857143	0.357142857142857	0.0714285714285714	0	0	0.142857142857143	0.0714285714285714	0	0	0.0714285714285714	0
1NWU_NAG:J:1	1NWU	P36222	Animal lectins	Homo sapiens	a/b barrel / TIM	2.2	chitopentaose	D-GlcpNAc	GlcNAc(b1-4)GlcNAc(b1-4)GlcNAc(b1-4)GlcNAc(b1-4)GlcNAc	12851408	4	NAG-NAG-NAG-NDG	VCYYTSWSQYREG|IYSF|W|SVGGWNFG|DLAWLYPG|SAALSAGKVTI|Y|SIMTYDFHGAWR|H|SN|PTFGRSF|TKEAGTLA|MVWALDL	6	11	6	0	0	0	0	0	4	7	23	13	11	21	21	0	0	0.307692307692308	0.0769230769230769	0.230769230769231	0.0769230769230769	0.307692307692308	0.230769230769231	0.153846153846154	0.0769230769230769	0.0769230769230769	0.461538461538462	0.0769230769230769	0	0	0.153846153846154	0	0	0	0.0769230769230769	0
1NWU_NAG:L:1	1NWU	P36222	Animal lectins	Homo sapiens	a/b barrel / TIM	2.2	chitopentaose	D-GlcpNAc	GlcNAc(b1-4)GlcNAc(b1-4)GlcNAc(b1-4)GlcNAc(b1-4)GlcNAc	12851408	4	NAG-NAG-NAG-NDG	VCYYTSWSQYREG|IYSF|W|SVGGWNFG|DLAWLYPG|SAALSAGKVTI|Y|SIMTYDFHGAWR|H|SN|FGRSF|TKEAGTLA|MVWALDL	5	13	7	0	0	0	0	0	4	9	25	11	13	21	19	0	0	0.272727272727273	0.0909090909090909	0.272727272727273	0.0909090909090909	0.272727272727273	0.272727272727273	0.181818181818182	0.0909090909090909	0.0909090909090909	0.363636363636364	0.0909090909090909	0	0	0.181818181818182	0	0	0	0.0909090909090909	0
1NWU_NDG:H:1	1NWU	P36222	Animal lectins	Homo sapiens	a/b barrel / TIM	2.2	chitopentaose	D-GlcpNAc	GlcNAc(b1-4)GlcNAc(b1-4)GlcNAc(b1-4)GlcNAc(b1-4)GlcNAc	12851408	4	NDG-NAG-NAG-NDG	VCYYTSWSQYR|IYSF|W|SVGGWNFG|DLAWLYPG|SAALSAGKVTI|Y|SIMTYDFHGAWRG|H|SN|TFGRSF|TKEAGTLA|MVWALDL	5	12	3	0	0	0	0	0	4	8	20	15	9	22	20	0	0	0.333333333333333	0.0666666666666667	0.2	0.0666666666666667	0.333333333333333	0.266666666666667	0.133333333333333	0.0666666666666667	0.133333333333333	0.4	0.0666666666666667	0	0	0.133333333333333	0.0666666666666667	0	0	0.0666666666666667	0
4P8V_NAG:B:1	4P8V	Q15782	Animal lectins	Homo sapiens	a/b barrel / TIM	1.64		D-GlcpNAc	GlcNAc(b1-4)GlcNAc(b1-4)GlcNAc(b1-4)GlcNAc	NULL	1	NAG-NAG	VCYFTNWSQDR|IYSF|SIGGYLFGS|DVSWIY|GV|NLLSFDFH|W|N|PTYGH|TESSGFLA|MIWSIDM	5	6	2	0	0	0	0	0	2	4	13	10	5	19	15	0	0	0.5	0.1	0.2	0.1	0.1	0.4	0.1	0	0.1	0.4	0.1	0	0	0.1	0.1	0.1	0.1	0	0
4P8X_NAG:B:1	4P8X	Q15782	Animal lectins	Homo sapiens	a/b barrel / TIM	2.48		D-GlcpNAc	GlcNAc(b1-4)GlcNAc(b1-4)GlcNAc(b1-4)GlcNAc(b1-4)GlcNAc(b1-4)GlcNAc	NULL	1	NAG-NAG-NAG-NAG-NAG-NAG	VCYFTNWSQDRQE|IYSF|SIGGYLFG|DVSWIYPD|VGVSAGRQMI|Y|NLLSFDFHGSWEK|N|PSSYYNV|PTYGH|TESSGFLA|MIWSIDM	8	15	9	0	0	0	0	0	4	11	32	13	10	30	20	0	0	0.230769230769231	0.0769230769230769	0.230769230769231	0.230769230769231	0.230769230769231	0.307692307692308	0.0769230769230769	0	0.0769230769230769	0.538461538461538	0.0769230769230769	0	0	0.0769230769230769	0.0769230769230769	0.0769230769230769	0.0769230769230769	0	0
1E9L_GCS:A:800	1E9L	O35744	Animal lectins	Homo sapiens	a/b barrel / TIM	2.5	GlcN	D-GlcpN	GlcN	11278670	1	GCS	YYT|IYAF|AIGGWKF|NLDWQYP|TG|QVMTYDLH|G|Y|VVWPL	0	6	0	0	0	0	0	0	1	5	6	8	3	14	10	0	0	0.5	0	0.125	0.125	0.25	0.25	0.125	0	0.125	0.5	0.125	0	0	0	0.125	0	0	0	0
5HCA_BGC:A:407	5HCA	F2VN92	Animal lectins	Entamoeba histolytica	a/b hairpin / non-globular proline-rich	2.15		D-Glcp	Glc	NULL	1	BGC	YIKLL|PESEYNIM|D|HVI|GKNNL|D|RPNNTY|KQEGKFDED	0	5	3	2	0	0	0	0	1	4	10	5	10	7	5	0	0	0.8	0	0	0	0.2	0.4	0	0.4	0	0.2	0	0	0	0	0.2	0.2	0	0	0
3O0W_MAN:B:1	3O0W	P14211	Animal lectins	Mus musculus	a/b hairpin / non-globular proline-rich	1.95	aGlc13aMan12aMan12aMan	D-Glcp, D-Manp	Glc(a1-3)Man(a1-2)Man(a1-2)Mana	20880849	1	MAN-MAN-MAN-GLC	F|RFYAL|IDCGGGYVKLF|HGDSEYNI|GPDICG|TKKVHVI|GKNVL|GLDLWQV	0	9	5	1	0	0	0	0	1	8	15	11	8	7	13	0	0	0.727272727272727	0	0.0909090909090909	0	0.181818181818182	0.181818181818182	0.0909090909090909	0.181818181818182	0.181818181818182	0.363636363636364	0.181818181818182	0	0	0	0	0	0	0	0
3O0X_MAN:C:1	3O0X	P14211	Animal lectins	Mus musculus	a/b hairpin / non-globular proline-rich	2.01	aGlc13aMan12aMan12aMan	D-Glcp, D-Manp	Glc(a1-3)Man(a1-2)Man(a1-2)Mana	20880849	2	MAN-MAN-MAN-GLC	F|RFYAL|IDCGGGYVKLF|HGDSEYNI|GPDICG|TKKVHVI|GKNVL|GLDLWQV	0	11	5	1	0	0	0	0	1	10	17	9	10	7	14	0	0	0.666666666666667	0	0.111111111111111	0	0.222222222222222	0.222222222222222	0.111111111111111	0.111111111111111	0.222222222222222	0.333333333333333	0.222222222222222	0	0	0	0	0	0	0	0
3O0X_MAN:D:1	3O0X	P14211	Animal lectins	Mus musculus	a/b hairpin / non-globular proline-rich	2.01	aGlc13aMan12aMan12aMan	D-Glcp, D-Manp	Glc(a1-3)Man(a1-2)Man(a1-2)Mana	20880849	2	MAN-MAN-MAN-GLC	F|RFY|IDCGGGYVKLF|HGDSEYNI|GPDICG|TKKVHVI|GKNVL|GLDLWQV	0	10	4	1	0	0	0	0	0	10	15	9	10	7	11	0	0	0.666666666666667	0	0.111111111111111	0	0.222222222222222	0.222222222222222	0.111111111111111	0.111111111111111	0.222222222222222	0.333333333333333	0.222222222222222	0	0	0	0	0	0	0	0
5HCF_BGC:B:401	5HCF	Q4CPZ0	Animal lectins	Trypanosoma cruzi	a/b hairpin / non-globular proline-rich	2.45		D-Glcp	Glc	NULL	2	BGC	F|GGYIKLL|FHGETKY|M|D|I|N|IDVW|G|I	0	3	0	1	0	0	0	0	0	3	4	4	5	6	6	0	0	0.5	0	0.25	0	0.25	0.25	0	0.25	0.25	0.25	0.25	0	0	0	0	0	0	0	0
5HCF_BGC:F:401	5HCF	Q4CPZ0	Animal lectins	Trypanosoma cruzi	a/b hairpin / non-globular proline-rich	2.45		D-Glcp	Glc	NULL	2	BGC	FYA|GGYIKLL|FHGETKY|M|D|HII|N|IDVW	0	2	0	1	0	0	0	0	1	1	3	4	4	8	5	0	0	0.5	0	0.25	0	0.25	0.25	0	0.25	0.25	0.25	0.25	0	0	0	0	0	0	0	0
5JPV_GLC:C:1	5JPV	P07306	Animal lectins	Homo sapiens	a/b mixed / C-type lectin-like	1.9	lactose	D-Glcp, D-Galp	Gal(b1-4)Glc	28230359	2	GLC-GAL-CA	N|NWRPEQPDDWYGH|GGEDCAHFTDDGRWNDDV|RPY	0	2	1	1	0	0	0	4	0	2	8	6	2	10	10	0	0	0.333333333333333	0	0	0	0.666666666666667	0	0.333333333333333	0.166666666666667	0.5	0	0	0	0	0	0	0	0	0	0
5JPV_GLC:D:1	5JPV	P07306	Animal lectins	Homo sapiens	a/b mixed / C-type lectin-like	1.9	lactose	D-Glcp, D-Galp	Gal(b1-4)Glc	28230359	2	GLC-GAL-CA	N|NWRPEQPDDWYGH|GGEDCAHFTD|WNDDVCQRPY	0	0	4	1	0	0	0	4	0	0	9	6	2	9	10	0	0	0.333333333333333	0	0	0	0.666666666666667	0	0.333333333333333	0.166666666666667	0.5	0	0	0	0	0	0	0	0	0	0
5JQ1_ZPF:A:1004	5JQ1	P07306	Animal lectins	Homo sapiens	a/b mixed / C-type lectin-like	1.83	bridged ketal GalNAc	D-GalpNAc	GalNAc	28230359	2	ZPF-CA	N|WRPEQPDDWYGH|GGEDCAHFTD|RWNDDVCQRPY	0	1	2	0	0	0	0	4	0	1	7	5	6	6	12	0	0	0.4	0	0	0	0.6	0	0.4	0	0.6	0	0	0	0	0	0	0	0	0	0
5JQ1_ZPF:B:1003	5JQ1	P07306	Animal lectins	Homo sapiens	a/b mixed / C-type lectin-like	1.83	bridged ketal GalNAc	D-GalpNAc	GalNAc	28230359	2	ZPF-CA	N|WRPEQPDDWYGH|GGEDCAHFTD|RWNDDVCQRPY	0	4	4	0	0	0	0	4	0	4	12	5	6	6	12	0	0	0.4	0	0	0	0.6	0	0.4	0	0.6	0	0	0	0	0	0	0	0	0	0
4ZES_MMA:A:301	4ZES	Q8WTT0	Animal lectins	Homo sapiens	a/b mixed / C-type lectin-like	1.65	aMeMan	D-Manp	Man	25995448	2	MMA-CA	SGEPNNLDERCAIINFR|WNDIH|V	0	1	0	0	0	0	0	4	0	1	5	5	3	3	9	0	0	0.4	0	0	0	0.6	0	0.4	0	0.6	0	0	0	0	0	0	0	0	0	0
4ZES_MMA:B:301	4ZES	Q8WTT0	Animal lectins	Homo sapiens	a/b mixed / C-type lectin-like	1.65	aMeMan	D-Manp	Man	25995448	2	MMA-CA	SGEPNNLDERCAIINFRSS|GWNDIH	0	1	2	0	0	0	0	4	0	1	7	5	2	7	4	0	0	0.4	0	0	0	0.6	0	0.4	0	0.6	0	0	0	0	0	0	0	0	0	0
4ZET_MAN:C:1	4ZET	Q8WTT0	Animal lectins	Homo sapiens	a/b mixed / C-type lectin-like	2.9	bGal14bGlcNAc12Man	D-Galp, D-GlcpNAc, D-Manp	Gal(b1-4)GlcNAc(b1-2)Man	25995448	2	MAN-NAG-GAL-CA	M|KRNSSYF|WHSGEPNNLDERCAIINFRSS|GWNDIHCHVPQKS	0	7	0	0	0	0	0	4	1	6	11	10	6	8	14	0	0	0.5	0	0.1	0	0.4	0	0.6	0.1	0.3	0	0	0	0	0	0	0	0.1	0	0
4ZET_MAN:D:1	4ZET	Q8WTT0	Animal lectins	Homo sapiens	a/b mixed / C-type lectin-like	2.9	bGal14bGlcNAc12Man	D-Galp, D-GlcpNAc, D-Manp	Gal(b1-4)GlcNAc(b1-2)Man	25995448	2	MAN-NAG-GAL-CA	M|KRNSSYF|WHSGEPNNLDERCAIINFRSS|GWNDIHCHVPQKS	0	7	0	0	0	0	0	4	1	6	11	13	2	8	14	0	0	0.538461538461538	0	0.0769230769230769	0.0769230769230769	0.307692307692308	0.230769230769231	0.461538461538462	0.0769230769230769	0.230769230769231	0	0	0	0.0769230769230769	0	0.0769230769230769	0.0769230769230769	0.0769230769230769	0	0
6PWR_MAN:B:1	6PWR	E1BIQ4	Animal lectins	Bos taurus	a/b mixed / C-type lectin-like	1.2	bGlcNAc12Man	D-GlcpNAc, D-Manp	GlcNAc(b1-2)Man	31488546	1	MAN-NAG-CA	GSW|WQPGEPNDAGQGENCVMMLG|KWNDAFCGSEL	0	3	1	0	0	0	0	4	0	3	8	7	4	10	11	0	0	0.285714285714286	0	0	0	0.714285714285714	0.142857142857143	0.428571428571429	0	0.428571428571429	0	0	0	0	0.142857142857143	0	0	0.142857142857143	0	0
6PWS_MMA:A:303	6PWS	E1BIQ4	Animal lectins	Bos taurus	a/b mixed / C-type lectin-like	1	aMeMan	D-Manp	Man	31488546	1	MMA-CA	QPGEPNDAGQGENCVMML|KWNDAF|S	0	3	2	0	0	0	0	4	0	3	9	6	3	5	8	0	0	0.333333333333333	0	0	0	0.666666666666667	0.166666666666667	0.333333333333333	0	0.5	0	0	0.166666666666667	0	0	0	0	0	0	0
6PWT_MAN:B:1	6PWT	E1BIQ4	Animal lectins	Bos taurus	a/b mixed / C-type lectin-like	2.7	bGlcNAc12aMan13(bGlcNAc12aMan16)Man	D-GlcpNAc, D-Manp	GlcNAc(b1-2)Man(a1-3)[GlcNAc(b1-2)Man(a1-6)]Man	31488546	1	MAN-MAN-NAG-MAN-NAG-CA	RGSW|QPGEPNDAGQGENCVMMLG|KWNDAFCGSEL	0	4	0	0	0	0	0	4	0	4	8	6	6	9	12	0	0	0.333333333333333	0	0	0	0.666666666666667	0	0.5	0	0.5	0	0	0	0	0	0	0	0.166666666666667	0	0
1WMZ_A2G:B:502	1WMZ	Q7M462	Animal lectins	Cucumaria echinata	a/b mixed / C-type lectin-like	1.7	GalNAc	D-GalpNAc	GalNAc	15319425	4	A2G-CA	AGQLW|WAGGQPDNWNNAEDYGQFRHT|AWNDNSA	1	2	1	0	0	0	0	4	0	2	8	6	4	6	11	0	0	0.666666666666667	0	0	0	0.333333333333333	0	0.333333333333333	0.166666666666667	0.5	0	0	0	0	0	0	0	0	0	0
1WMZ_NGA:A:501	1WMZ	Q7M462	Animal lectins	Cucumaria echinata	a/b mixed / C-type lectin-like	1.7	GalNAc	D-GalpNAc	GalNAc	15319425	4	NGA-CA	AGQLW|WAGGQPDNWNNAEDYGQFRHT|AWNDNSA	1	3	1	1	0	0	0	4	0	3	10	7	3	6	11	0	0	0.571428571428571	0	0	0	0.428571428571429	0	0.428571428571429	0.142857142857143	0.428571428571429	0	0	0	0	0	0	0	0	0	0
1WMZ_NGA:C:503	1WMZ	Q7M462	Animal lectins	Cucumaria echinata	a/b mixed / C-type lectin-like	1.7	GalNAc	D-GalpNAc	GalNAc	15319425	4	NGA-CA	AGQLW|WAGGQPDNWNNAEDYGQFRHTE|AWNDNSA	1	3	1	1	0	0	0	4	0	3	10	6	4	7	11	0	0	0.5	0	0	0	0.5	0	0.333333333333333	0.166666666666667	0.5	0	0	0	0	0	0	0	0	0	0
1WMZ_NGA:D:504	1WMZ	Q7M462	Animal lectins	Cucumaria echinata	a/b mixed / C-type lectin-like	1.7	GalNAc	D-GalpNAc	GalNAc	15319425	4	NGA-CA	AGQLW|WAGGQPDNWNNAEDYGQFRHT|AWNDNSA	1	3	1	1	0	0	0	4	0	3	10	6	4	6	11	0	0	0.666666666666667	0	0	0	0.333333333333333	0	0.333333333333333	0.166666666666667	0.5	0	0	0	0	0	0	0	0	0	0
3ALT_GLC:E:1	3ALT	Q7M4F9	Animal lectins	Cucumaria echinata	a/b mixed / C-type lectin-like	2.5	aGal16Glc	D-Galp, D-Glcp	Gal(a1-6)Glc	21247895	4	GLC-GLA-CA	GGWAPQVY|WVSGEPNNG|AIAAGDYSR|WADVY|N	0	4	0	0	0	0	0	3	0	4	7	7	2	3	12	0	0	0.428571428571429	0	0	0.285714285714286	0.285714285714286	0.142857142857143	0.428571428571429	0	0.285714285714286	0.142857142857143	0	0	0.142857142857143	0	0	0	0	0	0
3ALT_GLC:F:1	3ALT	Q7M4F9	Animal lectins	Cucumaria echinata	a/b mixed / C-type lectin-like	2.5	aGal16Glc	D-Galp, D-Glcp	Gal(a1-6)Glc	21247895	4	GLC-GLA-CA	GGWAPQVY|SGEPNNG|S|AIA|YS|WADVY|NNF	0	4	0	0	0	0	0	3	0	4	7	8	0	7	10	0	0	0.5	0	0	0.25	0.25	0.25	0.375	0	0.25	0.125	0	0.125	0.125	0	0	0	0	0	0
3ALT_GLC:G:1	3ALT	Q7M4F9	Animal lectins	Cucumaria echinata	a/b mixed / C-type lectin-like	2.5	aGal16Glc	D-Galp, D-Glcp	Gal(a1-6)Glc	21247895	4	GLC-GLA-CA	GGWAPQVY|WVSGEPNNG|AIA|YS|WADVY|N	0	3	0	0	0	0	0	3	0	3	6	7	2	3	12	0	0	0.428571428571429	0	0	0.285714285714286	0.285714285714286	0.142857142857143	0.428571428571429	0	0.285714285714286	0.142857142857143	0	0	0.142857142857143	0	0	0	0	0	0
3ALT_GLC:H:1	3ALT	Q7M4F9	Animal lectins	Cucumaria echinata	a/b mixed / C-type lectin-like	2.5	aGal16Glc	D-Galp, D-Glcp	Gal(a1-6)Glc	21247895	4	GLC-GLA-CA	GGWAPQVY|WVSGEPNNGP|AIA|YS|WADVY|N	0	4	2	0	0	0	0	3	0	4	9	6	3	3	12	0	0	0.333333333333333	0	0	0.333333333333333	0.333333333333333	0	0.5	0	0.333333333333333	0.166666666666667	0	0	0	0	0	0	0	0	0
3ALU_FRU:E:1	3ALU	Q7M4F9	Animal lectins	Cucumaria echinata	a/b mixed / C-type lectin-like	1.65	aGal14aGlc12Fru	D-Galp, D-Glcp, D-Fruf	Gal(a1-4)Glc(a1-2)Fru	21247895	4	FRU-GLC-GLA-CA	GGWAPQVY|WVSGEPNNGP|AIAAGDYSR|WADVY|N	0	3	3	0	0	0	0	3	0	3	9	8	1	7	8	0	0	0.375	0	0.125	0.25	0.25	0.125	0.375	0	0.25	0.25	0	0	0.125	0	0	0	0	0	0
3ALU_FRU:F:1	3ALU	Q7M4F9	Animal lectins	Cucumaria echinata	a/b mixed / C-type lectin-like	1.65	aGal14aGlc12Fru	D-Galp, D-Glcp, D-Fruf	Gal(a1-4)Glc(a1-2)Fru	21247895	4	FRU-GLC-GLA-CA	GGWAPQVY|WVSGEPNNGP|AIA|YS|WADVY|N	0	5	2	0	0	0	0	3	0	5	10	8	1	4	11	0	0	0.375	0	0.125	0.25	0.25	0.125	0.375	0	0.25	0.25	0	0	0.125	0	0	0	0	0	0
3ALU_FRU:G:1	3ALU	Q7M4F9	Animal lectins	Cucumaria echinata	a/b mixed / C-type lectin-like	1.65	aGal14aGlc12Fru	D-Galp, D-Glcp, D-Fruf	Gal(a1-4)Glc(a1-2)Fru	21247895	4	FRU-GLC-GLA-CA	GGWAPQVY|WVSGEPNNG|AIAAGDYSR|WADVY|N	0	5	0	0	0	0	0	3	0	5	8	7	2	6	9	0	0	0.285714285714286	0	0.142857142857143	0.285714285714286	0.285714285714286	0	0.428571428571429	0	0.285714285714286	0.285714285714286	0	0	0	0	0	0	0	0	0
3ALU_FRU:H:1	3ALU	Q7M4F9	Animal lectins	Cucumaria echinata	a/b mixed / C-type lectin-like	1.65	aGal14aGlc12Fru	D-Galp, D-Glcp, D-Fruf	Gal(a1-4)Glc(a1-2)Fru	21247895	4	FRU-GLC-GLA-CA	GGWAPQVY|WVSGEPNNGPNS|AIA|YS|WADVY|NNF	0	4	1	0	0	0	0	3	0	4	8	7	1	8	10	0	0	0.428571428571429	0	0	0.285714285714286	0.285714285714286	0.142857142857143	0.428571428571429	0	0.285714285714286	0.142857142857143	0	0	0.142857142857143	0	0	0	0	0	0
2VUZ_NAG:B:1	2VUZ	Q3KVL7	Animal lectins	Codakia orbicularis	a/b mixed / C-type lectin-like	1.7	biantennary heptasaccharide	D-Manp, D-GlcpNAc	GlcNAc(b1-2)Man(a1-3)[GlcNAc(b1-2)Man(a1-6)]Man(b1-4)GlcNAc(b1-4)GlcNAc	18687680	1	NAG-NAG-BMA-MAN-NAG-MAN-NAG-CA	AGSFG|WGXNEPNNSGGNEDCLHYNWLSWNDLRCHY	1	5	2	0	0	0	0	4	1	4	12	10	4	7	8	0	0	0.3	0	0.3	0	0.4	0	0.4	0.1	0.3	0.2	0	0	0	0	0	0	0.1	0	0
4YMD_MAN:G:1	4YMD	Q9BWP8	Animal lectins	Homo sapiens	a/b mixed / C-type lectin-like	2.87	aMan12Man	D-Manp	Man(a1-2)Man	25912189	4	MAN-MAN-CA	LARVF|RSGEPNNAYDEEDCVEMV|GWNDVA|TTM	0	4	0	0	0	0	0	4	0	4	8	7	3	7	7	0	0	0.571428571428571	0	0	0	0.428571428571429	0	0.285714285714286	0.142857142857143	0.571428571428571	0	0	0	0	0	0	0	0	0	0
4YMD_MAN:H:1	4YMD	Q9BWP8	Animal lectins	Homo sapiens	a/b mixed / C-type lectin-like	2.87	aMan12Man	D-Manp	Man(a1-2)Man	25912189	4	MAN-MAN-CA	LARVF|KWRSGEPNNAYDEEDCVEMV|GWNDVA|T	0	5	0	1	0	0	0	4	0	5	10	8	3	7	5	0	0	0.5	0	0	0	0.5	0	0.25	0.25	0.5	0	0	0	0	0	0	0	0	0	0
4YMD_MAN:I:1	4YMD	Q9BWP8	Animal lectins	Homo sapiens	a/b mixed / C-type lectin-like	2.87	aMan12Man	D-Manp	Man(a1-2)Man	25912189	4	MAN-MAN-CA	LARVF|KWRSGEPNNAYDEEDCVEMV|GWNDVA|T	0	5	0	0	0	0	0	4	0	5	9	8	3	5	8	0	0	0.5	0.125	0	0	0.375	0.125	0.25	0.125	0.5	0	0	0.125	0	0	0	0	0	0	0
4YMD_MAN:J:1	4YMD	Q9BWP8	Animal lectins	Homo sapiens	a/b mixed / C-type lectin-like	2.87	aMan12Man	D-Manp	Man(a1-2)Man	25912189	4	MAN-MAN-CA	LARVF|RSGEPNNAYDEEDCVEMV|GWNDVA|T	0	4	0	0	0	0	0	4	0	4	8	6	5	5	7	0	0	0.5	0	0	0	0.5	0	0.333333333333333	0.166666666666667	0.5	0	0	0	0	0	0	0	0	0	0
6RYM_NDG:A:403	6RYM	P23805	Animal lectins	Bos taurus	a/b mixed / C-type lectin-like	1.46	GlcNAc	D-GlcpNAc	GlcNAc	31562242	1	NDG-CA	N|DGEPNNSDEGQPENCVEIF|KWNDVPCSKQL	1	3	3	0	0	0	0	4	0	3	11	9	3	6	9	0	0.111111111111111	0.222222222222222	0	0.111111111111111	0	0.555555555555556	0	0.333333333333333	0.111111111111111	0.555555555555556	0	0	0	0	0	0	0	0	0	0
6RYN_GN1:A:403	6RYN	P23805	Animal lectins	Bos taurus	a/b mixed / C-type lectin-like	1	GlcNAc-alpha-1-phosphate	D-GlcpNAc	GlcNAc	31562242	1	GN1-CA	N|ADGEPN|QPENCVEIF|KWNDVPCSKQL	0	1	5	0	0	0	0	4	0	1	10	7	2	6	6	0	0	0.428571428571429	0	0	0	0.571428571428571	0	0.285714285714286	0.142857142857143	0.571428571428571	0	0	0	0	0	0	0	0	0	0
1K9I_MAN:K:1	1K9I	Q9NNX6	Animal lectins	Homo sapiens	a/b mixed / C-type lectin-like	2.5	bGlcNAc12aMan13(bGlcNAc12aMan16)Man	D-GlcpNAc, D-Manp	GlcNAc(b1-2)Man(a1-3)[GlcNAc(b1-2)Man(a1-6)]Man	11739956	5	MAN-MAN-NAG-MAN-NAG-CA-CA	QLQSSRSNRFT|YWNRGEPNNVGEEDCAEFSGNGWNDDK|LAK|RSN|NRF|WNRGEPNNVGEEDCAEFS|GWNDDK|LAK	0	8	0	0	0	0	0	8	3	5	16	18	8	24	16	0.0555555555555556	0	0.388888888888889	0	0.166666666666667	0	0.388888888888889	0.111111111111111	0.388888888888889	0	0.444444444444444	0.0555555555555556	0.0555555555555556	0	0.0555555555555556	0	0	0	0.111111111111111	0	0
1K9I_MAN:L:1	1K9I	Q9NNX6	Animal lectins	Homo sapiens	a/b mixed / C-type lectin-like	2.5	bGlcNAc12aMan13(bGlcNAc12aMan16)Man	D-GlcpNAc, D-Manp	GlcNAc(b1-2)Man(a1-3)[GlcNAc(b1-2)Man(a1-6)]Man	11739956	5	MAN-MAN-NAG-MAN-NAG-CA-CA	QLQSSRSNRFT|YWNRGEPNNVGEEDCAEFSGNGWNDDKCNLAK|N|NRF|WNRGEPNNVGEEDCAEFS|GWNDDK|LAK	0	7	7	0	0	0	0	8	1	6	22	16	11	20	18	0.0625	0	0.3125	0	0.1875	0	0.4375	0.125	0.4375	0	0.375	0.0625	0.0625	0	0.0625	0	0	0	0.125	0	0
1K9I_MAN:M:1	1K9I	Q9NNX6	Animal lectins	Homo sapiens	a/b mixed / C-type lectin-like	2.5	bGlcNAc12aMan13(bGlcNAc12aMan16)Man	D-GlcpNAc, D-Manp	GlcNAc(b1-2)Man(a1-3)[GlcNAc(b1-2)Man(a1-6)]Man	11739956	5	MAN-MAN-NAG-MAN-NAG-CA-CA	N|Q|SSRSNRFT|YWNRGEPNNVGEEDCAEFSGNGWNDDKCNLAK|NRF|WNRGEPNNVGEEDCAEFS|GWNDDK|LAK	0	9	7	0	0	0	0	8	2	7	24	16	12	19	15	0.0625	0	0.3125	0	0.1875	0	0.4375	0.125	0.4375	0	0.375	0.0625	0.0625	0	0.0625	0	0	0	0.125	0	0
1K9I_MAN:N:1	1K9I	Q9NNX6	Animal lectins	Homo sapiens	a/b mixed / C-type lectin-like	2.5	bGlcNAc12aMan13(bGlcNAc12aMan16)Man	D-GlcpNAc, D-Manp	GlcNAc(b1-2)Man(a1-3)[GlcNAc(b1-2)Man(a1-6)]Man	11739956	5	MAN-MAN-NAG-MAN-NAG-CA-CA	N|NRF|WNRGEPNNVGEEDCAEFS|WNDDKCNLAK|Q|SSRSNRFT|YWNRGEPNNVGEEDCAEFSGNGWNDDK|LAK	0	7	5	0	0	0	0	8	2	5	20	15	12	21	14	0.0666666666666667	0	0.333333333333333	0	0.2	0	0.4	0.133333333333333	0.466666666666667	0	0.4	0	0.0666666666666667	0	0.0666666666666667	0	0	0	0.133333333333333	0	0
1K9I_MAN:O:1	1K9I	Q9NNX6	Animal lectins	Homo sapiens	a/b mixed / C-type lectin-like	2.5	bGlcNAc12aMan13(bGlcNAc12aMan16)Man	D-GlcpNAc, D-Manp	GlcNAc(b1-2)Man(a1-3)[GlcNAc(b1-2)Man(a1-6)]Man	11739956	5	MAN-MAN-NAG-MAN-NAG-CA-CA	NRF|WNRGEPNNVGEEDCAEFS|GWNDDK|LAK|Q|SSRSNRFT|YWNRGEPNNVGEEDCAEFSGNGWNDDKCNLAK	0	7	5	0	0	0	0	8	2	5	20	16	13	20	13	0	0	0.3125	0	0.1875	0	0.5	0.125	0.375	0.0625	0.375	0.0625	0.0625	0	0.0625	0	0	0	0.0625	0	0
1K9J_MAN:C:1	1K9J	Q9H2X3	Animal lectins	Homo sapiens	a/b mixed / C-type lectin-like	1.9	bGlcNAc12aMan13(bGlcNAc12aMan16)Man	D-Manp, D-GlcpNAc	GlcNAc(b1-2)Man(a1-3)[GlcNAc(b1-2)Man(a1-6)]Man	11739956	1	MAN-MAN-NAG-MAN-NAG-CA	QLQTSRSNRFS|YWNSGEPNNSGNEDCAEFSGSGWNDNRCDV	0	11	6	0	0	0	0	4	4	7	21	12	5	9	11	0.166666666666667	0	0.25	0	0.25	0	0.333333333333333	0.0833333333333333	0.583333333333333	0	0.25	0.0833333333333333	0.0833333333333333	0	0	0	0	0	0.25	0.0833333333333333	0
1SL4_MAN:B:1	1SL4	Q9NNX6	Animal lectins	Homo sapiens	a/b mixed / C-type lectin-like	1.55	aMan16(aMan13)aMan16Man	D-Manp	Man(a1-6)[Man(a1-3)]Man(a1-6)Man	15195147	1	MAN-MAN-MAN-MAN-CA	S|NRF|YWNRGEPNNVGEEDCAEFSGNGWNDDKCNLAK	0	4	7	0	0	0	0	4	0	4	15	9	4	9	9	0	0	0.333333333333333	0	0.111111111111111	0	0.555555555555556	0.111111111111111	0.333333333333333	0.111111111111111	0.333333333333333	0.111111111111111	0.111111111111111	0	0	0	0	0	0.111111111111111	0	0
1SL5_GAL:B:1	1SL5	Q9NNX6	Animal lectins	Homo sapiens	a/b mixed / C-type lectin-like	1.8	bGal14(aFuc13)bGlcNAc13bGal14Glc	L-Fucp, D-Galp, D-GlcpNAc	Gal(b1-4)[Fuc(a1-3)]GlcNAc(b1-3)Gal(b1-4)Glc	15195147	1	GAL-NAG-FUC-GAL-CA	F|WNRGEPNNVGEEDCAEFSGNGWNDDKCNLAK	0	3	10	0	0	0	0	4	0	3	17	7	5	6	8	0	0	0.428571428571429	0	0.142857142857143	0	0.428571428571429	0.142857142857143	0.285714285714286	0	0.571428571428571	0	0	0	0.142857142857143	0	0	0	0	0	0
1SL6_NDG:G:1	1SL6	Q9H2X3	Animal lectins	Homo sapiens	a/b mixed / C-type lectin-like	2.25	bGal14(aFuc13)GlcNAc	L-Fucp, D-Galp, D-GlcpNAc	Gal(b1-4)[Fuc(a1-3)]GlcNAc	15195147	6	NDG-FUC-GAL-CA	F|NSGEPNNSGNEDCAEFSGSGWNDNRCDV	0	1	3	0	0	0	0	4	0	1	8	6	3	9	5	0	0	0.333333333333333	0	0.166666666666667	0	0.5	0	0.5	0	0.5	0	0	0	0	0	0	0	0.166666666666667	0	0
1SL6_NDG:H:1	1SL6	Q9H2X3	Animal lectins	Homo sapiens	a/b mixed / C-type lectin-like	2.25	bGal14(aFuc13)GlcNAc	L-Fucp, D-Galp, D-GlcpNAc	Gal(b1-4)[Fuc(a1-3)]GlcNAc	15195147	6	NDG-FUC-GAL-CA	F|NSGEPNNSGNEDCAEFSGSGWNDNRCDVDN	0	3	4	0	0	0	0	4	0	3	11	7	2	9	6	0	0	0.428571428571429	0	0.142857142857143	0	0.428571428571429	0	0.571428571428571	0	0.428571428571429	0	0	0	0	0	0	0	0.142857142857143	0	0
1SL6_NDG:I:1	1SL6	Q9H2X3	Animal lectins	Homo sapiens	a/b mixed / C-type lectin-like	2.25	bGal14(aFuc13)GlcNAc	L-Fucp, D-Galp, D-GlcpNAc	Gal(b1-4)[Fuc(a1-3)]GlcNAc	15195147	6	NDG-FUC-GAL-CA	F|NSGEPNNSGNEDCAEFS|WNDNR|V	0	3	0	0	0	0	0	4	0	3	7	6	3	8	5	0	0	0.333333333333333	0	0.166666666666667	0	0.5	0	0.5	0	0.5	0	0	0	0	0	0	0	0.166666666666667	0	0
1SL6_NDG:J:1	1SL6	Q9H2X3	Animal lectins	Homo sapiens	a/b mixed / C-type lectin-like	2.25	bGal14(aFuc13)GlcNAc	L-Fucp, D-Galp, D-GlcpNAc	Gal(b1-4)[Fuc(a1-3)]GlcNAc	15195147	6	NDG-FUC-GAL-CA	LQTSRSNRF|N|R|F|NSGEPNNSGNEDCAEFSGSGWNDNRCDVDN	0	8	2	0	0	0	0	4	0	8	14	8	4	11	10	0.125	0	0.25	0	0.25	0	0.375	0	0.5	0.125	0.375	0	0	0	0	0	0	0	0.125	0	0
1SL6_NDG:K:1	1SL6	Q9H2X3	Animal lectins	Homo sapiens	a/b mixed / C-type lectin-like	2.25	bGal14(aFuc13)GlcNAc	L-Fucp, D-Galp, D-GlcpNAc	Gal(b1-4)[Fuc(a1-3)]GlcNAc	15195147	6	NDG-FUC-GAL-CA	N|LQTSRSNRF|F|NSGEPNNSGNEDCAEFSGSGWNDNRCDVDN	0	7	2	0	0	0	0	4	0	7	13	8	3	11	10	0.125	0	0.25	0	0.25	0	0.375	0	0.5	0.125	0.375	0	0	0	0	0	0	0	0.125	0	0
1SL6_NDG:L:1	1SL6	Q9H2X3	Animal lectins	Homo sapiens	a/b mixed / C-type lectin-like	2.25	bGal14(aFuc13)GlcNAc	L-Fucp, D-Galp, D-GlcpNAc	Gal(b1-4)[Fuc(a1-3)]GlcNAc	15195147	6	NDG-FUC-GAL-CA	R|LQTSRSNRF|F|NSGEPNNSGNEDCAEFSGSGWNDNRCDVDN	0	8	0	0	0	0	0	4	0	8	12	9	4	12	8	0.111111111111111	0	0.333333333333333	0	0.222222222222222	0	0.333333333333333	0	0.555555555555556	0.111111111111111	0.333333333333333	0	0	0	0	0	0	0	0.111111111111111	0	0
2IT5_MAN:B:1	2IT5	Q9NNX6	Animal lectins	Homo sapiens	a/b mixed / C-type lectin-like	2.4	aMan12aMan13aMan	D-Manp	Man(a1-2)Man(a1-3)Man	17150970	1	MAN-MAN-MAN-CA	F|WNRGEPNNVGEEDCAEFSGNGWNDDKCNLAK	0	4	0	0	0	0	0	4	0	4	8	6	5	7	8	0	0	0.333333333333333	0	0	0	0.666666666666667	0	0.333333333333333	0.166666666666667	0.5	0	0	0	0	0	0	0	0	0	0
2IT6_MAN:B:1	2IT6	Q9NNX6	Animal lectins	Homo sapiens	a/b mixed / C-type lectin-like	1.95	aMan12aMan	D-Manp	Man(a1-2)Man	17150970	1	MAN-MAN-CA	FT|YWNRGEPNNVGEEDCAEFSGNGWNDDKCNLAKFW	0	6	2	1	0	0	0	4	0	6	13	9	3	8	8	0	0	0.555555555555556	0	0	0	0.444444444444444	0	0.333333333333333	0	0.555555555555556	0.111111111111111	0	0	0	0	0	0	0.111111111111111	0	0
2XR5_MAN:A:1384	2XR5	Q9NNX6	Animal lectins	Homo sapiens	a/b mixed / C-type lectin-like	1.42	Di-mannoside mimic	D-Manp	Man	23360500	1	MAN-07B-ETA-CA	F|NRGEPNNVGEEDCAEFS|GWNDDKCNLAKFW	1	1	4	0	0	0	0	4	0	1	10	5	3	9	6	0	0	0.4	0	0	0	0.6	0	0.4	0	0.6	0	0	0	0	0	0	0	0	0	0
2XR6_MAN:A:1385	2XR6	Q9NNX6	Animal lectins	Homo sapiens	a/b mixed / C-type lectin-like	1.35	synthetic analog of trimannoside	D-Manp	Man	24749535	1	MAN-07B-MAN-AE9-CA	F|NRGEPNNVGEEDCAEFSGNGWNDDKCNL	1	2	2	0	0	0	0	4	0	2	9	6	1	9	6	0	0	0.333333333333333	0	0.166666666666667	0	0.5	0.166666666666667	0.333333333333333	0	0.5	0	0	0	0.166666666666667	0	0	0	0	0	0
5B1X_MAN:E:1	5B1X	Q9UMR7	Animal lectins	Homo sapiens	a/b mixed / C-type lectin-like	2.9	bGlcNAc12Man	D-Manp, D-GlcpNAc	GlcNAc(b1-2)Man	27015765	4	MAN-NAG-CA	SA|WHPREPSDPNERCVVLNFRKS|GWNDVNCLGPQRS	0	4	0	0	0	0	0	5	0	4	9	8	1	10	11	0	0.125	0.5	0	0	0	0.375	0	0.5	0.125	0.375	0	0	0	0	0	0	0	0.125	0	0
5B1X_MAN:F:1	5B1X	Q9UMR7	Animal lectins	Homo sapiens	a/b mixed / C-type lectin-like	2.9	bGlcNAc12Man	D-Manp, D-GlcpNAc	GlcNAc(b1-2)Man	27015765	4	MAN-NAG-CA	SA|HPREPSDPNERCVVLNFR|GWNDVN|GPQ|E|NER	0	2	0	0	0	0	0	5	0	2	7	8	2	10	9	0	0.125	0.5	0	0	0	0.375	0	0.5	0.125	0.375	0	0	0	0	0	0	0	0.125	0	0
5B1X_MAN:G:1	5B1X	Q9UMR7	Animal lectins	Homo sapiens	a/b mixed / C-type lectin-like	2.9	bGlcNAc12Man	D-Manp, D-GlcpNAc	GlcNAc(b1-2)Man	27015765	4	MAN-NAG-CA	NER|SAYF|WHPREPSDPNERCVVLNFRKS|GWNDVNCLGPQRS	0	4	0	0	0	0	0	5	0	4	9	8	3	10	9	0	0.125	0.5	0	0	0	0.375	0	0.5	0.125	0.375	0	0	0	0	0	0	0	0.125	0	0
5B1X_MAN:H:1	5B1X	Q9UMR7	Animal lectins	Homo sapiens	a/b mixed / C-type lectin-like	2.9	bGlcNAc12Man	D-Manp, D-GlcpNAc	GlcNAc(b1-2)Man	27015765	4	MAN-NAG-CA	SAYF|WHPREPSDPNERCVVLNFRKS|WNDVNCLGPQRS	0	3	0	0	0	0	0	5	0	3	8	8	2	9	10	0	0.125	0.5	0	0	0	0.375	0	0.5	0.125	0.375	0	0	0	0	0	0	0	0.125	0	0
3VYK_MMA:B:1	3VYK	Q5YIR8	Animal lectins	Mus musculus	a/b mixed / C-type lectin-like	1.5	bissected N-glycan	D-Manp, D-GlcpNAc	GlcNAc(b1-2)Man(a1-3)[GlcNAc(b1-2)Man(a1-6)][GlcNAc(b1-4)]Man	24108122	1	MMA-MAN-NAG-MAN-NAG-NAG-CA	SAGYF|HKGEPNQDWERCVIINHK|GWNDIPCKDEHNS	0	7	4	0	0	0	0	4	0	7	15	10	4	7	11	0	0	0.4	0	0.1	0.1	0.4	0	0.4	0.1	0.4	0.1	0	0	0	0	0	0	0	0	0
2CL8_BGC:C:1	2CL8	Q6QLQ4	Animal lectins	Mus musculus	a/b mixed / C-type lectin-like	2.8	bGlc13bGlc13Glc	D-Glcp	Glc(b1-3)Glc(b1-3)Glc	17473009	1	BGC-BGC-BGC	SKRHCSQLGAHLLK|FWEDG|EKELK|K|CSQLGAHLLKID|EDGS|EKELK	0	5	0	0	0	0	0	0	0	5	5	7	8	15	10	0.428571428571429	0	0.142857142857143	0	0.285714285714286	0	0.142857142857143	0.142857142857143	0.285714285714286	0.142857142857143	0.428571428571429	0	0	0.142857142857143	0	0	0	0	0.285714285714286	0	0
5VYB_BMA:B:1	5VYB	Q6EIG7	Animal lectins	Homo sapiens	a/b mixed / C-type lectin-like	2.4	aMan12aMan13(aMan12aMan16)bMan	D-Manp	Man(a1-2)Man(a1-3)[Man(a1-2)Man(a1-6)]Man	28652405	1	BMA-MAN-MAN-MAN-MAN-MAN-MAN-CA	SFSYF|LGEPNHSAEQCASIVFWKP|GWNDVI|TRRNS	0	7	0	0	0	0	0	4	0	7	11	7	3	8	8	0	0	0.571428571428571	0	0	0	0.428571428571429	0	0.285714285714286	0.142857142857143	0.428571428571429	0.142857142857143	0	0	0	0	0	0	0	0	0
1G1T_MAG:B:1	1G1T	P16581	Animal lectins	Homo sapiens	a/b mixed / C-type lectin-like	1.5	aNeuAc23bGal14(aFuc13)GlcNAc	D-Neup5Ac, D-Galp, L-Fucp, D-GlcpNAc	NeuAc(a2-3)Gal(b1-4)[Fuc(a1-3)]GlcNAc	11081633	1	MAG-GAL-SIA-FUC-CA	YSPSYYW|WAPGEPNN|EDCVEIYIKREKD|MWNDERCSKKK	0	6	1	1	0	0	0	3	0	6	11	10	2	9	7	0	0	0.4	0	0	0	0.6	0	0.3	0.1	0.4	0.2	0	0	0	0	0	0	0	0	0
4CSY_MAG:C:1	4CSY	P16581	Animal lectins	Homo sapiens	a/b mixed / C-type lectin-like	2.41	aNeuAc23bGal14(aFuc13)GlcNAc	D-Neup5Ac, D-Galp, L-Fucp, D-GlcpNAc	NeuAc(a2-3)Gal(b1-4)[Fuc(a1-3)]GlcNAc	26117840	2	MAG-GAL-SIA-FUC-CA	YSPSYYW|WAPGEPNNRQKDEDCVEIYIKREKD|WNDERCSKKK	0	7	2	2	0	0	0	4	0	7	15	12	2	10	10	0	0	0.333333333333333	0	0.166666666666667	0	0.5	0	0.25	0.166666666666667	0.416666666666667	0.166666666666667	0	0	0	0	0	0	0	0	0
4CSY_MAG:D:1	4CSY	P16581	Animal lectins	Homo sapiens	a/b mixed / C-type lectin-like	2.41	aNeuAc23bGal14(aFuc13)GlcNAc	D-Neup5Ac, D-Galp, L-Fucp, D-GlcpNAc	NeuAc(a2-3)Gal(b1-4)[Fuc(a1-3)]GlcNAc	26117840	2	MAG-GAL-SIA-FUC-CA	YSPSYYW|WAPGEPNNRQKDEDCVEIYIKREKD|WNDERCSKKK	1	8	0	1	0	0	0	3	0	8	13	12	3	9	11	0	0	0.333333333333333	0	0.0833333333333333	0.0833333333333333	0.5	0	0.25	0.0833333333333333	0.5	0.166666666666667	0	0	0	0	0	0	0	0	0
3P5D_MAN:B:402	3P5D	Q9UJ71	Animal lectins	Homo sapiens	a/b mixed / C-type lectin-like	1.8	aMan13Man	D-Manp	Man(a1-3)Man	21112338	4	MAN-CA	I|IPGEPNNAGNNEHCGNIKAP|AWNDAP|K	0	2	2	1	0	0	0	4	0	2	9	6	1	8	6	0	0	0.333333333333333	0	0	0	0.666666666666667	0	0.333333333333333	0.166666666666667	0.5	0	0	0	0	0	0	0	0	0	0
3P5D_MAN:C:402	3P5D	Q9UJ71	Animal lectins	Homo sapiens	a/b mixed / C-type lectin-like	1.8	aMan13Man	D-Manp	Man(a1-3)Man	21112338	4	MAN-CA	IPGEPNNAGNNEHCGNIKAP|AWNDAP	0	2	1	1	0	0	0	4	0	2	8	6	2	5	6	0	0	0.333333333333333	0	0	0	0.666666666666667	0	0.333333333333333	0.166666666666667	0.5	0	0	0	0	0	0	0	0	0	0
3P5D_MAN:D:402	3P5D	Q9UJ71	Animal lectins	Homo sapiens	a/b mixed / C-type lectin-like	1.8	aMan13Man	D-Manp	Man(a1-3)Man	21112338	4	MAN-CA	IPGEPNNAGNNEHCGNIKAP|AWNDAP|K	0	0	3	1	0	0	0	4	0	0	8	6	1	8	4	0	0	0.333333333333333	0	0	0	0.666666666666667	0	0.333333333333333	0.166666666666667	0.5	0	0	0	0	0	0	0	0	0	0
3P5D_MAN:E:1	3P5D	Q9UJ71	Animal lectins	Homo sapiens	a/b mixed / C-type lectin-like	1.8	aMan13Man	D-Manp	Man(a1-3)Man	21112338	4	MAN-MAN-CA	I|IPGEPNNAGNNEHCGNIKAP|AWNDAP|KTF	0	1	3	1	0	0	0	4	0	1	9	6	2	7	7	0	0	0.333333333333333	0	0	0	0.666666666666667	0	0.333333333333333	0.166666666666667	0.5	0	0	0	0	0	0	0	0	0	0
3P5E_MAN:A:402	3P5E	Q9UJ71	Animal lectins	Homo sapiens	a/b mixed / C-type lectin-like	1.7	Man	D-Manp	Man	21112338	4	MAN-CA	IPGEPNNAGNNEHCGNIKAP|AWNDAP|K	0	1	4	1	0	0	0	4	0	1	10	6	2	5	7	0	0	0.333333333333333	0	0	0	0.666666666666667	0	0.333333333333333	0.166666666666667	0.5	0	0	0	0	0	0	0	0	0	0
3P5E_MAN:B:402	3P5E	Q9UJ71	Animal lectins	Homo sapiens	a/b mixed / C-type lectin-like	1.7	Man	D-Manp	Man	21112338	4	MAN-CA	IPGEPNNAGNNEHCGNIKAP|AWNDAP|K	0	2	2	1	0	0	0	4	0	2	9	6	1	7	6	0	0	0.333333333333333	0	0	0	0.666666666666667	0	0.333333333333333	0.166666666666667	0.5	0	0	0	0	0	0	0	0	0	0
3P5E_MAN:C:402	3P5E	Q9UJ71	Animal lectins	Homo sapiens	a/b mixed / C-type lectin-like	1.7	Man	D-Manp	Man	21112338	4	MAN-CA	IPGEPNNAGNNEHCGNIKAP|AWNDAP|K	0	2	2	1	0	0	0	4	0	2	9	6	2	5	7	0	0	0.333333333333333	0	0	0	0.666666666666667	0	0.333333333333333	0.166666666666667	0.5	0	0	0	0	0	0	0	0	0	0
3P5E_MAN:D:402	3P5E	Q9UJ71	Animal lectins	Homo sapiens	a/b mixed / C-type lectin-like	1.7	Man	D-Manp	Man	21112338	4	MAN-CA	IPGEPNNAGNNEHCGNIKAP|AWNDAP|K	0	0	2	1	0	0	0	4	0	0	7	6	1	7	5	0	0	0.333333333333333	0	0	0	0.666666666666667	0	0.333333333333333	0.166666666666667	0.5	0	0	0	0	0	0	0	0	0	0
3P5G_FUC:C:402	3P5G	Q9UJ71	Animal lectins	Homo sapiens	a/b mixed / C-type lectin-like	1.6	aGal13(aFuc12)Gal	L-Fucp, D-Galp	Gal(a1-3)[Fuc(a1-2)]Gal	21112338	4	FUC-CA	IPGEPNNAGNNEHCGNIKAP|AWNDAP|K	0	4	1	1	0	0	0	4	0	4	10	6	2	4	8	0	0	0.333333333333333	0	0	0	0.666666666666667	0	0.333333333333333	0.166666666666667	0.5	0	0	0	0	0	0	0	0	0	0
3P5G_FUC:D:402	3P5G	Q9UJ71	Animal lectins	Homo sapiens	a/b mixed / C-type lectin-like	1.6	aGal13(aFuc12)Gal	L-Fucp, D-Galp	Gal(a1-3)[Fuc(a1-2)]Gal	21112338	4	FUC-CA	IPGEPNNAGNNEHCGNIKAP|AWNDAP|K	0	2	2	1	0	0	0	4	0	2	9	5	2	6	6	0	0	0.4	0	0	0	0.6	0	0.4	0	0.6	0	0	0	0	0	0	0	0	0	0
3P5G_GAL:E:1	3P5G	Q9UJ71	Animal lectins	Homo sapiens	a/b mixed / C-type lectin-like	1.6	aGal13(aFuc12)Gal	L-Fucp, D-Galp	Gal(a1-3)[Fuc(a1-2)]Gal	21112338	4	GAL-FUC-GLA-CA	WIPGEPNNAGNNEHCGNIKAP|AWNDAP	0	3	2	1	0	0	0	4	1	2	10	9	3	3	5	0	0	0.222222222222222	0	0.222222222222222	0	0.555555555555556	0.222222222222222	0.333333333333333	0.111111111111111	0.333333333333333	0	0.111111111111111	0	0	0	0	0.111111111111111	0	0	0
3P5G_GLA:F:1	3P5G	Q9UJ71	Animal lectins	Homo sapiens	a/b mixed / C-type lectin-like	1.6	aGal13(aFuc12)Gal	L-Fucp, D-Galp	Gal(a1-3)[Fuc(a1-2)]Gal	21112338	4	GLA-FUC-GLA-CA	WIPGEPNNAGNNEHCGNIKAP|AWNDAP|K	0	5	2	1	0	0	0	4	1	4	12	8	3	5	5	0	0	0.25	0	0.25	0	0.5	0.25	0.375	0	0.375	0	0.125	0	0	0	0	0.125	0	0	0
3P5H_BGC:A:400	3P5H	Q9UJ71	Animal lectins	Homo sapiens	a/b mixed / C-type lectin-like	1.61	bGlc13Glc	D-Glcp	Glc(b1-3)Glc	21112338	4	BGC-CA	I|IPGEPNNAGNNEHCGNIKAP|WNDAP|K	0	2	1	1	0	0	0	5	0	2	9	5	4	4	9	0	0	0.4	0	0	0	0.6	0	0.4	0	0.6	0	0	0	0	0	0	0	0	0	0
3P5H_BGC:C:402	3P5H	Q9UJ71	Animal lectins	Homo sapiens	a/b mixed / C-type lectin-like	1.61	bGlc13Glc	D-Glcp	Glc(b1-3)Glc	21112338	4	BGC-CA	IPGEPNNAGNNEHCGNIKAP|AWNDAP|K	0	3	1	1	0	0	0	4	0	3	9	5	2	6	6	0	0	0.4	0	0	0	0.6	0	0.4	0	0.6	0	0	0	0	0	0	0	0	0	0
3P5H_BGC:E:1	3P5H	Q9UJ71	Animal lectins	Homo sapiens	a/b mixed / C-type lectin-like	1.61	bGlc13Glc	D-Glcp	Glc(b1-3)Glc	21112338	4	BGC-BGC-CA	I|WIPGEPNNAGNNEHCGNIKAP|AWNDAP|K	0	2	7	2	0	0	0	5	0	2	16	5	3	7	7	0	0	0.4	0	0	0	0.6	0	0.4	0	0.6	0	0	0	0	0	0	0	0	0	0
3P5H_BGC:F:1	3P5H	Q9UJ71	Animal lectins	Homo sapiens	a/b mixed / C-type lectin-like	1.61	bGlc13Glc	D-Glcp	Glc(b1-3)Glc	21112338	4	BGC-BGC-CA	I|WIPGEPNNAGNNEHCGNIKAP|WNDAPCDKTF	0	1	3	2	0	0	0	5	0	1	11	6	2	7	7	0	0	0.333333333333333	0	0	0	0.666666666666667	0	0.333333333333333	0.166666666666667	0.5	0	0	0	0	0	0	0	0	0	0
3P5I_NAG:E:1	3P5I	Q9UJ71	Animal lectins	Homo sapiens	a/b mixed / C-type lectin-like	1.8	bGal14GlcNAC- SO3	D-Galp, D-GlcpNAc	Gal(b1-4)GlcNAc	21112338	4	NAG-G6S-CA	IYW|IPGEPNNAGNNEHCGNIKAP|AWNDAPCDKTF	0	2	0	2	0	0	0	4	0	2	8	11	2	5	11	0	0.0909090909090909	0.363636363636364	0.0909090909090909	0	0.0909090909090909	0.363636363636364	0.181818181818182	0.272727272727273	0.181818181818182	0.272727272727273	0.0909090909090909	0	0.181818181818182	0	0	0	0	0	0	0
3P5I_NAG:F:1	3P5I	Q9UJ71	Animal lectins	Homo sapiens	a/b mixed / C-type lectin-like	1.8	bGal14GlcNAC- SO3	D-Galp, D-GlcpNAc	Gal(b1-4)GlcNAc	21112338	4	NAG-G6S-CA	IYW|IPGEPNNAGNNEHCGNIKAP|AWNDAPCDKTF	0	3	2	2	0	0	0	4	0	3	11	9	3	5	11	0	0.111111111111111	0.333333333333333	0	0	0.111111111111111	0.444444444444444	0	0.333333333333333	0.222222222222222	0.333333333333333	0.111111111111111	0	0	0	0	0	0	0	0	0
3P5I_NAG:G:1	3P5I	Q9UJ71	Animal lectins	Homo sapiens	a/b mixed / C-type lectin-like	1.8	bGal14GlcNAC- SO3	D-Galp, D-GlcpNAc	Gal(b1-4)GlcNAc	21112338	4	NAG-G6S-CA	IYW|IPGEPNNAGNNEHCGNIKAP|AWNDAPCDKTF	0	3	3	2	0	0	0	4	0	3	12	11	2	5	10	0	0.0909090909090909	0.363636363636364	0.0909090909090909	0	0.0909090909090909	0.363636363636364	0.181818181818182	0.272727272727273	0.181818181818182	0.272727272727273	0.0909090909090909	0	0.181818181818182	0	0	0	0	0	0	0
3P5I_NAG:H:1	3P5I	Q9UJ71	Animal lectins	Homo sapiens	a/b mixed / C-type lectin-like	1.8	bGal14GlcNAC- SO3	D-Galp, D-GlcpNAc	Gal(b1-4)GlcNAc	21112338	4	NAG-G6S-CA	IYW|IPGEPNNAGNNEHCGNIKAP|AWNDAPCDKTF	0	2	1	2	0	0	0	4	0	2	9	10	2	6	10	0	0.1	0.4	0	0	0.1	0.4	0.1	0.3	0.2	0.3	0.1	0	0.1	0	0	0	0	0	0	0
3P7G_MAN:A:339	3P7G	Q9UJ71	Animal lectins	Homo sapiens	a/b mixed / C-type lectin-like	1.6	Man	D-Manp	Man	18061677	4	MAN-CA	IPGEPNNAGNNEHCGNIKAP|AWNDAP	0	1	3	1	0	0	0	4	0	1	9	6	2	4	7	0	0	0.333333333333333	0	0	0	0.666666666666667	0	0.333333333333333	0.166666666666667	0.5	0	0	0	0	0	0	0	0	0	0
3P7G_MAN:B:339	3P7G	Q9UJ71	Animal lectins	Homo sapiens	a/b mixed / C-type lectin-like	1.6	Man	D-Manp	Man	18061677	4	MAN-CA	IPGEPNNAGNNEHCGNIKAP|AWNDAP|K	0	0	4	1	0	0	0	4	0	0	9	6	1	7	5	0	0	0.333333333333333	0	0	0	0.666666666666667	0	0.333333333333333	0.166666666666667	0.5	0	0	0	0	0	0	0	0	0	0
3P7G_MAN:C:339	3P7G	Q9UJ71	Animal lectins	Homo sapiens	a/b mixed / C-type lectin-like	1.6	Man	D-Manp	Man	18061677	4	MAN-CA	IPGEPNNAGNNEHCGNIKAP|AWNDAP|K	0	2	2	1	0	0	0	4	0	2	9	6	2	6	7	0	0	0.333333333333333	0	0	0	0.666666666666667	0	0.333333333333333	0.166666666666667	0.5	0	0	0	0	0	0	0	0	0	0
3P7G_MAN:D:339	3P7G	Q9UJ71	Animal lectins	Homo sapiens	a/b mixed / C-type lectin-like	1.6	Man	D-Manp	Man	18061677	4	MAN-CA	IPGEPNNAGNNEHCGNIKAP|AWNDAP|K	0	1	0	1	0	0	0	4	0	1	6	5	2	7	5	0	0	0.4	0	0	0	0.6	0	0.4	0	0.6	0	0	0	0	0	0	0	0	0	0
3P7H_GLC:E:1	3P7H	Q9UJ71	Animal lectins	Homo sapiens	a/b mixed / C-type lectin-like	2.3	aGlc14Glc	D-Glcp	Glc(a1-4)Glc	18061677	4	GLC-GLC-CA	IPGEPNNAGNNEHCGNIKAP|WNDAP|KTF	0	0	1	1	0	0	0	4	0	0	6	5	2	7	7	0	0	0.4	0	0	0	0.6	0	0.4	0	0.6	0	0	0	0	0	0	0	0	0	0
3P7H_GLC:F:1	3P7H	Q9UJ71	Animal lectins	Homo sapiens	a/b mixed / C-type lectin-like	2.3	aGlc14Glc	D-Glcp	Glc(a1-4)Glc	18061677	4	GLC-GLC-CA	IPGEPNNAGNNEHCGNIKAP|WNDAP|KTF	0	0	1	1	0	0	0	4	0	0	6	6	0	8	6	0	0	0.333333333333333	0	0	0	0.666666666666667	0	0.333333333333333	0.166666666666667	0.5	0	0	0	0	0	0	0	0	0	0
3P7H_GLC:G:1	3P7H	Q9UJ71	Animal lectins	Homo sapiens	a/b mixed / C-type lectin-like	2.3	aGlc14Glc	D-Glcp	Glc(a1-4)Glc	18061677	4	GLC-GLC-CA	IPGEPNNAGNNEHCGNIKAP|AWNDAP|KTF	0	3	0	1	0	0	0	4	0	3	8	5	3	5	9	0	0	0.4	0	0	0	0.6	0	0.4	0	0.6	0	0	0	0	0	0	0	0	0	0
3P7H_GLC:H:1	3P7H	Q9UJ71	Animal lectins	Homo sapiens	a/b mixed / C-type lectin-like	2.3	aGlc14Glc	D-Glcp	Glc(a1-4)Glc	18061677	4	GLC-GLC-CA	IPGEPNNAGNNEHCGNIKAP|AWNDAP|KTF	0	2	0	1	0	0	0	4	0	2	7	5	3	5	7	0	0	0.4	0	0	0	0.6	0	0.4	0	0.6	0	0	0	0	0	0	0	0	0	0
4N32_2F8:A:401	4N32	Q9UJ71	Animal lectins	Homo sapiens	a/b mixed / C-type lectin-like	1.75	GlcNAc	D-GlcpNAc	GlcNAc	24217250	4	2F8-CA	I|IPGEPNNAGNNEHCGNIKAP|AWNDAP|KTF	0	0	5	1	0	0	0	4	0	0	10	5	5	7	6	0	0	0.4	0	0	0	0.6	0	0.4	0	0.6	0	0	0	0	0	0	0	0	0	0
4N32_2F8:B:401	4N32	Q9UJ71	Animal lectins	Homo sapiens	a/b mixed / C-type lectin-like	1.75	GlcNAc	D-GlcpNAc	GlcNAc	24217250	4	2F8-CA	I|IPGEPNNAGNNEHCGNIKAP|AWNDAP|KTF	0	2	3	1	0	0	0	4	0	2	10	6	3	7	6	0	0	0.333333333333333	0	0	0	0.666666666666667	0	0.333333333333333	0.166666666666667	0.5	0	0	0	0	0	0	0	0	0	0
4N32_2F8:C:401	4N32	Q9UJ71	Animal lectins	Homo sapiens	a/b mixed / C-type lectin-like	1.75	GlcNAc	D-GlcpNAc	GlcNAc	24217250	4	2F8-CA	I|IPGEPNNAGNNEHCGNIKAP|AWNDAP|KTF	0	2	4	1	0	0	0	4	0	2	11	5	4	8	5	0	0	0.4	0	0	0	0.6	0	0.4	0	0.6	0	0	0	0	0	0	0	0	0	0
4N32_2F8:D:401	4N32	Q9UJ71	Animal lectins	Homo sapiens	a/b mixed / C-type lectin-like	1.75	GlcNAc	D-GlcpNAc	GlcNAc	24217250	4	2F8-CA	I|IPGEPNNAGNNEHCGNIKAP|AWNDAP|KTF	0	1	1	1	0	0	0	4	0	1	7	6	4	7	4	0	0	0.333333333333333	0	0	0.166666666666667	0.5	0	0.333333333333333	0.166666666666667	0.5	0	0	0	0	0	0	0	0	0	0
4N33_BGC:E:1	4N33	Q9UJ71	Animal lectins	Homo sapiens	a/b mixed / C-type lectin-like	1.85	bGlcNAc13bGal14GlcbCH2CH2N3	D-GlcpNAc, D-Galp, D-Glcp	GlcNAc(b1-3)Gal(b1-4)Glc	24217250	4	BGC-GAL-NAG-CA	IYW|IPGEPNNAGNNEHCGNIKAP|AWNDAP|KTF	0	3	0	1	0	0	0	4	0	3	8	7	4	5	7	0	0	0.285714285714286	0	0	0	0.714285714285714	0	0.428571428571429	0.142857142857143	0.428571428571429	0	0	0	0	0	0	0	0	0	0
4N33_BGC:F:1	4N33	Q9UJ71	Animal lectins	Homo sapiens	a/b mixed / C-type lectin-like	1.85	bGlcNAc13bGal14GlcbCH2CH2N3	D-GlcpNAc, D-Galp, D-Glcp	GlcNAc(b1-3)Gal(b1-4)Glc	24217250	4	BGC-GAL-NAG-CA	IYW|IPGEPNNAGNNEHCGNIKAP|AWNDAP|KTF	0	2	5	1	0	0	0	4	0	2	12	6	4	6	7	0	0	0.333333333333333	0	0	0	0.666666666666667	0	0.333333333333333	0.166666666666667	0.5	0	0	0	0	0	0	0	0	0	0
4N33_BGC:H:1	4N33	Q9UJ71	Animal lectins	Homo sapiens	a/b mixed / C-type lectin-like	1.85	bGlcNAc13bGal14GlcbCH2CH2N3	D-GlcpNAc, D-Galp, D-Glcp	GlcNAc(b1-3)Gal(b1-4)Glc	24217250	4	BGC-GAL-NAG-CA	I|IPGEPNNAGNNEHCGNIKAP|AWNDAP|KTF	0	2	3	1	0	0	0	4	0	2	10	6	5	6	6	0	0	0.333333333333333	0	0	0	0.666666666666667	0	0.333333333333333	0.166666666666667	0.5	0	0	0	0	0	0	0	0	0	0
4N33_GAL:G:1	4N33	Q9UJ71	Animal lectins	Homo sapiens	a/b mixed / C-type lectin-like	1.85	bGlcNAc13bGal14GlcbCH2CH2N3	D-GlcpNAc, D-Galp, D-Glcp	GlcNAc(b1-3)Gal(b1-4)Glc	24217250	4	GAL-NAG-CA	IYW|IPGEPNNAGNNEHCGNIKAP|AWNDAP|KTF	0	4	2	1	0	0	0	4	0	4	11	6	5	6	7	0	0	0.333333333333333	0	0	0	0.666666666666667	0	0.333333333333333	0.166666666666667	0.5	0	0	0	0	0	0	0	0	0	0
4N34_2F8:A:401	4N34	Q9UJ71	Animal lectins	Homo sapiens	a/b mixed / C-type lectin-like	1.75	aMeGlcNAc	D-GlcpNAc	GlcNAc	24217250	4	2F8-CA	I|IPGEPNNAGNNEHCGNIKAP|AWNDAP|ITF	0	0	6	1	0	0	0	4	0	0	11	5	5	7	5	0	0	0.4	0	0	0	0.6	0	0.4	0	0.6	0	0	0	0	0	0	0	0	0	0
4N34_2F8:B:401	4N34	Q9UJ71	Animal lectins	Homo sapiens	a/b mixed / C-type lectin-like	1.75	aMeGlcNAc	D-GlcpNAc	GlcNAc	24217250	4	2F8-CA	I|IPGEPNNAGNNEHCGNIKAP|AWNDAP|ITF	0	2	3	1	0	0	0	4	0	2	10	6	2	9	5	0	0	0.333333333333333	0	0	0	0.666666666666667	0	0.333333333333333	0.166666666666667	0.5	0	0	0	0	0	0	0	0	0	0
4N34_2F8:C:401	4N34	Q9UJ71	Animal lectins	Homo sapiens	a/b mixed / C-type lectin-like	1.75	aMeGlcNAc	D-GlcpNAc	GlcNAc	24217250	4	2F8-CA	I|IPGEPNNAGNNEHCGNIKAP|AWNDAP|ITF	0	2	4	1	0	0	0	4	0	2	11	6	4	7	5	0	0	0.333333333333333	0	0	0	0.666666666666667	0	0.333333333333333	0.166666666666667	0.5	0	0	0	0	0	0	0	0	0	0
4N34_2F8:D:401	4N34	Q9UJ71	Animal lectins	Homo sapiens	a/b mixed / C-type lectin-like	1.75	aMeGlcNAc	D-GlcpNAc	GlcNAc	24217250	4	2F8-CA	I|IPGEPNNAGNNEHCGNIKAP|AWNDAP|ITF	0	0	6	1	0	0	0	4	0	0	11	5	5	7	4	0	0	0.4	0	0	0	0.6	0	0.4	0	0.6	0	0	0	0	0	0	0	0	0	0
4N35_BGC:E:1	4N35	Q9UJ71	Animal lectins	Homo sapiens	a/b mixed / C-type lectin-like	1.85	bGlcNAc13bGal14GlcbCH2CH2N3	D-GlcpNAc, D-Galp, D-Glcp	GlcNAc(b1-3)Gal(b1-4)Glc	24217250	4	BGC-GAL-NAG-CA	IYW|IPGEPNNAGNNEHCGNIKAP|AWNDAP|ITF	0	3	2	1	0	0	0	4	0	3	10	6	5	6	6	0	0	0.333333333333333	0	0	0	0.666666666666667	0	0.333333333333333	0.166666666666667	0.5	0	0	0	0	0	0	0	0	0	0
4N35_BGC:F:1	4N35	Q9UJ71	Animal lectins	Homo sapiens	a/b mixed / C-type lectin-like	1.85	bGlcNAc13bGal14GlcbCH2CH2N3	D-GlcpNAc, D-Galp, D-Glcp	GlcNAc(b1-3)Gal(b1-4)Glc	24217250	4	BGC-GAL-NAG-CA	IYW|IPGEPNNAGNNEHCGNIKAP|AWNDAP|ITF	0	4	3	1	0	0	0	4	0	4	12	6	4	6	7	0	0	0.333333333333333	0	0	0	0.666666666666667	0	0.333333333333333	0.166666666666667	0.5	0	0	0	0	0	0	0	0	0	0
4N35_BGC:H:1	4N35	Q9UJ71	Animal lectins	Homo sapiens	a/b mixed / C-type lectin-like	1.85	bGlcNAc13bGal14GlcbCH2CH2N3	D-GlcpNAc, D-Galp, D-Glcp	GlcNAc(b1-3)Gal(b1-4)Glc	24217250	4	BGC-GAL-NAG-CA	I|IPGEPNNAGNNEHCGNIKAP|AWNDAPCDITF	1	2	4	1	0	0	0	4	0	2	12	6	4	7	5	0	0	0.333333333333333	0	0	0	0.666666666666667	0	0.333333333333333	0.166666666666667	0.5	0	0	0	0	0	0	0	0	0	0
4N35_GAL:G:1	4N35	Q9UJ71	Animal lectins	Homo sapiens	a/b mixed / C-type lectin-like	1.85	bGlcNAc13bGal14GlcbCH2CH2N3	D-GlcpNAc, D-Galp, D-Glcp	GlcNAc(b1-3)Gal(b1-4)Glc	24217250	4	GAL-NAG-CA	I|IPGEPNNAGNNEHCGNIKAP|AWNDAPCDITF	1	4	2	1	0	0	0	4	0	4	12	6	5	6	6	0	0	0.333333333333333	0	0	0	0.666666666666667	0	0.333333333333333	0.166666666666667	0.5	0	0	0	0	0	0	0	0	0	0
4N36_2F8:A:401	4N36	Q9UJ71	Animal lectins	Homo sapiens	a/b mixed / C-type lectin-like	1.85	aMeGlcNAc	D-GlcpNAc	GlcNAc	24217250	4	2F8-CA	I|IPGEPNDAGNNEHCGNIKAP|AWNDAP|ITF	0	0	4	1	0	0	0	4	0	0	9	5	3	8	6	0	0	0.4	0	0	0	0.6	0	0.4	0	0.6	0	0	0	0	0	0	0	0	0	0
4N36_2F8:B:401	4N36	Q9UJ71	Animal lectins	Homo sapiens	a/b mixed / C-type lectin-like	1.85	aMeGlcNAc	D-GlcpNAc	GlcNAc	24217250	4	2F8-CA	I|IPGEPNDAGNNEHCGNIKAP|AWNDAP|ITF	0	2	2	1	0	0	0	4	0	2	9	5	3	9	6	0	0	0.4	0	0	0	0.6	0	0.4	0	0.6	0	0	0	0	0	0	0	0	0	0
4N36_2F8:C:401	4N36	Q9UJ71	Animal lectins	Homo sapiens	a/b mixed / C-type lectin-like	1.85	aMeGlcNAc	D-GlcpNAc	GlcNAc	24217250	4	2F8-CA	I|IPGEPNDAGNNEHCGNIKAP|AWNDAP|ITF	0	2	4	1	0	0	0	4	0	2	11	6	3	7	5	0	0	0.333333333333333	0	0	0	0.666666666666667	0	0.333333333333333	0.166666666666667	0.5	0	0	0	0	0	0	0	0	0	0
4N36_2F8:D:401	4N36	Q9UJ71	Animal lectins	Homo sapiens	a/b mixed / C-type lectin-like	1.85	aMeGlcNAc	D-GlcpNAc	GlcNAc	24217250	4	2F8-CA	I|IPGEPNDAGNNEHCGNIKAP|AWNDAP|ITF	0	0	2	1	0	0	0	4	0	0	7	5	2	10	4	0	0	0.4	0	0	0	0.6	0	0.4	0	0.6	0	0	0	0	0	0	0	0	0	0
4N37_MMA:A:401	4N37	Q9UJ71	Animal lectins	Homo sapiens	a/b mixed / C-type lectin-like	2	aMeMan	D-Manp	Man	24217250	4	MMA-CA	IPGEPNDAGNNEHCGNIKAP|AWNDAP	0	0	2	1	0	0	0	4	0	0	7	6	1	6	5	0	0	0.333333333333333	0	0	0	0.666666666666667	0	0.333333333333333	0.166666666666667	0.5	0	0	0	0	0	0	0	0	0	0
4N37_MMA:B:401	4N37	Q9UJ71	Animal lectins	Homo sapiens	a/b mixed / C-type lectin-like	2	aMeMan	D-Manp	Man	24217250	4	MMA-CA	I|IPGEPNDAGNNEHCGNIKAP|AWNDAP	0	2	2	1	0	0	0	4	0	2	9	6	2	6	5	0	0	0.333333333333333	0	0	0	0.666666666666667	0	0.333333333333333	0.166666666666667	0.5	0	0	0	0	0	0	0	0	0	0
4N37_MMA:C:401	4N37	Q9UJ71	Animal lectins	Homo sapiens	a/b mixed / C-type lectin-like	2	aMeMan	D-Manp	Man	24217250	4	MMA-CA	IPGEPNDAGNNEHCGNIKAP|AWNDAP|I	0	2	0	1	0	0	0	4	0	2	7	6	2	4	7	0	0	0.333333333333333	0	0	0	0.666666666666667	0	0.333333333333333	0.166666666666667	0.5	0	0	0	0	0	0	0	0	0	0
4N37_MMA:D:401	4N37	Q9UJ71	Animal lectins	Homo sapiens	a/b mixed / C-type lectin-like	2	aMeMan	D-Manp	Man	24217250	4	MMA-CA	IPGEPNDAGNNEHCGNIKAP|WNDAP	0	0	0	1	0	0	0	4	0	0	5	5	2	5	7	0	0	0.4	0	0	0	0.6	0	0.4	0	0.6	0	0	0	0	0	0	0	0	0	0
4N38_GAL:E:1	4N38	Q9UJ71	Animal lectins	Homo sapiens	a/b mixed / C-type lectin-like	2	bGlcNAc13bGal14GlcbCH2CH2N3	D-GlcpNAc, D-Galp, D-Glcp	GlcNAc(b1-3)Gal(b1-4)Glc	24217250	4	GAL-NAG-CA	IYW|IPGEPNDAGNNEHCGNIKAP|AWNDAP|ITF	0	1	3	1	0	0	0	4	0	1	9	6	5	6	6	0	0	0.333333333333333	0	0	0	0.666666666666667	0	0.333333333333333	0.166666666666667	0.5	0	0	0	0	0	0	0	0	0	0
4N38_GAL:F:1	4N38	Q9UJ71	Animal lectins	Homo sapiens	a/b mixed / C-type lectin-like	2	bGlcNAc13bGal14GlcbCH2CH2N3	D-GlcpNAc, D-Galp, D-Glcp	GlcNAc(b1-3)Gal(b1-4)Glc	24217250	4	GAL-NAG-CA	IYW|IPGEPNDAGNNEHCGNIKAP|AWNDAP|ITF	0	4	0	1	0	0	0	4	0	4	9	6	5	5	8	0	0	0.333333333333333	0	0	0	0.666666666666667	0	0.333333333333333	0.166666666666667	0.5	0	0	0	0	0	0	0	0	0	0
4N38_GAL:G:1	4N38	Q9UJ71	Animal lectins	Homo sapiens	a/b mixed / C-type lectin-like	2	bGlcNAc13bGal14GlcbCH2CH2N3	D-GlcpNAc, D-Galp, D-Glcp	GlcNAc(b1-3)Gal(b1-4)Glc	24217250	4	GAL-NAG-CA	I|IPGEPNDAGNNEHCGNIKAP|AWNDAPCDITF	1	2	2	1	0	0	0	4	0	2	10	6	5	7	4	0	0	0.333333333333333	0	0	0	0.666666666666667	0	0.333333333333333	0.166666666666667	0.5	0	0	0	0	0	0	0	0	0	0
4N38_GAL:H:1	4N38	Q9UJ71	Animal lectins	Homo sapiens	a/b mixed / C-type lectin-like	2	bGlcNAc13bGal14GlcbCH2CH2N3	D-GlcpNAc, D-Galp, D-Glcp	GlcNAc(b1-3)Gal(b1-4)Glc	24217250	4	GAL-NAG-CA	I|IPGEPNDAGNNEHCGNIKAP|AWNDAPCDITF	1	3	4	1	0	0	0	4	0	3	13	6	4	7	4	0	0	0.333333333333333	0	0	0	0.666666666666667	0	0.333333333333333	0.166666666666667	0.5	0	0	0	0	0	0	0	0	0	0
5G6U_SGN:A:1327	5G6U	Q9UJ71	Animal lectins	Homo sapiens	a/b mixed / C-type lectin-like	1.84	GlcNS6S	D-GlcpN	GlcN	NULL	4	SGN-CA	IYW|WIPGEPNNAGNNEHCGNIKAP|AWNDAPCDKTF	0	4	1	3	0	0	0	4	0	4	12	10	4	5	9	0	0.1	0.3	0	0	0.1	0.5	0.1	0.3	0.2	0.3	0.1	0	0.1	0	0	0	0	0	0	0
5G6U_SGN:B:1326	5G6U	Q9UJ71	Animal lectins	Homo sapiens	a/b mixed / C-type lectin-like	1.84	GlcNS6S	D-GlcpN	GlcN	NULL	4	SGN-CA	IYW|WIPGEPNNAGNNEHCGNIKAP|AWNDAPCDKTF	0	3	8	2	0	0	0	4	0	3	17	10	4	5	8	0	0.1	0.3	0	0	0.1	0.5	0.1	0.3	0.2	0.3	0.1	0	0.1	0	0	0	0	0	0	0
5G6U_SGN:C:1326	5G6U	Q9UJ71	Animal lectins	Homo sapiens	a/b mixed / C-type lectin-like	1.84	GlcNS6S	D-GlcpN	GlcN	NULL	4	SGN-CA	IYW|WIPGEPNNAGNNEHCGNIKAP|AWNDAPCDKTF	0	3	5	2	0	0	0	4	0	3	14	10	4	5	8	0	0.1	0.3	0	0	0.1	0.5	0.1	0.3	0.2	0.3	0.1	0	0.1	0	0	0	0	0	0	0
5G6U_SGN:D:1325	5G6U	Q9UJ71	Animal lectins	Homo sapiens	a/b mixed / C-type lectin-like	1.84	GlcNS6S	D-GlcpN	GlcN	NULL	4	SGN-CA	IYW|WIPGEPNNAGNNEHCGNIKAP|AWNDAPCDKTF	0	2	4	2	0	0	0	4	0	2	12	10	4	6	8	0	0.1	0.3	0	0	0.1	0.5	0.1	0.3	0.2	0.3	0.1	0	0.1	0	0	0	0	0	0	0
5M62_BGC:A:409	5M62	Q8VBX4	Animal lectins	Mus musculus	a/b mixed / C-type lectin-like	1.7	Glc	D-Glcp	Glc	27903635	2	BGC-CA	IPGEPNNAGNNEHCANIR|WNDGPCDNTF	0	2	2	0	0	0	0	4	0	2	8	5	3	6	8	0	0	0.4	0	0	0	0.6	0	0.4	0	0.6	0	0	0	0	0	0	0	0	0	0
5M62_GLC:B:404	5M62	Q8VBX4	Animal lectins	Mus musculus	a/b mixed / C-type lectin-like	1.7	Glc	D-Glcp	Glc	27903635	2	GLC-CA	IPGEPNNAGNNEHCANIRVS|SWNDGP|N	0	1	0	1	0	0	0	4	0	1	6	6	1	7	6	0	0	0.333333333333333	0	0	0	0.666666666666667	0	0.333333333333333	0.166666666666667	0.5	0	0	0	0	0	0	0	0	0	0
1AFA_MBG:1:1	1AFA	P19999	Animal lectins	Rattus norvegicus	a/b mixed / C-type lectin-like	2	bGalOMe	D-Galp	Gal	8636086	3	MBG-CA	KKDQPDDWYGH|E|T|V|NDIS	0	1	7	0	0	0	0	4	0	1	12	5	2	6	5	0	0	0.4	0	0	0	0.6	0	0.4	0	0.6	0	0	0	0	0	0	0	0	0	0
1AFA_MBG:2:3	1AFA	P19999	Animal lectins	Rattus norvegicus	a/b mixed / C-type lectin-like	2	bGalOMe	D-Galp	Gal	8636086	3	MBG-CA	K|DQPDDWY|H|E|T|V|NDIS	0	2	0	0	0	0	0	3	0	2	5	5	2	5	4	0	0	0.4	0	0	0	0.6	0	0.4	0	0.6	0	0	0	0	0	0	0	0	0	0
1AFA_MBG:3:2	1AFA	P19999	Animal lectins	Rattus norvegicus	a/b mixed / C-type lectin-like	2	bGalOMe	D-Galp	Gal	8636086	3	MBG-CA	KKDQPDDWYGH|E|T|V|NDIS	0	0	4	0	0	0	0	4	0	0	8	6	1	5	6	0	0	0.333333333333333	0	0	0	0.666666666666667	0	0.333333333333333	0	0.5	0.166666666666667	0	0	0	0	0	0	0	0	0
1AFB_NGA:1:1	1AFB	P19999	Animal lectins	Rattus norvegicus	a/b mixed / C-type lectin-like	1.9	GalNAc	D-GalpNAc	GalNAc	8636086	3	NGA-CA	KKDQPDDWYGH|E|C|T|V|NDIS	0	2	1	0	0	0	0	4	0	2	7	6	2	7	4	0	0	0.333333333333333	0	0	0	0.666666666666667	0	0.333333333333333	0	0.5	0.166666666666667	0	0	0	0	0	0	0	0	0
1AFB_NGA:2:2	1AFB	P19999	Animal lectins	Rattus norvegicus	a/b mixed / C-type lectin-like	1.9	GalNAc	D-GalpNAc	GalNAc	8636086	3	NGA-CA	WK|DQPDDWYGH|E|C|T|V|NDIS	0	2	0	0	0	0	0	4	0	2	6	6	1	8	4	0	0	0.333333333333333	0	0	0	0.666666666666667	0	0.333333333333333	0	0.5	0.166666666666667	0	0	0	0	0	0	0	0	0
1AFB_NGA:3:3	1AFB	P19999	Animal lectins	Rattus norvegicus	a/b mixed / C-type lectin-like	1.9	GalNAc	D-GalpNAc	GalNAc	8636086	3	NGA-CA	WKKDQPDDWYGH|E|C|T|V|NDIS	0	0	2	0	0	0	0	4	0	0	6	5	2	8	5	0	0	0.4	0	0	0	0.6	0	0.4	0	0.6	0	0	0	0	0	0	0	0	0	0
1BCH_A2G:1:1	1BCH	P19999	Animal lectins	Rattus norvegicus	a/b mixed / C-type lectin-like	2	GalNAc	D-GalpNAc	GalNAc	9677372	3	A2G-CA	WKKDQPDDWYGH|E|C|H|V|NDIS	0	1	1	0	0	0	0	4	0	1	6	6	2	6	6	0	0	0.333333333333333	0	0	0	0.666666666666667	0	0.333333333333333	0	0.5	0.166666666666667	0	0	0	0	0	0	0	0	0
1BCH_NGA:2:1	1BCH	P19999	Animal lectins	Rattus norvegicus	a/b mixed / C-type lectin-like	2	GalNAc	D-GalpNAc	GalNAc	9677372	3	NGA-CA	WK|DQPDDWYGH|E|C|H|V|NDIS	0	2	0	0	0	0	0	4	0	2	6	7	1	9	2	0	0	0.428571428571429	0	0	0	0.571428571428571	0.142857142857143	0.285714285714286	0	0.428571428571429	0.142857142857143	0	0	0	0	0	0.142857142857143	0	0	0
1BCH_NGA:3:1	1BCH	P19999	Animal lectins	Rattus norvegicus	a/b mixed / C-type lectin-like	2	GalNAc	D-GalpNAc	GalNAc	9677372	3	NGA-CA	WKKDQPDDWYGH|E|C|H|VD|NDIS	0	1	0	0	0	0	0	4	0	1	5	6	3	6	6	0	0	0.333333333333333	0	0	0	0.666666666666667	0	0.333333333333333	0	0.5	0.166666666666667	0	0	0	0	0	0	0	0	0
1BCJ_NGA:1:1	1BCJ	P19999	Animal lectins	Rattus norvegicus	a/b mixed / C-type lectin-like	2	GalNAc	D-GalpNAc	GalNAc	9677372	3	NGA-CA	WKKDQPDDWYGH|E|C|H|V|NDIS	0	0	0	0	0	0	0	4	0	0	4	6	2	7	5	0	0	0.5	0	0	0	0.5	0.166666666666667	0.333333333333333	0	0.5	0	0	0	0	0	0	0.166666666666667	0	0	0
1BCJ_NGA:2:1	1BCJ	P19999	Animal lectins	Rattus norvegicus	a/b mixed / C-type lectin-like	2	GalNAc	D-GalpNAc	GalNAc	9677372	3	NGA-CA	WKKDQPDDWYGH|E|C|H|V|NDIS	0	2	1	0	0	0	0	4	0	2	7	6	3	6	5	0	0	0.333333333333333	0	0	0	0.666666666666667	0	0.333333333333333	0	0.5	0.166666666666667	0	0	0	0	0	0	0	0	0
1BCJ_NGA:3:1	1BCJ	P19999	Animal lectins	Rattus norvegicus	a/b mixed / C-type lectin-like	2	GalNAc	D-GalpNAc	GalNAc	9677372	3	NGA-CA	K|DQPDDWYGH|E|C|H|VD|NDIS	0	1	0	0	0	0	0	4	0	1	5	7	1	7	4	0	0	0.428571428571429	0	0	0	0.571428571428571	0.142857142857143	0.285714285714286	0	0.428571428571429	0.142857142857143	0	0	0	0	0	0.142857142857143	0	0	0
1KWU_MMA:A:501	1KWU	P19999	Animal lectins	Rattus norvegicus	a/b mixed / C-type lectin-like	1.95	aManOMe	D-Manp	Man	11850428	3	MMA-CA	KKDEPNDHGSGEDCVT|LWNDIS	0	1	2	1	0	0	0	4	0	1	8	5	2	5	7	0	0	0.4	0	0	0	0.6	0	0.4	0	0.6	0	0	0	0	0	0	0	0	0	0
1KWU_MMA:B:601	1KWU	P19999	Animal lectins	Rattus norvegicus	a/b mixed / C-type lectin-like	1.95	aManOMe	D-Manp	Man	11850428	3	MMA-CA	KKDEPNDHGSGEDCVT|LWNDIS	0	1	0	1	0	0	0	4	0	1	6	6	1	4	7	0	0	0.5	0	0	0	0.5	0.166666666666667	0.333333333333333	0	0.5	0	0	0	0	0	0	0.166666666666667	0	0	0
1KWU_MMA:C:701	1KWU	P19999	Animal lectins	Rattus norvegicus	a/b mixed / C-type lectin-like	1.95	aManOMe	D-Manp	Man	11850428	3	MMA-CA	KKDEPNDHGSGEDCVT|LWNDIS	0	2	1	1	0	0	0	4	0	2	8	6	1	4	8	0	0	0.333333333333333	0	0	0	0.666666666666667	0	0.333333333333333	0.166666666666667	0.5	0	0	0	0	0	0	0	0	0	0
1KWV_NAG:A:501	1KWV	P19999	Animal lectins	Rattus norvegicus	a/b mixed / C-type lectin-like	2	aGlcNAcOMe	D-GlcpNAc	GlcNAc	11850428	3	NAG-CA	KKDEPNDHGSGEDCVT|WNDIS	0	0	0	1	0	0	0	4	0	0	5	5	2	6	6	0	0	0.4	0	0	0	0.6	0	0.4	0	0.6	0	0	0	0	0	0	0	0	0	0
1KWV_NAG:B:601	1KWV	P19999	Animal lectins	Rattus norvegicus	a/b mixed / C-type lectin-like	2	aGlcNAcOMe	D-GlcpNAc	GlcNAc	11850428	3	NAG-CA	KKDEPNDHGSGEDCVT|LWNDIS	0	2	0	1	0	0	0	4	0	2	7	5	3	4	7	0	0	0.4	0	0	0	0.6	0	0.4	0	0.6	0	0	0	0	0	0	0	0	0	0
1KWV_NAG:C:701	1KWV	P19999	Animal lectins	Rattus norvegicus	a/b mixed / C-type lectin-like	2	aGlcNAcOMe	D-GlcpNAc	GlcNAc	11850428	3	NAG-CA	KKDEPNDHGSGEDCVT|WNDISCQA	1	2	0	1	0	0	0	4	0	2	8	6	1	5	8	0	0	0.5	0	0	0	0.5	0.166666666666667	0.333333333333333	0	0.5	0	0	0	0	0	0	0.166666666666667	0	0	0
1KWW_MFU:A:501	1KWW	P19999	Animal lectins	Rattus norvegicus	a/b mixed / C-type lectin-like	1.9	aLFucOMe	L-Fucp	Fuc	11850428	3	MFU-CA	KKDEPNDHGSGEDCVT|LWNDIS	0	3	0	1	0	0	0	4	0	3	8	5	2	4	8	0	0	0.4	0	0	0	0.6	0	0.4	0	0.6	0	0	0	0	0	0	0	0	0	0
1KWW_MFU:B:601	1KWW	P19999	Animal lectins	Rattus norvegicus	a/b mixed / C-type lectin-like	1.9	aLFucOMe	L-Fucp	Fuc	11850428	3	MFU-CA	KKDEPNDHGSGEDCVT|LWNDIS	0	2	0	1	0	0	0	4	0	2	7	6	1	4	8	0	0	0.333333333333333	0	0	0	0.666666666666667	0	0.333333333333333	0.166666666666667	0.5	0	0	0	0	0	0	0	0	0	0
1KWW_MFU:C:701	1KWW	P19999	Animal lectins	Rattus norvegicus	a/b mixed / C-type lectin-like	1.9	aLFucOMe	L-Fucp	Fuc	11850428	3	MFU-CA	KKDEPNDHGSGEDCVT|LWNDIS	0	3	0	1	0	0	0	4	0	3	8	6	1	6	6	0	0	0.333333333333333	0	0	0	0.666666666666667	0	0.333333333333333	0.166666666666667	0.5	0	0	0	0	0	0	0	0	0	0
1KWX_MFB:A:501	1KWX	P19999	Animal lectins	Rattus norvegicus	a/b mixed / C-type lectin-like	2	bFucOMe	L-Fucp	Fuc	11850428	3	MFB-CA	KKDEPNDHGSGEDCVT|LWNDIS	0	2	0	1	0	0	0	4	0	2	7	5	2	5	6	0	0	0.4	0	0	0	0.6	0	0.4	0	0.6	0	0	0	0	0	0	0	0	0	0
1KWX_MFB:B:601	1KWX	P19999	Animal lectins	Rattus norvegicus	a/b mixed / C-type lectin-like	2	bFucOMe	L-Fucp	Fuc	11850428	3	MFB-CA	KKDEPNDHGSGEDCVT|LWNDIS	0	3	0	1	0	0	0	4	0	3	8	6	1	4	7	0	0	0.5	0	0	0	0.5	0.166666666666667	0.333333333333333	0	0.5	0	0	0	0	0	0	0.166666666666667	0	0	0
1KWX_MFB:C:701	1KWX	P19999	Animal lectins	Rattus norvegicus	a/b mixed / C-type lectin-like	2	bFucOMe	L-Fucp	Fuc	11850428	3	MFB-CA	KKDEPNDHGSGEDCVT|LWNDIS	0	4	0	1	0	0	0	4	0	4	9	5	2	5	7	0	0	0.4	0	0	0	0.6	0	0.4	0	0.6	0	0	0	0	0	0	0	0	0	0
1KWY_MAN:D:1	1KWY	P19999	Animal lectins	Rattus norvegicus	a/b mixed / C-type lectin-like	1.9	aMan13Man	D-Manp	Man(a1-3)Man	11850428	3	MAN-MAN-CA	NWKKDEPNDHGSGEDCVTIVD|LWNDIS|H	0	2	2	0	0	0	0	4	0	2	8	7	0	7	9	0	0	0.428571428571429	0	0	0	0.571428571428571	0.142857142857143	0.285714285714286	0.142857142857143	0.428571428571429	0	0	0	0	0	0	0.142857142857143	0	0	0
1KWY_MAN:E:1	1KWY	P19999	Animal lectins	Rattus norvegicus	a/b mixed / C-type lectin-like	1.9	aMan13Man	D-Manp	Man(a1-3)Man	11850428	3	MAN-MAN-CA	S|WKKDEPNDHGSGEDCVTIVD|LWNDIS|H	0	1	3	0	0	0	0	4	0	1	8	7	0	9	9	0	0	0.428571428571429	0	0	0	0.571428571428571	0.142857142857143	0.285714285714286	0.142857142857143	0.428571428571429	0	0	0	0	0	0	0.142857142857143	0	0	0
1KWY_MAN:F:1	1KWY	P19999	Animal lectins	Rattus norvegicus	a/b mixed / C-type lectin-like	1.9	aMan13Man	D-Manp	Man(a1-3)Man	11850428	3	MAN-MAN-CA	WKKDEPNDHGSGEDCVTIVDNGLWNDIS	0	1	2	0	0	0	0	4	0	1	7	7	0	6	9	0	0	0.428571428571429	0	0	0	0.571428571428571	0.142857142857143	0.285714285714286	0.142857142857143	0.428571428571429	0	0	0	0	0	0	0.142857142857143	0	0	0
1KWZ_MAN:D:1	1KWZ	P19999	Animal lectins	Rattus norvegicus	a/b mixed / C-type lectin-like	1.9	aMan13Man	D-Manp	Man(a1-3)Man	11850428	3	MAN-MAN-CA	NWKKDEPNDVGSGEDCVTIV|LWNDIS	0	1	1	0	0	0	0	4	0	1	6	5	3	5	8	0	0	0.4	0	0	0	0.6	0	0.4	0	0.6	0	0	0	0	0	0	0	0	0	0
1KWZ_MAN:E:1	1KWZ	P19999	Animal lectins	Rattus norvegicus	a/b mixed / C-type lectin-like	1.9	aMan13Man	D-Manp	Man(a1-3)Man	11850428	3	MAN-MAN-CA	S|WKKDEPNDVGSGEDCVTIVD|LWNDIS|ASH	0	1	1	0	0	0	0	4	0	1	6	6	1	9	8	0	0	0.5	0	0	0	0.5	0.166666666666667	0.333333333333333	0	0.5	0	0	0	0	0	0	0.166666666666667	0	0	0
1KWZ_MAN:F:1	1KWZ	P19999	Animal lectins	Rattus norvegicus	a/b mixed / C-type lectin-like	1.9	aMan13Man	D-Manp	Man(a1-3)Man	11850428	3	MAN-MAN-CA	KKDEPNDVGSGEDCVTIV|LWNDIS	0	2	0	0	0	0	0	4	0	2	6	6	2	5	7	0	0	0.333333333333333	0	0	0	0.666666666666667	0.166666666666667	0.333333333333333	0	0.5	0	0	0	0.166666666666667	0	0	0	0	0	0
1KX0_MAN:D:1	1KX0	P19999	Animal lectins	Rattus norvegicus	a/b mixed / C-type lectin-like	2	aMan13Man	D-Manp	Man(a1-3)Man	11850428	3	MAN-MAN-CA	NWKKDEPNDVGSGEDCVT|LWNDVS|H	0	1	1	0	0	0	0	4	0	1	6	6	1	6	8	0	0	0.333333333333333	0	0	0	0.666666666666667	0.166666666666667	0.333333333333333	0	0.5	0	0	0	0.166666666666667	0	0	0	0	0	0
1KX0_MAN:E:1	1KX0	P19999	Animal lectins	Rattus norvegicus	a/b mixed / C-type lectin-like	2	aMan13Man	D-Manp	Man(a1-3)Man	11850428	3	MAN-MAN-CA	S|NWKKDEPNDVGSGEDCVTIVD|LWNDVS|ASH	0	3	4	0	0	0	0	4	0	3	11	5	4	6	10	0	0	0.4	0	0	0	0.6	0	0.4	0	0.6	0	0	0	0	0	0	0	0	0	0
1KX0_MAN:F:1	1KX0	P19999	Animal lectins	Rattus norvegicus	a/b mixed / C-type lectin-like	2	aMan13Man	D-Manp	Man(a1-3)Man	11850428	3	MAN-MAN-CA	S|WKKDEPNDVGSGEDCVTIVD|LWNDVS|ASH	0	2	1	0	0	0	0	4	0	2	7	5	3	7	11	0	0	0.4	0	0	0	0.6	0	0.4	0	0.6	0	0	0	0	0	0	0	0	0	0
1KX1_MAN:B:20	1KX1	P19999	Animal lectins	Rattus norvegicus	a/b mixed / C-type lectin-like	2.8	Man6	D-Manp	Man(a1-6)[Man(a1-3)]Man(a1-6)[Man(a1-2)Man(a1-3)]Man	11850428	4	MAN-CA	NWKKDEPNDHGSGEDCVT|WNDIS	0	2	0	1	0	0	0	4	0	2	7	6	2	5	8	0	0	0.333333333333333	0	0	0	0.666666666666667	0	0.333333333333333	0.166666666666667	0.5	0	0	0	0	0	0	0	0	0	0
1KX1_MAN:E:50	1KX1	P19999	Animal lectins	Rattus norvegicus	a/b mixed / C-type lectin-like	2.8	Man6	D-Manp	Man(a1-6)[Man(a1-3)]Man(a1-6)[Man(a1-2)Man(a1-3)]Man	11850428	4	MAN-CA	DEPNDHGSGEDCVT|LWNDIS	0	2	0	1	0	0	0	3	0	2	6	6	1	4	5	0	0	0.333333333333333	0	0	0	0.666666666666667	0	0.333333333333333	0.166666666666667	0.5	0	0	0	0	0	0	0	0	0	0
1KX1_MAN:G:1	1KX1	P19999	Animal lectins	Rattus norvegicus	a/b mixed / C-type lectin-like	2.8	Man6	D-Manp	Man(a1-6)[Man(a1-3)]Man(a1-6)[Man(a1-2)Man(a1-3)]Man	11850428	4	MAN-MAN-MAN-MAN-MAN-MAN-CA-CA	R|S|NWKKDEPNDHGSGEDCVTIV|LWNDIS|SH|WKKDEPNDHGSGEDC|WNDIS	0	4	0	0	0	0	0	8	0	4	12	12	1	15	16	0	0	0.333333333333333	0	0.0833333333333333	0	0.583333333333333	0	0.333333333333333	0.166666666666667	0.5	0	0	0	0	0	0	0	0	0	0
1KX1_MAN:H:1	1KX1	P19999	Animal lectins	Rattus norvegicus	a/b mixed / C-type lectin-like	2.8	Man6	D-Manp	Man(a1-6)[Man(a1-3)]Man(a1-6)[Man(a1-2)Man(a1-3)]Man	11850428	4	MAN-MAN-MAN-MAN-MAN-MAN-CA-CA	WKKDEPNDHGSGEDC|WNDIS|R|S|NWKKDEPNDHGSGEDCVTIVD|LWNDIS|ASH	0	3	0	1	0	0	0	8	0	3	12	11	3	16	18	0	0	0.363636363636364	0	0	0	0.636363636363636	0	0.363636363636364	0.0909090909090909	0.545454545454545	0	0	0	0	0	0	0	0	0	0
2KMB_MAG:A:1	2KMB	P19999	Animal lectins	Rattus norvegicus	a/b mixed / C-type lectin-like	2	aNeuAc23bGal14(aFuc13)GlcNAc	D-Neup5Ac, D-Galp, L-Fucp, D-GlcpNAc	NeuAc(a2-3)Gal(b1-4)[Fuc(a1-3)]GlcNAc	9033386	3	MAG-GAL-SIA-FUC-CA	WKKDEPNDHGSGE|C|T|V|NDIS|K|K	1	4	2	4	0	0	0	4	0	4	15	7	2	7	6	0	0	0.285714285714286	0	0	0.142857142857143	0.571428571428571	0	0.285714285714286	0.285714285714286	0.428571428571429	0	0	0	0	0	0	0	0	0	0
2KMB_MAG:B:1	2KMB	P19999	Animal lectins	Rattus norvegicus	a/b mixed / C-type lectin-like	2	aNeuAc23bGal14(aFuc13)GlcNAc	D-Neup5Ac, D-Galp, L-Fucp, D-GlcpNAc	NeuAc(a2-3)Gal(b1-4)[Fuc(a1-3)]GlcNAc	9033386	3	MAG-GAL-SIA-FUC-CA	WKKDEPNDHGSGE|C|T|V|NDIS|K|K	1	5	2	3	0	0	0	4	0	5	15	7	2	9	4	0	0	0.285714285714286	0	0	0.142857142857143	0.571428571428571	0	0.285714285714286	0.285714285714286	0.428571428571429	0	0	0	0	0	0	0	0	0	0
2KMB_NAG:C:1	2KMB	P19999	Animal lectins	Rattus norvegicus	a/b mixed / C-type lectin-like	2	aNeuAc23bGal14(aFuc13)GlcNAc	D-Neup5Ac, D-Galp, L-Fucp, D-GlcpNAc	NeuAc(a2-3)Gal(b1-4)[Fuc(a1-3)]GlcNAc	9033386	3	NAG-GAL-SIA-FUC-CA	WKKDEPNDHGSGE|C|T|V|WNDIS|K|K	0	5	3	4	0	0	0	4	1	4	16	7	3	7	6	0	0	0.285714285714286	0	0	0.142857142857143	0.571428571428571	0	0.285714285714286	0.285714285714286	0.428571428571429	0	0	0	0	0	0	0	0	0	0
2MSB_NAG:C:1	2MSB	P19999	Animal lectins	Rattus rattus	a/b mixed / C-type lectin-like	1.7	aMan12aMan13(aMan13aMan16)Man	D-Manp	Man(a1-2)Man(a1-3)[Man(a1-3)Man(a1-6)]Man	1436090	1	NAG-BMA-MAN-MAN-MAN-MAN-MAN-CA	S|NWKKDEPNDHGSGEDCVTIVD|LWNDIS|H	0	3	1	0	0	0	0	4	0	3	8	7	2	7	9	0	0	0.285714285714286	0	0	0	0.714285714285714	0	0.285714285714286	0.285714285714286	0.428571428571429	0	0	0	0	0	0	0	0	0	0
3KMB_FUC:2:222	3KMB	P19999	Animal lectins	Rattus norvegicus	a/b mixed / C-type lectin-like	1.95	3SO4-bGal14(aFuc13)GlcNAc	D-Galp, L-Fucp, D-GlcpNAc	Gal(b1-4)[Fuc(a1-3)]GlcNAc	9033386	3	FUC-CA	K|DEPNDHG|E|C|T|NDIS|K	0	1	0	0	0	0	0	4	0	1	5	5	2	5	4	0	0	0.4	0	0	0	0.6	0	0.4	0	0.6	0	0	0	0	0	0	0	0	0	0
3KMB_MAG:A:1	3KMB	P19999	Animal lectins	Rattus norvegicus	a/b mixed / C-type lectin-like	1.95	3SO4-bGal14(aFuc13)GlcNAc	D-Galp, L-Fucp, D-GlcpNAc	Gal(b1-4)[Fuc(a1-3)]GlcNAc	9033386	3	MAG-FUC-SGA-CA	WKKDEPNDHGSGE|C|T|V|NDIS|K|K	1	4	1	3	0	0	0	4	0	4	13	6	3	8	5	0	0	0.333333333333333	0	0	0	0.666666666666667	0	0.333333333333333	0.166666666666667	0.5	0	0	0	0	0	0	0	0	0	0
3KMB_NAG:B:1	3KMB	P19999	Animal lectins	Rattus norvegicus	a/b mixed / C-type lectin-like	1.95	3SO4-bGal14(aFuc13)GlcNAc	D-Galp, L-Fucp, D-GlcpNAc	Gal(b1-4)[Fuc(a1-3)]GlcNAc	9033386	3	NAG-FUC-SGA-CA	WKKDEPNDHGSGE|C|T|V|NDIS|K	1	4	2	3	0	0	0	4	0	4	14	6	3	6	6	0	0	0.333333333333333	0	0	0	0.666666666666667	0	0.333333333333333	0.166666666666667	0.5	0	0	0	0	0	0	0	0	0	0
4KMB_FUC:2:222	4KMB	P19999	Animal lectins	Rattus norvegicus	a/b mixed / C-type lectin-like	2	4SO4-bGal14(aFuc13)GlcNAc	D-Galp, L-Fucp, D-GlcpNAc	Gal(b1-4)[Fuc(a1-3)]GlcNAc	903338	4	FUC-CA	K|DEPNDHG|E|C|T|NDIS|K	0	3	0	0	0	0	0	4	0	3	7	5	3	5	3	0	0	0.4	0	0	0	0.6	0	0.4	0	0.6	0	0	0	0	0	0	0	0	0	0
4KMB_FUC:3:222	4KMB	P19999	Animal lectins	Rattus norvegicus	a/b mixed / C-type lectin-like	2	4SO4-bGal14(aFuc13)GlcNAc	D-Galp, L-Fucp, D-GlcpNAc	Gal(b1-4)[Fuc(a1-3)]GlcNAc	903338	4	FUC-CA	K|DEPNDHG|E|C|T|NDIS|K	0	2	0	0	0	0	0	4	0	2	6	5	2	5	4	0	0	0.4	0	0	0	0.6	0	0.4	0	0.6	0	0	0	0	0	0	0	0	0	0
4KMB_MAG:A:1	4KMB	P19999	Animal lectins	Rattus norvegicus	a/b mixed / C-type lectin-like	2	4SO4-bGal14(aFuc13)GlcNAc	D-Galp, L-Fucp, D-GlcpNAc	Gal(b1-4)[Fuc(a1-3)]GlcNAc	903338	4	MAG-FUC-G4S-CA	KKDEPNDHGSGE|C|T|V|NDIS|K|K	1	3	7	4	0	0	0	4	0	3	19	7	4	7	3	0	0	0.285714285714286	0	0	0.142857142857143	0.571428571428571	0	0.285714285714286	0.285714285714286	0.428571428571429	0	0	0	0	0	0	0	0	0	0
4KMB_MAG:B:1	4KMB	P19999	Animal lectins	Rattus norvegicus	a/b mixed / C-type lectin-like	2	4SO4-bGal14(aFuc13)GlcNAc	D-Galp, L-Fucp, D-GlcpNAc	Gal(b1-4)[Fuc(a1-3)]GlcNAc	903338	4	MAG-FUC-G4S-CA	TDEVTE|D|SGED|CQ	0	1	0	0	0	0	0	4	0	1	5	3	3	5	2	0	0	0	0	0.666666666666667	0.333333333333333	0	0	0.666666666666667	0	0.333333333333333	0	0	0	0	0	0	0	0.333333333333333	0	0
1KZA_MAN:1:1001	1KZA	P08661	Animal lectins	Rattus norvegicus	a/b mixed / C-type lectin-like	1.74	aMan13Man	D-Manp	Man	11850428	2	MAN-CA	N|GEPNNVG|E|V|L|NDVP|D	0	2	1	0	0	0	0	4	0	2	7	5	2	5	4	0	0	0.4	0	0	0	0.6	0	0.4	0	0.6	0	0	0	0	0	0	0	0	0	0
1KZA_MAN:2:2001	1KZA	P08661	Animal lectins	Rattus norvegicus	a/b mixed / C-type lectin-like	1.74	aMan13Man	D-Manp	Man	11850428	2	MAN-CA	NEGEPNNVG|E|V|L|NDVP|D	0	1	0	0	0	0	0	4	0	1	5	5	2	5	5	0	0	0.4	0	0	0	0.6	0	0.4	0	0.6	0	0	0	0	0	0	0	0	0	0
1KZB_MAN:1:1501	1KZB	P08661	Animal lectins	Rattus norvegicus	a/b mixed / C-type lectin-like	1.8	aMan16(aMan13)Man	D-Manp	Man	11850428	2	MAN-CA	NEGEPNNVG|E|V|L|NDVP|D	0	1	1	0	0	0	0	4	0	1	6	5	2	5	5	0	0	0.4	0	0	0	0.6	0	0.4	0	0.6	0	0	0	0	0	0	0	0	0	0
1KZB_MAN:2:1601	1KZB	P08661	Animal lectins	Rattus norvegicus	a/b mixed / C-type lectin-like	1.8	aMan16(aMan13)Man	D-Manp	Man	11850428	2	MAN-CA	NEGEPNNV|E|V|L|NDVP|D	0	1	0	0	0	0	0	4	0	1	5	5	2	7	2	0	0	0.4	0	0	0	0.6	0	0.4	0	0.6	0	0	0	0	0	0	0	0	0	0
1KZC_MAN:1:1001	1KZC	P08661	Animal lectins	Rattus norvegicus	a/b mixed / C-type lectin-like	1.85	oligomannose	D-Manp	Man	11850428	2	MAN-CA	N|GEPNNVG|E|V|L|NDVP|D	0	1	1	0	0	0	0	4	0	1	6	5	2	5	4	0	0	0.4	0	0	0	0.6	0	0.4	0	0.6	0	0	0	0	0	0	0	0	0	0
1KZC_MAN:2:2001	1KZC	P08661	Animal lectins	Rattus norvegicus	a/b mixed / C-type lectin-like	1.85	oligomannose	D-Manp	Man	11850428	2	MAN-CA	NEGEPNNVG|E|V|L|NDVP|D	0	1	0	0	0	0	0	4	0	1	5	5	2	5	5	0	0	0.4	0	0	0	0.6	0	0.4	0	0.6	0	0	0	0	0	0	0	0	0	0
1KZD_NAG:1:1001	1KZD	P08661	Animal lectins	Rattus norvegicus	a/b mixed / C-type lectin-like	1.9	bGlcNAc	D-GlcpNAc	GlcNAc	11850428	2	NAG-CA	NEGEPNNV|E|C|V|L|NDVP|D|F	0	2	1	0	0	0	0	4	0	2	7	5	4	6	3	0	0	0.4	0	0	0	0.6	0	0.4	0	0.6	0	0	0	0	0	0	0	0	0	0
1KZD_NAG:2:2001	1KZD	P08661	Animal lectins	Rattus norvegicus	a/b mixed / C-type lectin-like	1.9	bGlcNAc	D-GlcpNAc	GlcNAc	11850428	2	NAG-CA	NEGEPNNV|E|C|V|L|NDVP|D|F	0	2	0	0	0	0	0	4	0	2	6	5	4	6	3	0	0	0.4	0	0	0	0.6	0	0.4	0	0.6	0	0	0	0	0	0	0	0	0	0
1KZE_MAN:1:1001	1KZE	P08661	Animal lectins	Rattus norvegicus	a/b mixed / C-type lectin-like	1.8	oligomannose	D-Manp	Man	11850428	2	MAN-CA	N|GEPNNVG|E|V|L|NDVP|D	0	1	0	0	0	0	0	4	0	1	5	5	2	5	4	0	0	0.4	0	0	0	0.6	0	0.4	0	0.6	0	0	0	0	0	0	0	0	0	0
1KZE_MAN:2:2001	1KZE	P08661	Animal lectins	Rattus norvegicus	a/b mixed / C-type lectin-like	1.8	oligomannose	D-Manp	Man	11850428	2	MAN-CA	NEGEPNNV|E|V|L|NDVP|D	0	1	0	0	0	0	0	4	0	1	5	5	2	6	3	0	0	0.4	0	0	0	0.6	0	0.4	0	0.6	0	0	0	0	0	0	0	0	0	0
1RDI_MFU:1:1	1RDI	P08661	Animal lectins	Rattus rattus	a/b mixed / C-type lectin-like	1.8	aFucOMe	L-Fucp	Fuc	8557671	2	MFU-CA	N|GEPNNVG|E|V|L|NDVP|D	0	2	0	0	0	0	0	4	0	2	6	5	2	4	5	0	0	0.4	0	0	0	0.6	0	0.4	0	0.6	0	0	0	0	0	0	0	0	0	0
1RDI_MFU:2:1	1RDI	P08661	Animal lectins	Rattus rattus	a/b mixed / C-type lectin-like	1.8	aFucOMe	L-Fucp	Fuc	8557671	2	MFU-CA	N|GEPNNV|E|V|L|NDVP|D	0	2	0	0	0	0	0	4	0	2	6	5	2	4	4	0	0	0.4	0	0	0	0.6	0	0.4	0	0.6	0	0	0	0	0	0	0	0	0	0
1RDJ_MFB:1:1	1RDJ	P08661	Animal lectins	Rattus rattus	a/b mixed / C-type lectin-like	1.8	bFucOMe	L-Fucp	Fuc	8557671	2	MFB-CA	N|GEPNNV|E|C|V|L|NDVP|D	0	3	1	0	0	0	0	4	0	3	8	5	2	5	4	0	0	0.4	0	0	0	0.6	0	0.4	0	0.6	0	0	0	0	0	0	0	0	0	0
1RDJ_MFB:2:1	1RDJ	P08661	Animal lectins	Rattus rattus	a/b mixed / C-type lectin-like	1.8	bFucOMe	L-Fucp	Fuc	8557671	2	MFB-CA	N|GEPNNV|E|C|V|L|NDVP|D	0	3	0	0	0	0	0	4	0	3	7	5	2	5	4	0	0	0.4	0	0	0	0.6	0	0.4	0	0.6	0	0	0	0	0	0	0	0	0	0
1RDK_GAL:1:1	1RDK	P08661	Animal lectins	Rattus rattus	a/b mixed / C-type lectin-like	1.8	aGal	D-Galp	Gal	8557671	2	GAL-CA	N|GEPNNVG|E|C|V|L|NDVP|D	0	2	0	0	0	0	0	5	0	2	7	5	2	5	5	0	0	0.4	0	0	0	0.6	0	0.4	0	0.6	0	0	0	0	0	0	0	0	0	0
1RDK_GAL:2:1	1RDK	P08661	Animal lectins	Rattus rattus	a/b mixed / C-type lectin-like	1.8	aGal	D-Galp	Gal	8557671	2	GAL-CA	N|GEPNNV|E|C|V|L|NDVP|D	0	2	2	0	0	0	0	5	0	2	9	5	2	5	4	0	0	0.4	0	0	0	0.6	0	0.4	0	0.6	0	0	0	0	0	0	0	0	0	0
1RDL_MMA:1:1	1RDL	P08661	Animal lectins	Rattus rattus	a/b mixed / C-type lectin-like	1.7	aManOMe	D-Manp	Man	8557671	2	MMA-CA	NEGEPNNVG|E|V|L|NDVP|D	0	1	1	0	0	0	0	4	0	1	6	5	2	6	4	0	0	0.4	0	0	0	0.6	0	0.4	0	0.6	0	0	0	0	0	0	0	0	0	0
1RDL_MMA:2:1	1RDL	P08661	Animal lectins	Rattus rattus	a/b mixed / C-type lectin-like	1.7	aManOMe	D-Manp	Man	8557671	2	MMA-CA	NEGEPNNV|E|V|L|NDVP|D	0	1	0	0	0	0	0	4	0	1	5	5	2	5	4	0	0	0.4	0	0	0	0.6	0	0.4	0	0.6	0	0	0	0	0	0	0	0	0	0
1RDM_MMA:1:1	1RDM	P08661	Animal lectins	Rattus rattus	a/b mixed / C-type lectin-like	1.9	aManOMe	D-Manp	Man	855767	3	MMA-CA	N|GEPNNVG|E|V|L|NDVP|D	0	1	2	0	0	0	0	4	0	1	7	5	2	5	4	0	0	0.4	0	0	0	0.6	0	0.4	0	0.6	0	0	0	0	0	0	0	0	0	0
1RDM_MMA:1:2	1RDM	P08661	Animal lectins	Rattus rattus	a/b mixed / C-type lectin-like	1.9	aManOMe	D-Manp	Man	855767	3	MMA	LN|K|GITDQR|EDLTG|NC|C	0	1	1	1	0	0	0	0	0	1	3	3	4	6	4	0.333333333333333	0	0	0	0.333333333333333	0.333333333333333	0	0	0.666666666666667	0.333333333333333	0	0	0	0	0	0	0	0	0	0	0.333333333333333
1RDM_MMA:2:1	1RDM	P08661	Animal lectins	Rattus rattus	a/b mixed / C-type lectin-like	1.9	aManOMe	D-Manp	Man	855767	3	MMA-CA	NEGEPNNVG|E|V|L|NDVP|D	0	1	0	0	0	0	0	4	0	1	5	5	2	6	4	0	0	0.4	0	0	0	0.6	0	0.4	0	0.6	0	0	0	0	0	0	0	0	0	0
1RDN_NDG:1:1	1RDN	P08661	Animal lectins	Rattus rattus	a/b mixed / C-type lectin-like	1.8	aGlcNAcOMe	D-GlcpNAc	GlcNAc	8557671	2	NDG-CA	N|GEPNNVG|GE|C|V|L|NDVP|D|F	0	1	1	0	0	0	0	4	0	1	6	5	4	6	4	0	0	0.4	0	0	0	0.6	0	0.4	0	0.6	0	0	0	0	0	0	0	0	0	0
1RDN_NDG:2:1	1RDN	P08661	Animal lectins	Rattus rattus	a/b mixed / C-type lectin-like	1.8	aGlcNAcOMe	D-GlcpNAc	GlcNAc	8557671	2	NDG-CA	V|N|GEPNNV|E|C|V|L|NDVP|D|F	0	1	2	0	0	0	0	4	0	1	7	5	4	6	3	0	0	0.4	0	0	0	0.6	0	0.4	0	0.6	0	0	0	0	0	0	0	0	0	0
4KZV_GLC:C:1	4KZV	E1BHM0	Animal lectins	Bos taurus	a/b mixed / C-type lectin-like	1.4	Trehalose	D-Glcp	Glc(a1-1)Glc	23960080	1	GLC-GLC-CA	KKEFY|WDAGEPNNLVTVEDCATIRDS|NWNDVP|FNM	0	5	2	2	0	0	0	4	0	5	13	8	2	8	13	0	0	0.25	0	0	0.125	0.625	0	0.25	0.125	0.5	0.125	0	0	0	0	0	0	0	0	0
4ZRV_GLC:D:1	4ZRV	E1BHM0	Animal lectins	Bos taurus	a/b mixed / C-type lectin-like	2.1	Trehalose	D-Glcp	Glc(a1-1)Glc	27542410	3	GLC-U8V-CA	KKEFY|WDAGEPNNLVTVEDCATIRDS|NWNDVP|FNM	0	4	0	2	0	0	0	4	0	4	10	7	3	9	10	0	0	0.285714285714286	0	0	0	0.714285714285714	0	0.285714285714286	0.142857142857143	0.571428571428571	0	0	0	0	0	0	0	0	0	0
4ZRV_GLC:E:1	4ZRV	E1BHM0	Animal lectins	Bos taurus	a/b mixed / C-type lectin-like	2.1	Trehalose	D-Glcp	Glc(a1-1)Glc	27542410	3	GLC-U8V-CA	KKEFY|DAGEPNNLVTVEDCATIRDS|NWNDVP|FNM|S|PCFFNMF	0	3	3	0	0	0	0	4	0	3	10	8	6	6	11	0	0	0.25	0	0.125	0.125	0.5	0	0.375	0	0.375	0.25	0	0	0	0	0	0	0	0	0
4ZRV_GLC:F:1	4ZRV	E1BHM0	Animal lectins	Bos taurus	a/b mixed / C-type lectin-like	2.1	Trehalose	D-Glcp	Glc(a1-1)Glc	27542410	3	GLC-U8V-CA	S|VTV|PCFFN|KKEFY|WDAGEPNNLVTVEDCATIRDS|NWNDVP|FNM	1	5	0	2	0	0	0	4	0	5	12	10	3	13	12	0	0	0.3	0	0.1	0.2	0.4	0	0.2	0.1	0.4	0.3	0	0	0	0	0	0	0	0	0
4ZRW_GLC:B:1	4ZRW	E1BHM0	Animal lectins	Bos taurus	a/b mixed / C-type lectin-like	2.6	Trehalose	D-Glcp	Glc(a1-1)Glc	27542410	1	GLC-GLC-CA	KKEFY|WDAGEPNNLVTVEDCATIRDSS|NWNDVP|FNM	0	5	2	2	0	0	0	4	0	5	13	7	3	8	10	0	0	0.428571428571429	0	0	0	0.571428571428571	0	0.285714285714286	0.142857142857143	0.571428571428571	0	0	0	0	0	0	0	0	0	0
5KTH_6X7:A:302	5KTH	E1BHM0	Animal lectins	Bos taurus	a/b mixed / C-type lectin-like	2.21	trehalose derivative	D-Glcp	Glc(a1-1)Glc	27542410	1	6X7-6X7-GLC-GLC-CA	KKEFY|WDAGEPNNLVTVEDCATIRDSS|NWNDVPCFFNM	1	5	2	2	0	0	0	4	0	5	14	8	3	7	11	0	0	0.375	0	0	0.125	0.5	0	0.25	0.125	0.5	0.125	0	0	0	0	0	0	0	0	0
5KTI_6X6:A:302	5KTI	E1BHM0	Animal lectins	Bos taurus	a/b mixed / C-type lectin-like	1.8	trehalose derivative	D-Glcp	Glc(a1-1)Glc	27542410	1	6X6-GLC-GLC-CA	KKEFY|WDAGEPNNLVTVEDCATIRDS|NWNDVP|FNMF	0	5	3	2	0	0	0	4	0	5	14	8	3	8	11	0	0	0.375	0	0	0.125	0.5	0	0.25	0.125	0.5	0.125	0	0	0	0	0	0	0	0	0
1G1R_MAG:E:1	1G1R	P16109	Animal lectins	Homo sapiens	a/b mixed / C-type lectin-like	3.4	aNeuAc23bGal14(aFuc13)GlcNAc	D-Neup5Ac, D-Galp, L-Fucp, D-GlcpNAc	NeuAc(a2-3)Gal(b1-4)[Fuc(a1-3)]GlcNAc	11081633	3	MAG-GAL-SIA-FUC-CA	YYSSYYW|WADNEPNNK|EDCVEIYIKSPSAPGKWNDEH|KKK	0	7	0	0	0	0	0	4	0	7	11	10	2	7	12	0	0	0.4	0	0	0.1	0.5	0	0.4	0	0.4	0.2	0	0	0	0	0	0	0.1	0	0
1G1R_MAG:F:1	1G1R	P16109	Animal lectins	Homo sapiens	a/b mixed / C-type lectin-like	3.4	aNeuAc23bGal14(aFuc13)GlcNAc	D-Neup5Ac, D-Galp, L-Fucp, D-GlcpNAc	NeuAc(a2-3)Gal(b1-4)[Fuc(a1-3)]GlcNAc	11081633	3	MAG-GAL-SIA-FUC-CA	YYSSYYW|WADNEPNNKR|EDCVEIYIKSPSAPGKWNDEH|KKK	0	6	0	0	0	0	0	2	0	6	8	10	3	10	14	0	0	0.3	0	0	0.2	0.5	0	0.5	0	0.3	0.2	0	0	0	0	0	0	0.1	0	0
1G1R_MAG:G:1	1G1R	P16109	Animal lectins	Homo sapiens	a/b mixed / C-type lectin-like	3.4	aNeuAc23bGal14(aFuc13)GlcNAc	D-Neup5Ac, D-Galp, L-Fucp, D-GlcpNAc	NeuAc(a2-3)Gal(b1-4)[Fuc(a1-3)]GlcNAc	11081633	3	MAG-GAL-SIA-FUC-CA	YYSSY|WADNEPNNK|EDCVEIY|SPSAPGKWNDEHCLKKKHA	0	7	0	0	0	0	0	3	1	6	10	11	2	8	12	0	0	0.363636363636364	0	0	0.181818181818182	0.454545454545455	0	0.454545454545455	0	0.363636363636364	0.181818181818182	0	0	0	0	0	0	0.0909090909090909	0	0
1G1S_NGA:E:1	1G1S	Q14242	Animal lectins	Homo sapiens	a/b mixed / C-type lectin-like	1.9	Psgl-1 peptide	L-Fucp, D-Galp, D-GlcpNAc, D-GalpNAc, D-Neup5Ac	NeuAc(a2-3)Gal(b1-4)[Fuc(a1-3)]GlcNAc(b1-6)[Gal(b1-3)]GalNAc	11081633	2	NGA-NAG-GAL-SIA-FUC-GAL-SR	YYSSYYW|WADNEPNNKRNNEDCVEIYIKSPSAPGKWNDEH|KKKHA	1	7	6	0	0	0	0	4	0	7	18	11	5	9	11	0	0	0.363636363636364	0	0	0.181818181818182	0.454545454545455	0	0.272727272727273	0.0909090909090909	0.454545454545455	0.181818181818182	0	0	0	0	0	0	0.0909090909090909	0	0
1G1S_NGA:F:1	1G1S	Q14242	Animal lectins	Homo sapiens	a/b mixed / C-type lectin-like	1.9	Psgl-1 peptide	L-Fucp, D-Galp, D-GlcpNAc, D-GalpNAc, D-Neup5Ac	NeuAc(a2-3)Gal(b1-4)[Fuc(a1-3)]GlcNAc(b1-6)[Gal(b1-3)]GalNAc	11081633	2	NGA-NAG-GAL-SIA-FUC-GAL-SR	LPYYSSYYW|WADNEPNNKRNNEDCVEIYIKSPSAPGKWNDEHCLKKKHA	2	9	7	1	0	0	0	4	0	9	23	11	5	9	10	0	0	0.363636363636364	0	0.0909090909090909	0.0909090909090909	0.454545454545455	0	0.272727272727273	0.0909090909090909	0.454545454545455	0.181818181818182	0	0	0	0	0	0	0.0909090909090909	0	0
1JZN_BGC:F:1	1JZN	P21963	Animal lectins	Crotalus atrox	a/b mixed / C-type lectin-like	2.2	bGal14Glc	D-Galp, D-Glcp	Gal(b1-4)Glc	15049685	5	BGC-GAL-CA	N|WDKNQPDHYQNKEFCVELVSL|LWNDQVC	0	2	4	0	0	0	0	4	0	2	10	5	2	10	6	0	0	0.4	0	0	0	0.6	0	0.4	0	0.6	0	0	0	0	0	0	0	0	0	0
1JZN_BGC:G:1	1JZN	P21963	Animal lectins	Crotalus atrox	a/b mixed / C-type lectin-like	2.2	bGal14Glc	D-Galp, D-Glcp	Gal(b1-4)Glc	15049685	5	BGC-GAL-CA	N|WDKNQPDHYQNKEFCVELVSL|LWNDQVC	0	2	2	0	0	0	0	4	0	2	8	5	3	9	6	0	0	0.4	0	0	0	0.6	0	0.4	0	0.6	0	0	0	0	0	0	0	0	0	0
1JZN_BGC:H:1	1JZN	P21963	Animal lectins	Crotalus atrox	a/b mixed / C-type lectin-like	2.2	bGal14Glc	D-Galp, D-Glcp	Gal(b1-4)Glc	15049685	5	BGC-GAL-CA	N|WDKNQPDHYQNKEFCVELVSL|LWNDQVC	0	3	0	0	0	0	0	4	0	3	7	6	1	10	5	0	0	0.333333333333333	0.166666666666667	0	0	0.5	0	0.333333333333333	0	0.5	0.166666666666667	0	0	0	0	0	0	0	0	0
1JZN_BGC:I:1	1JZN	P21963	Animal lectins	Crotalus atrox	a/b mixed / C-type lectin-like	2.2	bGal14Glc	D-Galp, D-Glcp	Gal(b1-4)Glc	15049685	5	BGC-GAL-CA	N|WDKNQPDHYQNKEFCVELVSL|LWNDQVC	0	3	3	0	0	0	0	4	0	3	10	6	2	8	7	0	0	0.666666666666667	0	0	0	0.333333333333333	0	0.5	0	0.5	0	0	0	0	0	0	0	0	0	0
1JZN_BGC:J:1	1JZN	P21963	Animal lectins	Crotalus atrox	a/b mixed / C-type lectin-like	2.2	bGal14Glc	D-Galp, D-Glcp	Gal(b1-4)Glc	15049685	5	BGC-GAL-CA	N|WDKNQPDHYQNKEFCVELVSL|LWNDQVC	0	1	5	0	0	0	0	4	0	1	10	5	2	8	7	0	0	0.6	0	0	0	0.4	0	0.4	0	0.6	0	0	0	0	0	0	0	0	0	0
1MUQ_GAL:A:301	1MUQ	P21963	Animal lectins	Crotalus atrox	a/b mixed / C-type lectin-like	2.3	bGal1S1bGal	D-Galp	Gal	15049685	4	GAL-CA	N|DKNQPDHYQNKEFCVELVSL|LWNDQVC	0	2	1	0	0	0	0	4	0	2	7	5	2	9	6	0	0	0.6	0	0	0	0.4	0	0.4	0	0.6	0	0	0	0	0	0	0	0	0	0
1MUQ_GAL:C:304	1MUQ	P21963	Animal lectins	Crotalus atrox	a/b mixed / C-type lectin-like	2.3	bGal1S1bGal	D-Galp	Gal	15049685	4	GAL-CA	N|DKNQPDHYQNKEFCVELV|WNDQVC	0	1	2	0	0	0	0	4	0	1	7	5	2	8	6	0	0	0.4	0	0	0	0.6	0	0.4	0	0.6	0	0	0	0	0	0	0	0	0	0
1MUQ_GAL:E:305	1MUQ	P21963	Animal lectins	Crotalus atrox	a/b mixed / C-type lectin-like	2.3	bGal1S1bGal	D-Galp	Gal	15049685	4	GAL-CA	N|DKNQPDHYQNKEFCVELV|LWNDQVC	0	3	0	0	0	0	0	4	0	3	7	6	1	7	6	0	0	0.5	0.166666666666667	0	0	0.333333333333333	0	0.333333333333333	0	0.5	0.166666666666667	0	0	0	0	0	0	0	0	0
1MUQ_YIO:F:1	1MUQ	P21963	Animal lectins	Crotalus atrox	a/b mixed / C-type lectin-like	2.3	bGal1S1bGal	D-Galp	Gal	15049685	4	YIO-GAL-CA	N|WDKNQPDHYQNKEFCVELVSL|LWNDQV	0	0	1	0	0	0	0	4	0	0	5	6	1	10	5	0	0	0.333333333333333	0.166666666666667	0	0	0.5	0	0.333333333333333	0	0.5	0.166666666666667	0	0	0	0	0	0	0	0	0
4C9F_GQ1:D:1325	4C9F	Q8CJ91	Animal lectins	Mus musculus	a/b mixed / C-type lectin-like	1.87	aGlc16aGlc16aGlc16Glc	D-Glcp	Glc(a1-6)Glc(a1-6)Glc(a1-6)Glc	25450767	6	GQ1	L|IINSDEEQT|SSRFQK	0	7	0	1	0	0	0	0	3	4	8	4	2	3	4	0.5	0	0	0.25	0	0	0.25	0	0.25	0.25	0.5	0	0	0	0	0	0	0	0	0	0
4C9F_GQ1:D:1326	4C9F	Q8CJ91	Animal lectins	Mus musculus	a/b mixed / C-type lectin-like	1.87	aGlc16aGlc16aGlc16Glc	D-Glcp	Glc(a1-6)Glc(a1-6)Glc(a1-6)Glc	25450767	6	GQ1	D|SSRFQKYW	0	2	0	1	0	0	0	0	1	1	3	1	2	2	3	0	0	0	1	0	0	0	0	0	1	0	0	0	0	0	0	0	0	0	0	0
4C9F_GQ1:D:1327	4C9F	Q8CJ91	Animal lectins	Mus musculus	a/b mixed / C-type lectin-like	1.87	aGlc16aGlc16aGlc16Glc	D-Glcp	Glc(a1-6)Glc(a1-6)Glc(a1-6)Glc	25450767	6	GQ1	LLGNCYFF|QLVIINSDEEQT|D|R|ICKKS	0	7	0	1	0	0	0	0	1	6	8	5	2	8	6	0.2	0	0.4	0	0	0.2	0.2	0	0.6	0.2	0.2	0	0	0	0	0	0	0	0.2	0	0
4C9F_GQ1:E:1	4C9F	Q8CJ91	Animal lectins	Mus musculus	a/b mixed / C-type lectin-like	1.87	aGlc16aGlc16aGlc16Glc	D-Glcp	Glc(a1-6)Glc(a1-6)Glc(a1-6)Glc	25450767	6	GQ1-GLC-CA	GPTW|RGEPNNIGEEDCVEFAGDGWNDSK|LKKFW	0	5	0	1	0	0	0	4	1	4	10	9	3	5	10	0	0.111111111111111	0.333333333333333	0	0	0.222222222222222	0.333333333333333	0.111111111111111	0.333333333333333	0.111111111111111	0.444444444444444	0	0	0	0	0.111111111111111	0	0	0.111111111111111	0	0
4C9F_GQ1:F:1	4C9F	Q8CJ91	Animal lectins	Mus musculus	a/b mixed / C-type lectin-like	1.87	aGlc16aGlc16aGlc16Glc	D-Glcp	Glc(a1-6)Glc(a1-6)Glc(a1-6)Glc	25450767	6	GQ1-GLC-CA	GPTW|WNRGEPNNIGEEDCVEFAGDGWNDSKCELKKFW	0	4	0	1	0	0	0	4	0	4	9	9	2	6	13	0	0	0.444444444444444	0	0	0.111111111111111	0.444444444444444	0	0.555555555555556	0	0.444444444444444	0	0	0	0	0	0	0	0.111111111111111	0	0
4C9F_GQ1:G:1	4C9F	Q8CJ91	Animal lectins	Mus musculus	a/b mixed / C-type lectin-like	1.87	aGlc16aGlc16aGlc16Glc	D-Glcp	Glc(a1-6)Glc(a1-6)Glc(a1-6)Glc	25450767	6	GQ1-GLC-GLC-GLC	KSQRN|SKAKGPTW|NRGEPNNIGEEDCVEFAGDGWNDSKCELKKFW|LC|PCT	0	12	0	1	0	0	0	0	2	10	13	11	6	10	11	0.0909090909090909	0.0909090909090909	0.181818181818182	0	0	0.0909090909090909	0.545454545454545	0	0.545454545454545	0.181818181818182	0.272727272727273	0	0	0	0	0	0	0	0.0909090909090909	0.0909090909090909	0
4CAJ_SIA:A:1327	4CAJ	Q8CJ91	Animal lectins	Mus musculus	a/b mixed / C-type lectin-like	1.87	NeuAc	D-Neup5Ac	NeuAc	25450767	3	SIA	GEPNNIGEE|D	0	3	0	0	0	0	0	0	3	0	3	3	1	3	3	0	0	0	0	0.333333333333333	0.333333333333333	0.333333333333333	0.333333333333333	0.666666666666667	0	0	0	0	0	0	0	0	0.333333333333333	0	0	0
4CAJ_SIA:B:1329	4CAJ	Q8CJ91	Animal lectins	Mus musculus	a/b mixed / C-type lectin-like	1.87	NeuAc	D-Neup5Ac	NeuAc	25450767	3	SIA-CA	RGEPNNIGEEDCVE|WNDSK	0	0	0	0	0	0	0	5	0	0	5	5	2	3	7	0	0	0.2	0	0	0.2	0.6	0	0.4	0	0.6	0	0	0	0	0	0	0	0	0	0
4CAJ_SIA:C:1328	4CAJ	Q8CJ91	Animal lectins	Mus musculus	a/b mixed / C-type lectin-like	1.87	NeuAc	D-Neup5Ac	NeuAc	25450767	3	SIA-CA	RGEPNNIGEEDCVE|GWNDSK	0	2	0	0	0	0	0	5	0	2	7	5	1	4	6	0	0	0.2	0	0	0.2	0.6	0	0.4	0	0.6	0	0	0	0	0	0	0	0	0	0
3PAK_MAN:A:500	3PAK	P08427	Animal lectins	Rattus norvegicus	a/b mixed / C-type lectin-like	1.9	Man	D-Manp	Man	21047777	1	MAN-CA	Y|YPGEPRGQGKEKCVEMYTD|WNDRG|Q	0	3	2	0	0	0	0	5	0	3	10	6	2	4	8	0	0	0.5	0	0	0	0.5	0	0.166666666666667	0.333333333333333	0.5	0	0	0	0	0	0	0	0	0	0
3PAQ_MMA:A:501	3PAQ	P08427	Animal lectins	Rattus norvegicus	a/b mixed / C-type lectin-like	2.1	aManOMe	D-Manp	Man	21047777	1	MMA-CA	Y|YPGEPRGQGKEKCVEMYTD|WNDRGC	0	3	1	0	0	0	0	5	0	3	9	6	2	4	8	0	0	0.5	0	0	0	0.5	0	0.166666666666667	0.333333333333333	0.5	0	0	0	0	0	0	0	0	0	0
4WRF_MAN:A:404	4WRF	P08427	Animal lectins	Rattus norvegicus	a/b mixed / C-type lectin-like	1.9	mannose	D-Manp	Man	28719181	1	MAN-CA	Y|YPGEPNGQGKEDCVEMY|TWNDRGC	0	3	0	0	0	0	0	4	0	3	7	5	3	5	6	0	0	0.4	0	0	0	0.6	0	0.4	0	0.6	0	0	0	0	0	0	0	0	0	0
4WUX_MAN:A:301	4WUX	P08427	Animal lectins	Rattus norvegicus	a/b mixed / C-type lectin-like	1.9	Mannose	D-Manp	Man	NULL	3	MAN-CA	Y|YPGEPRGQGKEDCVEMYTDGTWNDRG	0	2	1	0	0	0	0	5	0	2	8	6	2	5	6	0	0	0.5	0	0	0	0.5	0	0.166666666666667	0.333333333333333	0.5	0	0	0	0	0	0	0	0	0	0
4WUX_MAN:A:302	4WUX	P08427	Animal lectins	Rattus norvegicus	a/b mixed / C-type lectin-like	1.9	Mannose	D-Manp	Man	NULL	3	MAN	K|K|C|GGNIAVPRTP|YLGMI|HYLDGA|VCEF	0	5	1	1	0	0	0	0	4	1	7	8	1	8	7	0	0	0.375	0	0.25	0.125	0.25	0.5	0.125	0.125	0.25	0	0.125	0	0.125	0.125	0	0.125	0	0	0
4WUX_MAN:A:303	4WUX	P08427	Animal lectins	Rattus norvegicus	a/b mixed / C-type lectin-like	1.9	Mannose	D-Manp	Man	NULL	3	MAN	NFDTIKE|IDD|L|KEDC|GCL	0	3	1	0	0	0	0	0	0	3	4	3	4	4	5	0.333333333333333	0	0	0	0	0	0.666666666666667	0	0	0	1	0	0	0	0	0	0	0	0	0	0
1PWB_GLC:B:405	1PWB	P35247	Animal lectins	Homo sapiens	a/b mixed / C-type lectin-like	1.4	aGlc14Glc	D-Glcp	Glc(a1-4)Glc	12888356	3	GLC-CA	APGEPNDDGGSEDCVEIF|KWNDRACGEKR	0	1	0	1	0	0	0	4	0	1	6	6	1	6	8	0	0	0.5	0	0	0	0.5	0	0.333333333333333	0.166666666666667	0.5	0	0	0	0	0	0	0	0	0	0
1PWB_GLC:C:405	1PWB	P35247	Animal lectins	Homo sapiens	a/b mixed / C-type lectin-like	1.4	aGlc14Glc	D-Glcp	Glc(a1-4)Glc	12888356	3	GLC-CA	PGEPNDDGGSEDCVEIF|KWNDRACGEKR	0	2	0	1	0	0	0	4	0	2	7	6	1	7	6	0	0	0.5	0	0	0	0.5	0	0.333333333333333	0.166666666666667	0.5	0	0	0	0	0	0	0	0	0	0
1PWB_GLC:D:1	1PWB	P35247	Animal lectins	Homo sapiens	a/b mixed / C-type lectin-like	1.4	aGlc14Glc	D-Glcp	Glc(a1-4)Glc	12888356	3	GLC-GLC-CA	WAPGEPNDDGGSEDCVEIF|WNDRACGEKR	0	2	0	0	0	0	0	4	0	2	6	6	1	8	6	0	0	0.5	0	0	0	0.5	0	0.333333333333333	0.166666666666667	0.5	0	0	0	0	0	0	0	0	0	0
2GGU_GLC:D:1	2GGU	P35247	Animal lectins	Homo sapiens	a/b mixed / C-type lectin-like	1.9	aGlc14aGlc14Glc	D-Glcp	Glc(a1-4)Glc(a1-4)Glc	16636058	3	GLC-GLC-GLC-CA	A|WAPGEPNDDGGSEDCVEIFTNGKWNDRACGEKRLV	0	5	7	1	0	0	0	4	1	4	17	8	2	9	10	0	0	0.375	0	0.25	0	0.375	0	0.5	0.125	0.375	0	0	0	0	0	0	0	0	0.125	0
2GGU_GLC:E:1	2GGU	P35247	Animal lectins	Homo sapiens	a/b mixed / C-type lectin-like	1.9	aGlc14aGlc14Glc	D-Glcp	Glc(a1-4)Glc(a1-4)Glc	16636058	3	GLC-GLC-GLC-CA	Q|A|WAPGEPNDDGGSEDCVEIFTNGKWNDRACGEKRLV	0	7	1	1	0	0	0	4	2	5	13	9	1	9	10	0	0	0.333333333333333	0	0.222222222222222	0	0.444444444444444	0	0.444444444444444	0.111111111111111	0.333333333333333	0.111111111111111	0	0	0	0	0	0	0	0.111111111111111	0
2GGU_GLC:F:1	2GGU	P35247	Animal lectins	Homo sapiens	a/b mixed / C-type lectin-like	1.9	aGlc14aGlc14Glc	D-Glcp	Glc(a1-4)Glc(a1-4)Glc	16636058	3	GLC-GLC-GLC-CA	A|WAPGEPNDDGGSEDCVEIFTNGKWNDRACGEKRLV	0	5	1	1	0	0	0	4	1	4	11	9	1	9	10	0	0	0.333333333333333	0	0.222222222222222	0	0.444444444444444	0	0.444444444444444	0.111111111111111	0.333333333333333	0.111111111111111	0	0	0	0	0	0	0	0.111111111111111	0
2GGX_NPJ:A:700	2GGX	P35247	Animal lectins	Homo sapiens	a/b mixed / C-type lectin-like	1.9	p-nitrophenyl maltoside	D-Glcp	Glc(a1-4)Glc	16636058	3	NPJ-CA	Q|V|NEA|WAPGEPNDDGGSEDCVEIFTNGKWNDRACGEKRLV	0	2	3	0	1	0	0	4	0	2	10	8	2	12	11	0	0	0.375	0	0.25	0	0.375	0	0.5	0.125	0.375	0	0	0	0	0	0	0	0	0.125	0
2GGX_NPJ:B:700	2GGX	P35247	Animal lectins	Homo sapiens	a/b mixed / C-type lectin-like	1.9	p-nitrophenyl maltoside	D-Glcp	Glc(a1-4)Glc	16636058	3	NPJ-CA	Q|V|NEA|WAPGEPNDDGGSEDCVEIFTNGKWNDRACGEKR	1	3	2	1	1	0	0	4	0	3	12	9	1	10	12	0	0	0.333333333333333	0.111111111111111	0.222222222222222	0	0.333333333333333	0	0.444444444444444	0.111111111111111	0.444444444444444	0	0	0	0	0	0	0	0	0.111111111111111	0
2GGX_NPJ:C:700	2GGX	P35247	Animal lectins	Homo sapiens	a/b mixed / C-type lectin-like	1.9	p-nitrophenyl maltoside	D-Glcp	Glc(a1-4)Glc	16636058	3	NPJ-CA	Q|V|NEA|WAPGEPNDDGGSEDCVEIFTNGKWNDRACGEKRLV	1	2	2	1	1	0	0	4	0	2	11	8	2	11	12	0	0	0.375	0	0.25	0	0.375	0	0.5	0.125	0.375	0	0	0	0	0	0	0	0	0.125	0
2ORJ_BM3:A:1	2ORJ	P35247	Animal lectins	Homo sapiens	a/b mixed / C-type lectin-like	1.8	ManNAc	D-ManpNAc	ManNAc	17417879	3	BM3-CA	APGEPNDDGGSEDCVEIF|WNDRACGE	0	2	1	0	0	0	0	4	0	2	7	7	0	7	6	0	0	0.428571428571429	0.142857142857143	0	0	0.428571428571429	0	0.285714285714286	0.142857142857143	0.571428571428571	0	0	0	0	0	0	0	0	0	0
2ORJ_BM3:B:1	2ORJ	P35247	Animal lectins	Homo sapiens	a/b mixed / C-type lectin-like	1.8	ManNAc	D-ManpNAc	ManNAc	17417879	3	BM3-CA	PGEPNDDGGSEDCVEIF|KWNDRACGE	0	3	3	1	0	0	0	4	0	3	11	7	0	6	6	0	0	0.428571428571429	0.142857142857143	0	0	0.428571428571429	0	0.285714285714286	0.142857142857143	0.571428571428571	0	0	0	0	0	0	0	0	0	0
2ORJ_BM3:C:1	2ORJ	P35247	Animal lectins	Homo sapiens	a/b mixed / C-type lectin-like	1.8	ManNAc	D-ManpNAc	ManNAc	17417879	3	BM3-CA	PGEPNDDGGSEDCVEIF|KWNDRACGE	0	3	1	1	0	0	0	4	0	3	9	7	0	6	6	0	0	0.428571428571429	0.142857142857143	0	0	0.428571428571429	0	0.285714285714286	0.142857142857143	0.571428571428571	0	0	0	0	0	0	0	0	0	0
2RIA_289:A:356	2RIA	P35247	Animal lectins	Homo sapiens	a/b mixed / C-type lectin-like	1.8	D-glycero-D-manno-heptose	DD-manHepp	DDmanHep	18092821	3	289-CA	PGEPNDDGGSEDCVEIF|WNDRACGEKR	0	2	1	1	0	0	0	4	0	2	8	6	2	7	5	0	0	0.5	0	0	0	0.5	0	0.333333333333333	0.166666666666667	0.5	0	0	0	0	0	0	0	0	0	0
2RIA_289:B:356	2RIA	P35247	Animal lectins	Homo sapiens	a/b mixed / C-type lectin-like	1.8	D-glycero-D-manno-heptose	DD-manHepp	DDmanHep	18092821	3	289-CA	PGEPNDDGGSEDCVEIF|KWNDRA|EKR	0	3	0	0	0	0	0	4	0	3	7	7	0	8	6	0	0	0.428571428571429	0.142857142857143	0	0	0.428571428571429	0	0.285714285714286	0.142857142857143	0.571428571428571	0	0	0	0	0	0	0	0	0	0
2RIA_289:C:356	2RIA	P35247	Animal lectins	Homo sapiens	a/b mixed / C-type lectin-like	1.8	D-glycero-D-manno-heptose	DD-manHepp	DDmanHep	18092821	3	289-CA	PGEPNDDGGSEDCVEIF|KWNDRACGEKR	0	3	1	0	0	0	0	4	0	3	8	7	0	8	6	0	0	0.428571428571429	0.142857142857143	0	0	0.428571428571429	0	0.285714285714286	0.142857142857143	0.571428571428571	0	0	0	0	0	0	0	0	0	0
2RIB_GMH:A:356	2RIB	P35247	Animal lectins	Homo sapiens	a/b mixed / C-type lectin-like	1.8	L-glycero-D-manno-heptose	LD-manHepp	LDmanHep	18092821	3	GMH-CA	WAPGEPNDDGGSEDCVEIF|WNDRAC	0	1	2	0	0	0	0	4	0	1	7	6	1	7	5	0	0	0.333333333333333	0.166666666666667	0	0	0.5	0	0.333333333333333	0	0.666666666666667	0	0	0	0	0	0	0	0	0	0
2RIB_GMH:B:356	2RIB	P35247	Animal lectins	Homo sapiens	a/b mixed / C-type lectin-like	1.8	L-glycero-D-manno-heptose	LD-manHepp	LDmanHep	18092821	3	GMH-CA	APGEPNDDGGSEDCVEIF|KWNDRA	0	2	1	0	0	0	0	4	0	2	7	6	1	6	6	0	0	0.333333333333333	0.166666666666667	0	0	0.5	0	0.333333333333333	0	0.666666666666667	0	0	0	0	0	0	0	0	0	0
2RIB_GMH:C:356	2RIB	P35247	Animal lectins	Homo sapiens	a/b mixed / C-type lectin-like	1.8	L-glycero-D-manno-heptose	LD-manHepp	LDmanHep	18092821	3	GMH-CA	APGEPNDDGGSEDCVEIF|KWNDRAC	0	2	1	0	0	0	0	4	0	2	7	6	1	7	5	0	0	0.333333333333333	0.166666666666667	0	0	0.5	0	0.333333333333333	0	0.666666666666667	0	0	0	0	0	0	0	0	0	0
2RIC_GMH:A:356	2RIC	P35247	Animal lectins	Homo sapiens	a/b mixed / C-type lectin-like	1.8	aLDmanHep13LLmanHep	LD-manHepp	LDmanHep(a1-3)LDmanHep	18092821	3	GMH-CA	WAPGEPNDDGGSEDCVEIF|WNDRAC	0	2	2	0	0	0	0	4	0	2	8	6	1	7	5	0	0	0.5	0	0	0	0.5	0	0.333333333333333	0.166666666666667	0.5	0	0	0	0	0	0	0	0	0	0
2RIC_GMH:D:1	2RIC	P35247	Animal lectins	Homo sapiens	a/b mixed / C-type lectin-like	1.8	aLDmanHep13LLmanHep	LD-manHepp	LDmanHep(a1-3)LDmanHep	18092821	3	GMH-GMH-CA	WAPGEPNDDGGSEDCVEIF|KWNDRA	0	2	2	0	0	0	0	4	0	2	8	5	2	7	6	0	0	0.4	0	0	0	0.6	0	0.4	0	0.6	0	0	0	0	0	0	0	0	0	0
2RIC_GMH:E:1	2RIC	P35247	Animal lectins	Homo sapiens	a/b mixed / C-type lectin-like	1.8	aLDmanHep13LLmanHep	LD-manHepp	LDmanHep(a1-3)LDmanHep	18092821	3	GMH-GMH-CA	WAPGEPNDDGGSEDCVEIF|KWNDRA	0	2	2	0	0	0	0	4	0	2	8	7	0	7	6	0	0	0.428571428571429	0.142857142857143	0	0	0.428571428571429	0	0.285714285714286	0.142857142857143	0.571428571428571	0	0	0	0	0	0	0	0	0	0
2RID_291:A:501	2RID	P35247	Animal lectins	Homo sapiens	a/b mixed / C-type lectin-like	1.8	7-O-carbamoyl-L-glycero-D-manno-heptose	LD-manHepp	LDmanHep	18092821	3	291-CA	WAPGEPNDDGGSEDCVEIFTN|WNDRACGEKR	2	2	0	0	0	0	0	4	0	2	8	7	1	7	7	0	0	0.428571428571429	0	0	0	0.571428571428571	0	0.285714285714286	0.142857142857143	0.428571428571429	0.142857142857143	0	0	0	0	0	0	0	0	0
2RID_291:B:502	2RID	P35247	Animal lectins	Homo sapiens	a/b mixed / C-type lectin-like	1.8	7-O-carbamoyl-L-glycero-D-manno-heptose	LD-manHepp	LDmanHep	18092821	3	291-CA	PGEPNDDGGSEDCVEIF|KWNDRACGEKR	0	5	1	0	0	0	0	4	0	5	10	7	0	8	6	0	0	0.428571428571429	0.142857142857143	0	0	0.428571428571429	0	0.285714285714286	0.142857142857143	0.571428571428571	0	0	0	0	0	0	0	0	0	0
2RID_291:C:503	2RID	P35247	Animal lectins	Homo sapiens	a/b mixed / C-type lectin-like	1.8	7-O-carbamoyl-L-glycero-D-manno-heptose	LD-manHepp	LDmanHep	18092821	3	291-CA	PGEPNDDGGSEDCVEIF|KWNDRACGEKR	0	6	0	0	0	0	0	4	0	6	10	7	0	7	7	0	0	0.428571428571429	0.142857142857143	0	0	0.428571428571429	0	0.285714285714286	0.142857142857143	0.571428571428571	0	0	0	0	0	0	0	0	0	0
2RIE_293:A:356	2RIE	P35247	Animal lectins	Homo sapiens	a/b mixed / C-type lectin-like	1.6	2-deoxy-L-glycero-D-manno-heptose	LD-manHepp	LDmanHep	18092821	3	293-CA	WAPGEPNDDGGSEDCVEIF|WNDRAC	0	1	2	0	0	0	0	4	0	1	7	6	1	7	5	0	0	0.333333333333333	0.166666666666667	0	0	0.5	0	0.333333333333333	0	0.666666666666667	0	0	0	0	0	0	0	0	0	0
2RIE_293:B:356	2RIE	P35247	Animal lectins	Homo sapiens	a/b mixed / C-type lectin-like	1.6	2-deoxy-L-glycero-D-manno-heptose	LD-manHepp	LDmanHep	18092821	3	293-CA	APGEPNDDGGSEDCVEIF|KWNDRA	0	1	0	0	0	0	0	4	0	1	5	6	1	6	6	0	0	0.333333333333333	0.166666666666667	0	0	0.5	0	0.333333333333333	0	0.666666666666667	0	0	0	0	0	0	0	0	0	0
2RIE_293:C:356	2RIE	P35247	Animal lectins	Homo sapiens	a/b mixed / C-type lectin-like	1.6	2-deoxy-L-glycero-D-manno-heptose	LD-manHepp	LDmanHep	18092821	3	293-CA	APGEPNDDGGSEDCVEIF|KWNDRAC	0	2	1	0	0	0	0	4	0	2	7	6	1	7	5	0	0	0.333333333333333	0.166666666666667	0	0	0.5	0	0.333333333333333	0	0.666666666666667	0	0	0	0	0	0	0	0	0	0
3IKN_GAL:A:405	3IKN	P35247	Animal lectins	Homo sapiens	a/b mixed / C-type lectin-like	1.6	Gal	D-Galp	Gal	19799916	3	GAL-CA	PGEPNDDGGSEDCVEIF|WNDRACGEKR	0	4	0	1	0	0	0	5	0	4	10	6	1	7	5	0	0	0.5	0	0	0	0.5	0	0.333333333333333	0.166666666666667	0.5	0	0	0	0	0	0	0	0	0	0
3IKN_GAL:B:405	3IKN	P35247	Animal lectins	Homo sapiens	a/b mixed / C-type lectin-like	1.6	Gal	D-Galp	Gal	19799916	3	GAL-CA	PGEPNDDGGSEDCVEIF|KWNDRACGEKR	0	4	3	1	0	0	0	5	0	4	13	6	1	6	6	0	0	0.5	0	0	0	0.5	0	0.333333333333333	0.166666666666667	0.5	0	0	0	0	0	0	0	0	0	0
3IKN_GAL:C:405	3IKN	P35247	Animal lectins	Homo sapiens	a/b mixed / C-type lectin-like	1.6	Gal	D-Galp	Gal	19799916	3	GAL-CA	PGEPNDDGGSEDCVEIF|KWNDRACGEKR	0	5	0	1	0	0	0	5	0	5	11	6	1	6	7	0	0	0.5	0	0	0	0.5	0	0.333333333333333	0.166666666666667	0.5	0	0	0	0	0	0	0	0	0	0
3IKQ_MAN:A:405	3IKQ	P35247	Animal lectins	Homo sapiens	a/b mixed / C-type lectin-like	2.25	aMan12aMan	D-Manp	Man(a1-2)Man	19799916	3	MAN-CA	PGEPNDDGGSEDCVEIF|WNDRACGEKR	0	1	2	1	0	0	0	4	0	1	8	7	0	7	7	0	0	0.428571428571429	0.142857142857143	0	0	0.428571428571429	0	0.285714285714286	0.142857142857143	0.571428571428571	0	0	0	0	0	0	0	0	0	0
3IKQ_MAN:B:405	3IKQ	P35247	Animal lectins	Homo sapiens	a/b mixed / C-type lectin-like	2.25	aMan12aMan	D-Manp	Man(a1-2)Man	19799916	3	MAN-CA	PGEPNDDGGSEDCVEIF|KWNDRACGE	0	2	0	1	0	0	0	4	0	2	7	6	1	6	7	0	0	0.333333333333333	0.166666666666667	0	0	0.5	0	0.333333333333333	0	0.666666666666667	0	0	0	0	0	0	0	0	0	0
3IKQ_MAN:C:405	3IKQ	P35247	Animal lectins	Homo sapiens	a/b mixed / C-type lectin-like	2.25	aMan12aMan	D-Manp	Man(a1-2)Man	19799916	3	MAN-CA	PGEPNDDGGSEDCVEIF|KWNDRACGE	0	2	0	1	0	0	0	4	0	2	7	6	1	6	6	0	0	0.5	0	0	0	0.5	0	0.333333333333333	0.166666666666667	0.5	0	0	0	0	0	0	0	0	0	0
3IKR_MAN:A:405	3IKR	P35247	Animal lectins	Homo sapiens	a/b mixed / C-type lectin-like	1.65	aMan14Man	D-Manp	Man(a1-4)Man	19799916	3	MAN-CA	PGEPNDDGGSEDCVEIF|WNDRA|E	0	1	2	0	0	0	0	4	0	1	7	7	0	6	5	0	0	0.428571428571429	0.142857142857143	0	0	0.428571428571429	0	0.285714285714286	0.142857142857143	0.571428571428571	0	0	0	0	0	0	0	0	0	0
3IKR_MAN:B:405	3IKR	P35247	Animal lectins	Homo sapiens	a/b mixed / C-type lectin-like	1.65	aMan14Man	D-Manp	Man(a1-4)Man	19799916	3	MAN-CA	APGEPNDDGGSEDCVEIF|KWNDRA	0	2	0	0	0	0	0	4	0	2	6	7	1	7	4	0	0	0.428571428571429	0.142857142857143	0	0	0.428571428571429	0	0.285714285714286	0.142857142857143	0.571428571428571	0	0	0	0	0	0	0	0	0	0
3IKR_MAN:C:405	3IKR	P35247	Animal lectins	Homo sapiens	a/b mixed / C-type lectin-like	1.65	aMan14Man	D-Manp	Man(a1-4)Man	19799916	3	MAN-CA	PGEPNDDGGSEDCVEIF|KWNDRAC	0	3	1	0	0	0	0	4	0	3	8	7	0	6	5	0	0	0.428571428571429	0.142857142857143	0	0	0.428571428571429	0	0.285714285714286	0.142857142857143	0.571428571428571	0	0	0	0	0	0	0	0	0	0
4E52_GMH:D:1	4E52	P35247	Animal lectins	Homo sapiens	a/b mixed / C-type lectin-like	1.7	aHep1-5anyhdroKdof	LD-manHepp	LDmanHep	26953329	2	GMH-KD5-CA	APGEPNDDGGSEDCVEIF|KWNDRA	0	3	0	0	0	0	0	4	0	3	7	6	1	8	4	0	0	0.333333333333333	0.166666666666667	0	0	0.5	0	0.333333333333333	0	0.666666666666667	0	0	0	0	0	0	0	0	0	0
4E52_GMH:E:1	4E52	P35247	Animal lectins	Homo sapiens	a/b mixed / C-type lectin-like	1.7	aHep1-5anyhdroKdof	LD-manHepp	LDmanHep	26953329	2	GMH-KD5-CA	APGEPNDDGGSEDCVEIF|KWNDRA	0	3	0	0	0	0	0	4	0	3	7	6	1	8	4	0	0	0.333333333333333	0.166666666666667	0	0	0.5	0	0.333333333333333	0	0.666666666666667	0	0	0	0	0	0	0	0	0	0
4M18_MAN:M:1	4M18	P35247	Animal lectins	Homo sapiens	a/b mixed / C-type lectin-like	3.2	aMan12aMan12Man	D-Manp	Man(a1-2)Man(a1-2)Man	24224757	12	MAN-MAN-MAN-CA	A|WAPGEPNDAGGSEDCVEIF|KWNDVA|EKRLV|K|KFTYPTGES	0	6	0	0	0	0	0	4	2	4	10	9	6	9	11	0	0	0.444444444444444	0	0.111111111111111	0.111111111111111	0.333333333333333	0.111111111111111	0.333333333333333	0.111111111111111	0.444444444444444	0	0.111111111111111	0	0	0	0	0	0	0.111111111111111	0
4M18_MAN:N:1	4M18	P35247	Animal lectins	Homo sapiens	a/b mixed / C-type lectin-like	3.2	aMan12aMan12Man	D-Manp	Man(a1-2)Man(a1-2)Man	24224757	12	MAN-MAN-MAN-CA	A|WAPGEPNDAGGSEDCVEIF|KWNDVA|EKRLV	0	6	0	0	0	0	0	4	1	5	10	8	4	6	8	0	0	0.625	0	0	0	0.375	0.125	0.25	0.125	0.5	0	0	0	0.125	0	0	0	0	0	0
4M18_MAN:O:1	4M18	P35247	Animal lectins	Homo sapiens	a/b mixed / C-type lectin-like	3.2	aMan12aMan12Man	D-Manp	Man(a1-2)Man(a1-2)Man	24224757	12	MAN-MAN-CA	A|APGEPNDAGGSEDCVEIF|KWNDVACGEKRLV	0	4	0	0	0	0	0	4	0	4	8	7	4	6	6	0	0	0.571428571428571	0	0	0	0.428571428571429	0	0.285714285714286	0.142857142857143	0.571428571428571	0	0	0	0	0	0	0	0	0	0
4M18_MAN:P:1	4M18	P35247	Animal lectins	Homo sapiens	a/b mixed / C-type lectin-like	3.2	aMan12aMan12Man	D-Manp	Man(a1-2)Man(a1-2)Man	24224757	12	MAN-MAN-MAN-CA	KFTYPTGES|A|WAPGEPNDAGGSEDCVEIF|KWNDVA|EKRLV	0	5	0	0	0	0	0	4	1	4	9	8	7	7	12	0	0	0.5	0	0.125	0	0.375	0	0.375	0.125	0.5	0	0	0	0	0	0	0	0	0.125	0
4M18_MAN:Q:1	4M18	P35247	Animal lectins	Homo sapiens	a/b mixed / C-type lectin-like	3.2	aMan12aMan12Man	D-Manp	Man(a1-2)Man(a1-2)Man	24224757	12	MAN-MAN-MAN-CA	A|WAPGEPNDAGGSEDCVEIF|KWNDVA|EKRLV|K|KFTYPTGES	0	4	0	0	0	0	0	4	1	3	8	10	5	12	8	0	0	0.5	0	0.1	0.1	0.3	0.2	0.3	0.1	0.4	0	0.1	0	0.1	0	0	0	0	0.1	0
4M18_MAN:R:1	4M18	P35247	Animal lectins	Homo sapiens	a/b mixed / C-type lectin-like	3.2	aMan12aMan12Man	D-Manp	Man(a1-2)Man(a1-2)Man	24224757	12	MAN-MAN-MAN-CA	A|WAPGEPNDAGGSEDCVEIF|KWNDVA|EKRLV|K|KFTYPTGES	0	5	0	0	0	0	0	4	1	4	9	10	5	10	10	0	0	0.5	0	0.1	0.1	0.3	0.2	0.3	0.1	0.4	0	0.1	0	0.1	0	0	0	0	0.1	0
4M18_MAN:S:1	4M18	P35247	Animal lectins	Homo sapiens	a/b mixed / C-type lectin-like	3.2	aMan12aMan12Man	D-Manp	Man(a1-2)Man(a1-2)Man	24224757	12	MAN-MAN-MAN-CA	K|KFTYPTGES|A|WAPGEPNDAGGSEDCVEIF|KWNDVA|EKRLV	0	4	0	0	0	0	0	4	1	3	8	11	4	10	10	0	0	0.454545454545455	0.0909090909090909	0.0909090909090909	0.0909090909090909	0.272727272727273	0.272727272727273	0.272727272727273	0.0909090909090909	0.363636363636364	0	0.181818181818182	0	0.0909090909090909	0	0	0	0	0.0909090909090909	0
4M18_MAN:T:1	4M18	P35247	Animal lectins	Homo sapiens	a/b mixed / C-type lectin-like	3.2	aMan12aMan12Man	D-Manp	Man(a1-2)Man(a1-2)Man	24224757	12	MAN-MAN-MAN-CA	A|PGEPNDAGGSEDCVEIF|KWNDVA|EKRLV	0	4	0	0	0	0	0	4	0	4	8	9	3	5	6	0	0	0.555555555555556	0.111111111111111	0	0	0.333333333333333	0.222222222222222	0.222222222222222	0.111111111111111	0.444444444444444	0	0	0.111111111111111	0.111111111111111	0	0	0	0	0	0
4M18_MAN:U:1	4M18	P35247	Animal lectins	Homo sapiens	a/b mixed / C-type lectin-like	3.2	aMan12aMan12Man	D-Manp	Man(a1-2)Man(a1-2)Man	24224757	12	MAN-MAN-MAN-CA	A|WAPGEPNDAGGSEDCVEIF|KWNDVACGEKRLV	0	6	0	0	0	0	0	4	0	6	10	7	5	6	8	0	0	0.571428571428571	0	0	0	0.428571428571429	0	0.285714285714286	0.142857142857143	0.571428571428571	0	0	0	0	0	0	0	0	0	0
4M18_MAN:V:1	4M18	P35247	Animal lectins	Homo sapiens	a/b mixed / C-type lectin-like	3.2	aMan12aMan12Man	D-Manp	Man(a1-2)Man(a1-2)Man	24224757	12	MAN-MAN-CA	A|PGEPNDAGGSEDCVEIF|KWNDVA|EKRLV	0	4	0	0	0	0	0	4	0	4	8	8	3	6	5	0	0	0.625	0	0	0	0.375	0.125	0.25	0.125	0.5	0	0	0	0.125	0	0	0	0	0	0
4M18_MAN:W:1	4M18	P35247	Animal lectins	Homo sapiens	a/b mixed / C-type lectin-like	3.2	aMan12aMan12Man	D-Manp	Man(a1-2)Man(a1-2)Man	24224757	12	MAN-MAN-MAN-CA	K|KFTYPTGES|A|WAPGEPNDAGGSEDCVEIF|KWNDVA|EKRLV	0	5	0	0	0	0	0	4	0	5	9	11	4	11	8	0	0	0.454545454545455	0.0909090909090909	0.0909090909090909	0.0909090909090909	0.272727272727273	0.272727272727273	0.272727272727273	0.0909090909090909	0.363636363636364	0	0.181818181818182	0	0.0909090909090909	0	0	0	0	0.0909090909090909	0
4M18_MAN:X:1	4M18	P35247	Animal lectins	Homo sapiens	a/b mixed / C-type lectin-like	3.2	aMan12aMan12Man	D-Manp	Man(a1-2)Man(a1-2)Man	24224757	12	MAN-MAN-MAN-CA	A|WAPGEPNDAGGSEDCVEIF|KWNDVA|EKRLV	0	4	0	0	0	0	0	4	0	4	8	7	4	7	8	0	0	0.571428571428571	0	0	0	0.428571428571429	0	0.285714285714286	0.142857142857143	0.571428571428571	0	0	0	0	0	0	0	0	0	0
2OX9_NAG:E:1	2OX9	Q8K4Q8	Animal lectins	Mus musculus	a/b mixed / C-type lectin-like	1.95	bGal14(aFuc13)GlcNAc	D-Galp, L-Fucp, D-GlcpNAc	Gal(b1-4)[Fuc(a1-3)]GlcNAc	17420244	4	NAG-FUC-GAL-CA	S|NWKAGQPDNWG|PGEDC|I|QWNDFQ|E	0	2	1	1	0	0	0	4	0	2	8	6	3	7	7	0	0	0.333333333333333	0	0	0	0.666666666666667	0	0.333333333333333	0.166666666666667	0.5	0	0	0	0	0	0	0	0	0	0
2OX9_NAG:F:1	2OX9	Q8K4Q8	Animal lectins	Mus musculus	a/b mixed / C-type lectin-like	1.95	bGal14(aFuc13)GlcNAc	D-Galp, L-Fucp, D-GlcpNAc	Gal(b1-4)[Fuc(a1-3)]GlcNAc	17420244	4	NAG-FUC-GAL-CA	GSPVD|S|NWKAGQPDNW|PGEDC|I|QWNDFQ|E|D|SS|EKEREAV	2	4	3	1	0	0	0	4	1	3	14	8	5	12	9	0	0	0.25	0	0	0	0.75	0.125	0.25	0.25	0.375	0	0	0.125	0	0	0	0	0	0	0
2OX9_NAG:G:1	2OX9	Q8K4Q8	Animal lectins	Mus musculus	a/b mixed / C-type lectin-like	1.95	bGal14(aFuc13)GlcNAc	D-Galp, L-Fucp, D-GlcpNAc	Gal(b1-4)[Fuc(a1-3)]GlcNAc	17420244	4	NAG-FUC-GAL-CA	S|NWKAGQPDNWG|PGEDC|IY|QWNDFQ|E	0	2	2	1	0	0	0	4	0	2	9	7	2	6	7	0	0	0.285714285714286	0	0.142857142857143	0	0.571428571428571	0	0.285714285714286	0.142857142857143	0.428571428571429	0.142857142857143	0	0	0	0	0	0	0	0	0
2OX9_NAG:H:1	2OX9	Q8K4Q8	Animal lectins	Mus musculus	a/b mixed / C-type lectin-like	1.95	bGal14(aFuc13)GlcNAc	D-Galp, L-Fucp, D-GlcpNAc	Gal(b1-4)[Fuc(a1-3)]GlcNAc	17420244	4	NAG-FUC-GAL-CA	S|NWKAGQPDNWG|PGEDC|I|QWNDFQ|E	0	2	3	1	0	0	0	4	0	2	10	7	2	7	7	0	0	0.285714285714286	0	0.142857142857143	0	0.571428571428571	0	0.285714285714286	0.142857142857143	0.428571428571429	0.142857142857143	0	0	0	0	0	0	0	0	0
1TLG_GAL:A:126	1TLG	P16108	Animal lectins	Polyandrocarpa misakiensis	a/b mixed / C-type lectin-like	2.2	Gal	D-Galp	Gal	10398588	2	GAL-CA	D|PNEPSNPQSWQLCVQIWSK|LLDDVG|R	0	0	4	0	0	0	0	4	0	0	8	5	3	5	8	0	0	0.4	0	0	0.2	0.4	0	0.4	0	0.6	0	0	0	0	0	0	0	0.2	0	0
1TLG_GAL:B:126	1TLG	P16108	Animal lectins	Polyandrocarpa misakiensis	a/b mixed / C-type lectin-like	2.2	Gal	D-Galp	Gal	10398588	2	GAL-CA	D|PNEPSNPQSWQLCVQIWSKYNLLDDVG|R	0	0	6	0	0	0	0	4	0	0	10	6	2	7	7	0	0	0.5	0	0	0.166666666666667	0.333333333333333	0	0.333333333333333	0	0.5	0.166666666666667	0	0	0	0	0	0	0.166666666666667	0	0
4B8V_NDG:C:1	4B8V	B3VBK9	Fungal and yeast lectins	Cladosporium fulvum	a/b mixed / LysM domain	1.59	bGlcNAc14bGlcNAc14bGlcNAc14bGlcNAc	D-GlcpNAc	GlcNAc(b1-4)GlcNAc(b1-4)GlcNAc(b1-4)GlcNAc	23840930	1	NDG-NAG-NAG-NAG	YTVVKGDTLTSI|I|V|ANPNLIELGA|CVSTP|NISQDFN|YNIVAGDLFVDL|TTIGQIK|NPSKLKVGQ	5	14	6	0	0	0	0	0	13	1	25	17	12	10	14	0.235294117647059	0	0	0.176470588235294	0.176470588235294	0	0.411764705882353	0.529411764705882	0.294117647058824	0.0588235294117647	0.0588235294117647	0.0588235294117647	0.0588235294117647	0	0.0588235294117647	0.235294117647059	0	0.176470588235294	0.0588235294117647	0.117647058823529	0
4B9H_NDG:C:1	4B9H	B3VBK9	Fungal and yeast lectins	Cladosporium fulvum	a/b mixed / LysM domain	2.1	bGlcNAc14bGlcNAc14bGlcNAc14bGlcNAc	D-GlcpNAc	GlcNAc(b1-4)GlcNAc(b1-4)GlcNAc(b1-4)GlcNAc	23840930	1	NDG-NAG-NAG-NAG	YTVVKGDTLTSI|SGICNIV|NPNLIELGA|CVSTP|D|YNIVAGDLFVDL|TTIGQIK|VNPSKLKVGQ	6	15	5	0	0	0	0	0	12	3	26	20	8	12	12	0.2	0	0	0	0.3	0.05	0.45	0.5	0.3	0.05	0.1	0.05	0.05	0	0.1	0.2	0	0.15	0.05	0.1	0
6Q40_NAG:E:1	6Q40	F9XHX3	Fungal and yeast lectins	Zymoseptoria tritici	a/b mixed / LysM domain	2.41	Chitotriose	D-GlcpNAc	GlcNAc(b1-3)GlcNAc(b1-3)GlcNAc		1	NAG-NAG-NAG	ARSGDTLTKIA|VC|ADPNRIDAGTPY|CL	0	9	3	0	0	0	0	0	7	2	12	10	6	3	6	0.1	0	0	0	0.4	0	0.5	0.3	0.4	0.2	0.1	0	0.1	0.1	0	0	0	0.1	0	0.2	0
4M7F_BM3:A:503	4M7F	Q8N539	Animal lectins	Homo sapiens	a/b mixed with b-sheet / Fibrinogen C-ter like	2.1	ManNAc	D-ManpNAc	ManNAc	NULL	2	BM3	SENNCAAFYRG|YRNCHTS|ASYADG|S|TGWQY	3	3	1	0	0	0	0	0	2	1	7	6	1	4	7	0	0	0	0	0.166666666666667	0.666666666666667	0.166666666666667	0	0.333333333333333	0.166666666666667	0	0.5	0	0	0	0	0	0	0	0	0.166666666666667
4M7F_BM3:B:502	4M7F	Q8N539	Animal lectins	Homo sapiens	a/b mixed with b-sheet / Fibrinogen C-ter like	2.1	ManNAc	D-ManpNAc	ManNAc	NULL	2	BM3	KH|S|CAAFYRG|YRNCHTSN|ASYADGVEWS|TGWQY	3	4	1	0	0	0	0	0	3	1	8	2	7	5	6	0	0	0	0	0	0.5	0.5	0	0.5	0.5	0	0	0	0	0	0	0	0	0	0	0.5
2J5Z_GAL:A:1278	2J5Z	O75636	Animal lectins	Homo sapiens	a/b mixed with b-sheet / Fibrinogen C-ter like	1.7	Gal	D-Galp	Gal	17215869	1	GAL	LH|SNSNC|IV|YASCYRSN|KYGIDWA|GVG	0	3	1	0	0	0	0	0	3	0	4	5	1	11	7	0	0	0	0	0.2	0.6	0.2	0.2	0.4	0	0	0.4	0	0	0.2	0	0	0	0.2	0	0.2
2J60_ABE:A:1277	2J60	O75636	Animal lectins	Homo sapiens	a/b mixed with b-sheet / Fibrinogen C-ter like	2.35	D-Fuc	D-Fucp	Fuc	17215869	2	ABE	C|IV|YASCYRSN|HKYGIDWA|VG	0	5	0	0	0	0	0	0	4	1	5	4	2	7	4	0	0	0	0	0.25	0.5	0.25	0.25	0.25	0	0	0.5	0	0	0.25	0	0	0	0	0	0.25
2J60_ABE:B:1277	2J60	O75636	Animal lectins	Homo sapiens	a/b mixed with b-sheet / Fibrinogen C-ter like	2.35	D-Fuc	D-Fucp	Fuc	17215869	2	ABE	S|C|IV|YASCYRS|Y|A|V	0	4	0	0	0	0	0	0	4	0	4	3	4	3	4	0	0	0	0	0	0.666666666666667	0.333333333333333	0	0.333333333333333	0	0	0.666666666666667	0	0	0	0	0	0	0	0	0.333333333333333
4WMY_3S6:A:404	4WMY	Q8WWA0	Animal lectins	Homo sapiens	a/b mixed with b-sheet / Fibrinogen C-ter like	1.6	Allyl-b-D-Galf	D-Galf	Galf	26148048	2	3S6-CA	Y|RE|NNE|CNTEHH|FPEAS|Q|GFDWSG|VGYSS	1	1	1	0	0	0	0	4	0	1	7	5	4	6	4	0	0	0	0.4	0.4	0	0.2	0	0.2	0.2	0.4	0.2	0	0	0	0	0	0	0	0	0
4WMY_3S6:B:404	4WMY	Q8WWA0	Animal lectins	Homo sapiens	a/b mixed with b-sheet / Fibrinogen C-ter like	1.6	Allyl-b-D-Galf	D-Galf	Galf	26148048	2	3S6-CA	DTGF|IPVV|F|Y|RE|FNNER|CNTEHH|FPEAS|Q|GFDWSG|Y	0	0	3	0	0	0	0	4	0	0	7	6	6	7	8	0	0	0	0.333333333333333	0.333333333333333	0.166666666666667	0.166666666666667	0	0.333333333333333	0.166666666666667	0.333333333333333	0.166666666666667	0	0	0	0	0	0	0	0.166666666666667	0
2J0G_BM3:B:400	2J0G	Q15485	Animal lectins	Homo sapiens	a/b mixed with b-sheet / Fibrinogen C-ter like	2.85	ManNAc	D-ManpNAc	ManNAc	17215869	4	BM3	DFYRDWATYK|F|STKDQ|D	1	5	0	1	0	0	0	0	1	4	7	4	2	2	5	0.25	0	0	0	0.25	0	0.5	0	0.25	0.5	0.25	0	0	0	0	0	0	0	0	0.25	0
2J0G_BM3:C:400	2J0G	Q15485	Animal lectins	Homo sapiens	a/b mixed with b-sheet / Fibrinogen C-ter like	2.85	ManNAc	D-ManpNAc	ManNAc	17215869	4	BM3	DTDG|DFYRDWATYKQ|KD	0	4	0	0	0	0	0	0	1	3	4	2	2	5	6	0.5	0	0	0	0	0	0.5	0	0.5	0	0.5	0	0	0	0	0	0	0	0	0.5	0
2J0G_BM3:E:400	2J0G	Q15485	Animal lectins	Homo sapiens	a/b mixed with b-sheet / Fibrinogen C-ter like	2.85	ManNAc	D-ManpNAc	ManNAc	17215869	4	BM3	DFYRDWATY|KD|DTDG	0	3	0	0	0	0	0	0	1	2	3	3	2	3	6	0.333333333333333	0	0	0	0	0	0.666666666666667	0	0.333333333333333	0.333333333333333	0.333333333333333	0	0	0	0	0	0	0	0	0.333333333333333	0
2J0G_BM3:F:400	2J0G	Q15485	Animal lectins	Homo sapiens	a/b mixed with b-sheet / Fibrinogen C-ter like	2.85	ManNAc	D-ManpNAc	ManNAc	17215869	4	BM3	DTDGG|DFYRDWAT|QGF|STKDQ	0	3	0	0	0	0	0	0	1	2	3	3	1	6	7	0	0	0	0	0.333333333333333	0	0.666666666666667	0	0	0.666666666666667	0.333333333333333	0	0	0	0	0	0	0	0	0	0
2J0Y_BGC:F:1289	2J0Y	Q15485	Animal lectins	Homo sapiens	a/b mixed with b-sheet / Fibrinogen C-ter like	2.35	beta-1-3-glucan	D-Glcp	Glc(b1-3)Glc(b1-3)Glc(b1-3)Glc	17215869	3	BGC	MFQ|GSFAN|D|DFYRDWATY|F|STKDQ	0	6	0	0	0	0	0	0	2	4	6	5	3	6	7	0	0	0	0	0.2	0	0.8	0	0	0.4	0.4	0.2	0	0	0	0	0	0	0	0	0
2J0Y_BGC:H:1	2J0Y	Q15485	Animal lectins	Homo sapiens	a/b mixed with b-sheet / Fibrinogen C-ter like	2.35	beta-1-3-glucan	D-Glcp	Glc(b1-3)Glc(b1-3)Glc(b1-3)Glc	17215869	3	BGC-BGC-BGC-BGC	DTDG|YRDWATYKQ|EAEKY|SFSTKDQDN	0	3	3	0	0	0	0	0	0	3	6	5	4	5	11	0.4	0.2	0	0.2	0	0	0.2	0.2	0.4	0	0.4	0	0	0.2	0	0	0	0	0	0.2	0
2J0Y_BGC:J:1	2J0Y	Q15485	Animal lectins	Homo sapiens	a/b mixed with b-sheet / Fibrinogen C-ter like	2.35	beta-1-3-glucan	D-Glcp	Glc(b1-3)Glc(b1-3)Glc(b1-3)Glc	17215869	3	BGC-BGC-BGC-BGC	R|THGSFAN|N|D|G|YRDWATYKQ|ADEAEKY|SFSTKDQDNDL	0	5	4	0	0	0	0	0	0	5	9	6	5	7	14	0.333333333333333	0.166666666666667	0	0.166666666666667	0	0.166666666666667	0.166666666666667	0.333333333333333	0.333333333333333	0	0.333333333333333	0	0.166666666666667	0.166666666666667	0	0	0	0	0	0.166666666666667	0
2J3F_A2G:B:1289	2J3F	Q15485	Animal lectins	Homo sapiens	a/b mixed with b-sheet / Fibrinogen C-ter like	2.8	GalNAc	D-GalpNAc	GalNAc	17215869	4	A2G	DFYRDWATYKQGF|KD|DTDGG	0	1	0	0	0	0	0	0	1	0	1	3	2	7	6	0.333333333333333	0	0	0	0	0	0.666666666666667	0	0.333333333333333	0.333333333333333	0.333333333333333	0	0	0	0	0	0	0	0	0.333333333333333	0
2J3F_A2G:C:1289	2J3F	Q15485	Animal lectins	Homo sapiens	a/b mixed with b-sheet / Fibrinogen C-ter like	2.8	GalNAc	D-GalpNAc	GalNAc	17215869	4	A2G	DTDGG|DFYRDWATY|KD	0	3	0	0	0	0	0	0	1	2	3	2	2	4	8	0	0	0	0	0	0	1	0	0	0.5	0.5	0	0	0	0	0	0	0	0	0	0
2J3F_A2G:E:1289	2J3F	Q15485	Animal lectins	Homo sapiens	a/b mixed with b-sheet / Fibrinogen C-ter like	2.8	GalNAc	D-GalpNAc	GalNAc	17215869	4	A2G	DFYRDWATYKQGF|KD|DTDG	0	3	0	0	0	0	0	0	1	2	3	4	1	8	5	0.25	0	0	0	0.25	0	0.5	0	0.25	0.5	0.25	0	0	0	0	0	0	0	0	0.25	0
2J3F_A2G:F:1289	2J3F	Q15485	Animal lectins	Homo sapiens	a/b mixed with b-sheet / Fibrinogen C-ter like	2.8	GalNAc	D-GalpNAc	GalNAc	17215869	4	A2G	DTDG|DFYRDWATYK|F|KD	0	3	0	0	0	0	0	0	1	2	3	3	1	5	7	0.333333333333333	0	0	0	0	0	0.666666666666667	0	0.333333333333333	0.333333333333333	0.333333333333333	0	0	0	0	0	0	0	0	0.333333333333333	0
2J3O_NAG:B:1290	2J3O	Q15485	Animal lectins	Homo sapiens	a/b mixed with b-sheet / Fibrinogen C-ter like	2.65	GlcNAc	D-GlcpNAc	GlcNAc	17215869	6	NAG	DGSV|GSRLG|FLSGW|LCDMDTDG|WTVFQRRV|RTDLV|Y|VSEMKVR	0	5	1	0	0	0	0	0	0	5	6	5	6	13	12	0	0.2	0.6	0.2	0	0	0	0	0.4	0.2	0.4	0	0	0	0	0	0	0	0.2	0.2	0
2J3O_NAG:C:1289	2J3O	Q15485	Animal lectins	Homo sapiens	a/b mixed with b-sheet / Fibrinogen C-ter like	2.65	GlcNAc	D-GlcpNAc	GlcNAc	17215869	6	NAG	FLSGW|LCDMDT|VFQRRV|L|D|VSEMK|VDGSVD|FGSRLGE	0	6	0	1	0	0	0	0	1	5	7	7	7	9	10	0	0.142857142857143	0.428571428571429	0	0.142857142857143	0.142857142857143	0.142857142857143	0.285714285714286	0.285714285714286	0.142857142857143	0.285714285714286	0	0	0	0.142857142857143	0.142857142857143	0	0	0.285714285714286	0	0
2J3O_NAG:C:1290	2J3O	Q15485	Animal lectins	Homo sapiens	a/b mixed with b-sheet / Fibrinogen C-ter like	2.65	GlcNAc	D-GlcpNAc	GlcNAc	17215869	6	NAG	SV|FGSRLG|SG|TVLCDMDT|WTVFQRRV|RTDLV|Y|VSEMKVR	2	5	0	1	0	0	0	0	0	5	8	5	10	7	11	0	0	1	0	0	0	0	0	0	0.4	0.6	0	0	0	0	0	0	0	0	0	0
2J3O_NAG:D:1288	2J3O	Q15485	Animal lectins	Homo sapiens	a/b mixed with b-sheet / Fibrinogen C-ter like	2.65	GlcNAc	D-GlcpNAc	GlcNAc	17215869	6	NAG	SG|LCDMDTDG|WTVFQRRV|GEF|RTDLV|DNY|KVSEMKVR|DGSV|FGSRLG	1	4	2	1	0	0	0	0	0	4	8	3	10	13	13	0	0	0.666666666666667	0	0	0	0.333333333333333	0	0.333333333333333	0.333333333333333	0.333333333333333	0	0	0	0	0	0	0	0.333333333333333	0	0
2J3O_NAG:E:1289	2J3O	Q15485	Animal lectins	Homo sapiens	a/b mixed with b-sheet / Fibrinogen C-ter like	2.65	GlcNAc	D-GlcpNAc	GlcNAc	17215869	6	NAG	RRVDGSVD|FGSRLGE|SG|LCDMDT|VFQRRV|LGEF|DLV|VSEMK	0	4	0	1	0	0	0	0	1	3	5	6	7	13	9	0	0.166666666666667	0.333333333333333	0	0.166666666666667	0.166666666666667	0.166666666666667	0.166666666666667	0.333333333333333	0.166666666666667	0.333333333333333	0	0	0	0	0.166666666666667	0	0	0.333333333333333	0	0
2J3O_NAG:E:1292	2J3O	Q15485	Animal lectins	Homo sapiens	a/b mixed with b-sheet / Fibrinogen C-ter like	2.65	GlcNAc	D-GlcpNAc	GlcNAc	17215869	6	NAG	RRVDGSV|FGSRLGE|LSGW|LCDMDT|VFQRRV|L|F|DLV|VSEMK	0	4	0	1	0	0	0	0	0	4	5	6	6	12	11	0	0.166666666666667	0.333333333333333	0	0	0.333333333333333	0.166666666666667	0.166666666666667	0.333333333333333	0.166666666666667	0.333333333333333	0	0	0	0	0.166666666666667	0	0	0.333333333333333	0	0
2J3U_GLA:B:1291	2J3U	Q15485	Animal lectins	Homo sapiens	a/b mixed with b-sheet / Fibrinogen C-ter like	2.15	galactose	D-Galp	Gal	17215869	4	GLA	RDWATYK|ADEAEK|TKDQD	0	4	2	0	0	0	0	0	2	2	6	2	3	2	5	0	0.5	0	0	0.5	0	0	0	0.5	0	0.5	0	0	0	0	0	0	0	0	0	0
2J3U_GLA:C:1290	2J3U	Q15485	Animal lectins	Homo sapiens	a/b mixed with b-sheet / Fibrinogen C-ter like	2.15	galactose	D-Galp	Gal	17215869	4	GLA	SVD|FGSRLGE|FLSGW|LCDMDTDGGGWTVFQRRV|D|Y|VSEMKVR	0	10	0	0	0	0	0	0	1	9	10	5	7	11	10	0	0.4	0.4	0	0	0.2	0	0	0.4	0	0.6	0	0	0	0	0	0	0	0.4	0	0
2J3U_GLA:E:1289	2J3U	Q15485	Animal lectins	Homo sapiens	a/b mixed with b-sheet / Fibrinogen C-ter like	2.15	galactose	D-Galp	Gal	17215869	4	GLA	DFYRDWATYKQGF|STKDQ|DTD	0	6	0	1	0	0	0	0	1	5	7	4	2	4	8	0.25	0	0	0	0.25	0	0.5	0	0.25	0.5	0.25	0	0	0	0	0	0	0	0	0.25	0
2J3U_GLA:F:1290	2J3U	Q15485	Animal lectins	Homo sapiens	a/b mixed with b-sheet / Fibrinogen C-ter like	2.15	galactose	D-Galp	Gal	17215869	4	GLA	SVD|FGSRLGE|FLSGW|LCDMDTDGGGWTVFQRRV|D|Y|VSEMKVR	0	9	0	1	0	0	0	0	1	8	10	7	5	10	11	0	0.285714285714286	0.571428571428571	0	0	0.142857142857143	0	0	0.285714285714286	0.285714285714286	0.428571428571429	0	0	0	0	0	0	0	0.285714285714286	0	0
2J61_NAG:A:1290	2J61	Q15485	Animal lectins	Homo sapiens	a/b mixed with b-sheet / Fibrinogen C-ter like	2.7	GlcNAc	D-GlcpNAc	GlcNAc	17215869	1	NAG	SG|LCDMDTDG|WTVFQRRV|RTDLV|Y|VSEMK	1	5	0	0	0	0	0	0	0	5	6	6	5	8	8	0	0	0.833333333333333	0.166666666666667	0	0	0	0	0.166666666666667	0.333333333333333	0.5	0	0	0	0	0	0	0	0	0.166666666666667	0
2JHI_A2G:F:1299	2JHI	O00602	Animal lectins	Homo sapiens	a/b mixed with b-sheet / Fibrinogen C-ter like	1.8	GalNAc	D-GalpNAc	GalNAc	17897951	1	A2G	CAEKFQG|ADCHAS|ESYANG|S|KGYKY	4	6	0	0	0	0	0	0	2	4	10	4	3	2	5	0	0	0	0	0.25	0.5	0.25	0	0.25	0.25	0	0.5	0	0	0	0	0	0	0	0	0.25
2JHK_NAG:F:1299	2JHK	O00602	Animal lectins	Homo sapiens	a/b mixed with b-sheet / Fibrinogen C-ter like	1.75	GlcNAc	D-GlcpNAc	GlcNAc	17897951	1	NAG	H|CAEKFQG|YADCHAS|SYANG|S|KGYKY	3	5	0	0	0	0	0	0	2	3	8	3	5	1	7	0	0	0	0	0	0.666666666666667	0.333333333333333	0	0.333333333333333	0.333333333333333	0	0.333333333333333	0	0	0	0	0	0	0	0	0.333333333333333
2JHL_SLB:F:1299	2JHL	O00602	Animal lectins	Homo sapiens	a/b mixed with b-sheet / Fibrinogen C-ter like	1.75	NeuAc	D-Neup5Ac	NeuAc	17897951	1	SLB	S|GH|CAEKFQG|YADCHASN|ESYANGINWS|KGYKY	4	5	0	0	0	0	0	0	3	2	9	6	2	5	7	0	0	0	0.166666666666667	0	0.666666666666667	0.166666666666667	0.166666666666667	0.166666666666667	0.166666666666667	0.166666666666667	0.333333333333333	0	0.166666666666667	0	0	0	0	0	0	0.166666666666667
4R9J_3LJ:A:305	4R9J	Q15485	Animal lectins	Homo sapiens	a/b mixed with b-sheet / Fibrinogen C-ter like	2.1	GlcN-sulfate	D-GlcpN	GlcN	NULL	3	3LJ	DFYRDWATYKQGF|STKDQ|F|DTDGG	0	3	6	2	0	0	0	0	1	2	11	4	3	9	4	0.25	0	0	0	0.25	0	0.5	0	0.25	0.5	0.25	0	0	0	0	0	0	0	0	0.25	0
4R9J_3LJ:B:304	4R9J	Q15485	Animal lectins	Homo sapiens	a/b mixed with b-sheet / Fibrinogen C-ter like	2.1	GlcN-sulfate	D-GlcpN	GlcN	NULL	3	3LJ	DFYRDWATYKQGF|STKDQ|DTDGGG	0	3	3	2	0	0	0	0	1	2	8	5	2	9	3	0.2	0	0	0	0.4	0	0.4	0.2	0.2	0.4	0.2	0	0.2	0	0	0	0	0	0	0.2	0
4R9J_3LJ:B:305	4R9J	Q15485	Animal lectins	Homo sapiens	a/b mixed with b-sheet / Fibrinogen C-ter like	2.1	GlcN-sulfate	D-GlcpN	GlcN	NULL	3	3LJ	T|YRSF|VLGAFV|T|N	0	1	0	0	0	0	0	0	1	0	1	3	2	5	3	0	0	0	0	0	0.333333333333333	0.666666666666667	0.333333333333333	0.333333333333333	0.333333333333333	0	0	0	0.333333333333333	0	0	0	0	0.333333333333333	0	0
1JC9_NAG:A:270	1JC9	Q9U8W8	Animal lectins	Tachypleus tridentatus	a/b mixed with b-sheet / Fibrinogen C-ter like	2.01	GlcNAc	D-GlcpNAc	GlcNAc	11707569	1	NAG	FGRHN|H|CAQTYKG|YDRCHES|NSYADGIEWRAWKGYHY	4	6	2	2	0	0	0	0	2	4	14	6	3	3	7	0.166666666666667	0	0	0.166666666666667	0.166666666666667	0.333333333333333	0.166666666666667	0	0.166666666666667	0.5	0	0.333333333333333	0	0	0	0	0	0	0	0	0.166666666666667
2JH7_GAL:B:1	2JH7	O00834	Protist, parasites, mold	Toxoplasma gondii	a/b mixed with b-sheet / MAR domain	2.07	aNeuAc26bGal14GlcNAc	D-Galp, D-GlcpNAc, D-Neup5Ac	NeuAc(a2-6)Gal(b1-4)GlcNAc	17491595	1	GAL-SIA	KF|GF|AWRCYE|R|DKRHYTEE	0	4	1	1	0	0	0	0	2	2	6	3	4	6	5	0	0	0.666666666666667	0.333333333333333	0	0	0	0	0.333333333333333	0.666666666666667	0	0	0	0	0	0	0	0	0	0.333333333333333	0
2JHD_GAL:B:1	2JHD	O00834	Protist, parasites, mold	Toxoplasma gondii	a/b mixed with b-sheet / MAR domain	2.3	aNeuAc23bGal14GlcNAc	D-Galp, D-GlcpNAc, D-Neup5Ac	NeuAc(a2-3)Gal(b1-4)GlcNAc	17491595	1	GAL-SIA	KF|GF|EVAWRCYE|R|ELDKRHYTEE	0	5	1	1	0	0	0	0	3	2	7	5	3	6	8	0	0	0.6	0.2	0	0	0.2	0	0.2	0.4	0.2	0.2	0	0	0	0	0	0	0	0.2	0
3F53_2FG:B:1	3F53	O00834	Protist, parasites, mold	Toxoplasma gondii	a/b mixed with b-sheet / MAR domain	2	aNeuAc13bGal(2fluoro)14GlcNAc	D-Galp, D-GlcpNAc, D-Neup5Ac	NeuAc(a1-3)Gal(b1-4)GlcNAc	19593815	1	2FG-SIA	KF|GF|EVAWRCYE|R|ELDKRHYTEE	0	3	0	1	0	0	0	0	2	1	4	3	3	7	9	0	0	0.666666666666667	0.333333333333333	0	0	0	0	0.333333333333333	0.666666666666667	0	0	0	0	0	0	0	0	0	0.333333333333333	0
3F5A_NAG:B:1	3F5A	O00834	Protist, parasites, mold	Toxoplasma gondii	a/b mixed with b-sheet / MAR domain	2	aNeuAc13bGal13GlcNAc	D-Galp, D-GlcpNAc, D-Neup5Ac	NeuAc(a1-3)Gal(b1-3)GlcNAc	19593815	1	NAG-GAL-SIA	KF|GF|AWRCYE|R|ELDKRHYTEE	0	3	1	1	0	0	0	0	2	1	5	3	3	8	7	0	0	0.666666666666667	0.333333333333333	0	0	0	0	0.333333333333333	0.666666666666667	0	0	0	0	0	0	0	0	0	0.333333333333333	0
3F5E_NAG:B:1	3F5E	O00834	Protist, parasites, mold	Toxoplasma gondii	a/b mixed with b-sheet / MAR domain	2	aNeuAc13bGal(2fluoro)13GlcNAc	D-Galp, D-GlcpNAc, D-Neup5Ac	NeuAc(a1-3)Gal(b1-3)GlcNAc	19593815	1	NAG-2FG-SIA	KF|GF|AWRCYE|R|ELDKRHYTEE	0	3	0	1	0	0	0	0	2	1	4	4	2	8	7	0	0	0.75	0.25	0	0	0	0	0.25	0.5	0	0.25	0	0	0	0	0	0	0	0.25	0
5BOA_GAL:G:1	5BOA	A4VT01	Bacterial lectins	Streptococcus suis	a/b mixed with b-sheet / not classified	2.71	aGal14Gal	D-Galp	Gal(a1-4)Gal	NULL	6	GAL-GLA	HGGVYFI|NSGQEKYRFF|DNENGFNSQWNWS|Q|FINQI|VMKSF|STEVT	0	10	0	0	0	0	0	0	1	9	10	9	2	9	13	0.111111111111111	0	0.666666666666667	0	0.222222222222222	0	0	0.111111111111111	0.222222222222222	0.222222222222222	0.222222222222222	0.222222222222222	0.111111111111111	0	0	0	0	0	0	0	0
5BOA_GAL:H:1	5BOA	A4VT01	Bacterial lectins	Streptococcus suis	a/b mixed with b-sheet / not classified	2.71	aGal14Gal	D-Galp	Gal(a1-4)Gal	NULL	6	GAL-GLA	HGGVY|NSGQEKYRFF|EN|NSQWNWS|Q|FINQI|VMKSF|STEVT	0	8	0	1	0	0	0	0	1	7	9	10	1	7	13	0.2	0	0.6	0	0.2	0	0	0.1	0.2	0.2	0.2	0.3	0.1	0	0	0	0	0	0	0	0
5BOA_GAL:I:1	5BOA	A4VT01	Bacterial lectins	Streptococcus suis	a/b mixed with b-sheet / not classified	2.71	aGal14Gal	D-Galp	Gal(a1-4)Gal	NULL	6	GAL-GLA	HGGVYFI|NSGQEKYRFF|DNENGFNSQWNWS|Q|FINQI|VMKSF|STEVT	0	11	0	0	0	0	0	0	1	10	11	8	3	8	14	0.125	0	0.5	0	0.375	0	0	0.125	0.125	0.25	0.25	0.25	0.125	0	0	0	0	0	0	0	0
5BOA_GAL:J:1	5BOA	A4VT01	Bacterial lectins	Streptococcus suis	a/b mixed with b-sheet / not classified	2.71	aGal14Gal	D-Galp	Gal(a1-4)Gal	NULL	6	GAL-GLA	HGGVY|NSGQEKYRFF|DNENGFNSQWNWSAGQAN|FINQI|VMKSF|STEVT|NSGQE|EN	0	11	0	0	0	0	0	0	2	9	11	10	4	7	19	0.1	0	0.6	0	0.3	0	0	0.1	0.2	0.2	0.2	0.3	0.1	0	0	0	0	0	0	0	0
5BOA_GAL:K:1	5BOA	A4VT01	Bacterial lectins	Streptococcus suis	a/b mixed with b-sheet / not classified	2.71	aGal14Gal	D-Galp	Gal(a1-4)Gal	NULL	6	GAL-GLA	HGGVYFI|NSGQEKYRFF|DNENGFNSQWNWS|Q|FINQI|VMKSF|STEVT	0	10	0	0	0	0	0	0	1	9	10	9	3	7	13	0.111111111111111	0	0.666666666666667	0	0.222222222222222	0	0	0.111111111111111	0.222222222222222	0.222222222222222	0.222222222222222	0.222222222222222	0.111111111111111	0	0	0	0	0	0	0	0
5BOA_GAL:L:1	5BOA	A4VT01	Bacterial lectins	Streptococcus suis	a/b mixed with b-sheet / not classified	2.71	aGal14Gal	D-Galp	Gal(a1-4)Gal	NULL	6	GAL-GLA	HGGVYFI|NSGQEKYRFF|DNENGFNSQWNWS|Q|FINQI|VMKSF|STEVT	0	10	0	1	0	0	0	0	1	9	11	10	2	7	14	0.2	0	0.6	0	0.2	0	0	0.1	0.2	0.2	0.2	0.3	0.1	0	0	0	0	0	0	0	0
4ZH7_GAL:B:1	4ZH7	Q9ZKV2	Bacterial lectins	Helicobacter pylori	a/b mixed with b-sheet / not classified	1.91	aFuc12bGal13(aFuc14)bGlcNAc13Gal	D-Galp, L-Fucp, D-GlcpNAc	Fuc(a1-2)Gal(b1-3)[Fuc(a1-4)]GlcNAc(b1-3)Gal	NULL	1	GAL-NAG-GAL-FUC-FUC	N|SSK|YTCSGDGNNNCS|NNQKDG|SKVVDSRA|TTGVSYTEI	1	9	4	0	0	0	0	0	6	3	14	9	7	10	8	0	0	0.333333333333333	0	0.222222222222222	0.111111111111111	0.333333333333333	0.111111111111111	0.666666666666667	0.111111111111111	0.111111111111111	0	0.111111111111111	0	0	0	0	0	0.222222222222222	0.111111111111111	0.111111111111111
5F7M_BGC:E:1	5F7M	O52269	Bacterial lectins	Helicobacter pylori	a/b mixed with b-sheet / not classified	2.72	aFuc12bGal13(aFuc14)GlcNAcb13Galb14Glc	L-Fucp, D-Galp, D-GlcpNAc, D-Glcp	Fuc(a1-2)Gal(b1-3)[Fuc(a1-4)]GlcNAc(b1-3)Gal(b1-4)Glc	26764597	2	BGC-GAL-NAG-GAL-FUC-FUC	N|SST|YTCSGEGNDNCS|SDQNG|SKVVDSQAK|RVSYTEI	1	10	0	0	0	0	0	0	5	5	11	10	6	8	8	0	0	0.3	0	0.2	0.2	0.3	0.1	0.7	0	0.2	0	0.1	0	0	0	0	0	0.3	0.1	0.1
5F7M_BGC:F:1	5F7M	O52269	Bacterial lectins	Helicobacter pylori	a/b mixed with b-sheet / not classified	2.72	aFuc12bGal13(aFuc14)GlcNAcb13Galb14Glc	L-Fucp, D-Galp, D-GlcpNAc, D-Glcp	Fuc(a1-2)Gal(b1-3)[Fuc(a1-4)]GlcNAc(b1-3)Gal(b1-4)Glc	26764597	2	BGC-GAL-NAG-GAL-FUC-FUC	N|SST|YTCSGEGNDNCS|SDQNG|SKVVDSQAK|RVSYTEI	2	13	0	0	0	0	0	0	6	7	15	9	7	10	7	0	0	0.333333333333333	0	0.111111111111111	0.222222222222222	0.333333333333333	0.111111111111111	0.777777777777778	0	0.111111111111111	0	0.111111111111111	0	0	0	0	0	0.333333333333333	0.111111111111111	0.111111111111111
5F7N_NAG:E:1	5F7N	O52269	Bacterial lectins	Helicobacter pylori	a/b mixed with b-sheet / not classified	2.72	aGalNAc13(aFuc12)bGal13(aFuc14)GlcNAc	D-GalpNAc, L-Fucp, D-Galp, D-GlcpNAc	GalNAc(a1-3)[Fuc(a1-2)]Gal(b1-3)[Fuc(a1-4)]GlcNAc	26764597	2	NAG-GAL-FUC-A2G-FUC	N|SST|YTCSGEGNDNCSKK|SDQNG|SKVVDSQ|RVSYTEI	1	10	0	0	0	0	0	0	5	5	11	11	4	12	6	0	0	0.272727272727273	0	0.272727272727273	0.181818181818182	0.272727272727273	0.181818181818182	0.636363636363636	0	0.181818181818182	0	0.181818181818182	0	0	0	0	0	0.272727272727273	0.0909090909090909	0.0909090909090909
5F7N_NAG:F:1	5F7N	O52269	Bacterial lectins	Helicobacter pylori	a/b mixed with b-sheet / not classified	2.72	aGalNAc13(aFuc12)bGal13(aFuc14)GlcNAc	D-GalpNAc, L-Fucp, D-Galp, D-GlcpNAc	GalNAc(a1-3)[Fuc(a1-2)]Gal(b1-3)[Fuc(a1-4)]GlcNAc	26764597	2	NAG-GAL-FUC-A2G-FUC	SST|YTCSGEGNDNCSKKA|VSDQNG|SKVVDSQ|RVSYTEI	2	10	0	0	0	0	0	0	6	4	12	10	5	13	7	0	0	0.3	0	0.2	0.2	0.3	0.1	0.7	0	0.2	0	0.1	0	0	0	0	0	0.3	0.1	0.1
5F7W_BGC:E:1	5F7W	O52269	Bacterial lectins	Helicobacter pylori	a/b mixed with b-sheet / not classified	2.81	aGal13(aFuc12)bGal13(aFuc14)GlcNAcb13Galb14Glc	L-Fucp, D-Galp, D-GlcpNAc, D-Glcp	Gal(a1-3)[Fuc(a1-2)]Gal(b1-3)[Fuc(a1-4)]GlcNAc(b1-3)Gal(b1-4)Glc	26764597	2	BGC-GAL-NAG-GAL-FUC-GLA-FUC	N|SST|YTCSGEGNDNCSKKA|SDQNG|SKVVDSQAK|RVSYTEI	2	14	0	0	0	0	0	0	6	8	16	13	5	9	9	0	0	0.230769230769231	0	0.384615384615385	0.153846153846154	0.230769230769231	0.153846153846154	0.692307692307692	0	0.153846153846154	0	0.153846153846154	0	0	0	0	0	0.307692307692308	0.0769230769230769	0.0769230769230769
5F7W_BGC:F:1	5F7W	O52269	Bacterial lectins	Helicobacter pylori	a/b mixed with b-sheet / not classified	2.81	aGal13(aFuc12)bGal13(aFuc14)GlcNAcb13Galb14Glc	L-Fucp, D-Galp, D-GlcpNAc, D-Glcp	Gal(a1-3)[Fuc(a1-2)]Gal(b1-3)[Fuc(a1-4)]GlcNAc(b1-3)Gal(b1-4)Glc	26764597	2	BGC-GAL-NAG-GAL-FUC-GLA-FUC	N|SST|YTCSGEGNDNCSKK|SDQNG|SKVVDSQAK|TTRVSYTEI	1	14	0	0	0	0	0	0	5	9	15	14	5	9	8	0	0	0.285714285714286	0	0.142857142857143	0.285714285714286	0.285714285714286	0.214285714285714	0.571428571428571	0.0714285714285714	0.142857142857143	0	0.142857142857143	0	0.0714285714285714	0	0	0	0.214285714285714	0.0714285714285714	0.0714285714285714
5F7Y_GLC:E:1	5F7Y	O52269	Bacterial lectins	Helicobacter pylori	a/b mixed with b-sheet / not classified	2.44	aGalNAc13(aFuc12)bGal13GlcNAcb13Galb14Glc	L-Fucp, D-GalpNAc, D-Galp, D-GlcpNAc, D-Glcp	GalNAc(a1-3)[Fuc(a1-2)]Gal(b1-3)GlcNAc(b1-3)Gal(b1-4)Glc	26764597	2	GLC-GAL-NAG-GAL-FUC-A2G	N|SST|YTCSGEGNDNCSKKA|SDQNG|SKVVDSQAKGN|RVSYTEI	1	14	0	0	0	0	0	0	7	7	15	13	4	11	8	0	0	0.230769230769231	0	0.230769230769231	0.307692307692308	0.230769230769231	0.153846153846154	0.692307692307692	0	0.153846153846154	0	0.153846153846154	0	0	0	0	0	0.307692307692308	0.0769230769230769	0.0769230769230769
5F7Y_GLC:F:1	5F7Y	O52269	Bacterial lectins	Helicobacter pylori	a/b mixed with b-sheet / not classified	2.44	aGalNAc13(aFuc12)bGal13GlcNAcb13Galb14Glc	L-Fucp, D-GalpNAc, D-Galp, D-GlcpNAc, D-Glcp	GalNAc(a1-3)[Fuc(a1-2)]Gal(b1-3)GlcNAc(b1-3)Gal(b1-4)Glc	26764597	2	GLC-GAL-NAG-GAL-FUC-A2G	N|SST|YTCSGEGNDNCSKKA|VSDQNG|SKVVDSQA|RVSYTEI	1	11	1	0	0	0	0	0	6	5	13	13	5	10	8	0	0	0.230769230769231	0	0.384615384615385	0.153846153846154	0.230769230769231	0.153846153846154	0.692307692307692	0	0.153846153846154	0	0.153846153846154	0	0	0	0	0	0.307692307692308	0.0769230769230769	0.0769230769230769
5F8R_BGC:E:1	5F8R	O52269	Bacterial lectins	Helicobacter pylori	a/b mixed with b-sheet / not classified	2.44	aFuc12bGal13(aFuc14)GlcNAcb13Galb14Glc	L-Fucp, D-Galp, D-GlcpNAc, D-Glcp	Fuc(a1-2)Gal(b1-3)[Fuc(a1-4)]GlcNAc(b1-3)Gal(b1-4)Glc	26764597	2	BGC-GAL-NAG-GAL-FUC-FUC	SST|YTCSGEGNDNCLP|DNQNG|SKVVDSQAK|RVSYTEI	1	11	0	0	0	0	0	0	6	5	12	9	7	11	4	0	0	0.333333333333333	0	0.222222222222222	0.111111111111111	0.333333333333333	0.111111111111111	0.777777777777778	0	0.111111111111111	0	0.111111111111111	0	0	0	0	0	0.333333333333333	0.111111111111111	0.111111111111111
5F8R_BGC:F:1	5F8R	O52269	Bacterial lectins	Helicobacter pylori	a/b mixed with b-sheet / not classified	2.44	aFuc12bGal13(aFuc14)GlcNAcb13Galb14Glc	L-Fucp, D-Galp, D-GlcpNAc, D-Glcp	Fuc(a1-2)Gal(b1-3)[Fuc(a1-4)]GlcNAc(b1-3)Gal(b1-4)Glc	26764597	2	BGC-GAL-NAG-GAL-FUC-FUC	SST|YTCSGEGNDNCLP|NQN|SKVVDSQAKGNTTRVSYTEI	1	10	0	0	0	0	0	0	6	4	11	11	5	10	8	0	0	0.272727272727273	0	0.272727272727273	0.181818181818182	0.272727272727273	0.0909090909090909	0.727272727272727	0	0.181818181818182	0	0.0909090909090909	0	0	0	0	0	0.272727272727273	0.0909090909090909	0.0909090909090909
5F93_GLC:I:1	5F93	Q6DSX7	Bacterial lectins	Helicobacter pylori	a/b mixed with b-sheet / not classified	2.99	aFuc12bGal13(aFuc14)GlcNAcb13Galb14Glc	L-Fucp, D-Galp, D-GlcpNAc, D-Glcp	Fuc(a1-2)Gal(b1-3)[Fuc(a1-4)]GlcNAc(b1-3)Gal(b1-4)Glc	26764597	4	GLC-GAL-NAG-GAL-FUC-FUC	N|SST|YICYGEGNNNCE|LQQNG|SKVVDSTA|N|KQSYTEI	2	10	0	0	0	0	0	0	4	6	12	11	4	11	6	0	0	0.363636363636364	0	0.181818181818182	0.181818181818182	0.272727272727273	0.0909090909090909	0.545454545454545	0	0.181818181818182	0.181818181818182	0.0909090909090909	0	0	0	0	0	0.181818181818182	0.0909090909090909	0.0909090909090909
5F93_GLC:J:1	5F93	Q6DSX7	Bacterial lectins	Helicobacter pylori	a/b mixed with b-sheet / not classified	2.99	aFuc12bGal13(aFuc14)GlcNAcb13Galb14Glc	L-Fucp, D-Galp, D-GlcpNAc, D-Glcp	Fuc(a1-2)Gal(b1-3)[Fuc(a1-4)]GlcNAc(b1-3)Gal(b1-4)Glc	26764597	4	GLC-GAL-NAG-GAL-FUC-FUC	N|SST|YICYGEGNNNCE|LQQNG|SKVVDSTA|NTYKQSYTEI	2	11	0	0	0	0	0	0	6	5	13	10	5	10	8	0	0	0.3	0	0.2	0.2	0.3	0.1	0.6	0	0.2	0.1	0.1	0	0	0	0	0	0.2	0.1	0.1
5F93_GLC:K:1	5F93	Q6DSX7	Bacterial lectins	Helicobacter pylori	a/b mixed with b-sheet / not classified	2.99	aFuc12bGal13(aFuc14)GlcNAcb13Galb14Glc	L-Fucp, D-Galp, D-GlcpNAc, D-Glcp	Fuc(a1-2)Gal(b1-3)[Fuc(a1-4)]GlcNAc(b1-3)Gal(b1-4)Glc	26764597	4	GLC-GAL-NAG-GAL-FUC-FUC	N|SST|YICYGEGNNNCE|LQQNG|SKVVDSTA|N|KQSYTEI	1	11	0	0	0	0	0	0	7	4	12	11	3	11	7	0	0	0.454545454545455	0	0.0909090909090909	0.181818181818182	0.272727272727273	0.181818181818182	0.545454545454545	0	0.0909090909090909	0.181818181818182	0.0909090909090909	0	0.0909090909090909	0	0	0	0.181818181818182	0.0909090909090909	0.0909090909090909
5F93_GLC:L:1	5F93	Q6DSX7	Bacterial lectins	Helicobacter pylori	a/b mixed with b-sheet / not classified	2.99	aFuc12bGal13(aFuc14)GlcNAcb13Galb14Glc	L-Fucp, D-Galp, D-GlcpNAc, D-Glcp	Fuc(a1-2)Gal(b1-3)[Fuc(a1-4)]GlcNAc(b1-3)Gal(b1-4)Glc	26764597	4	GLC-GAL-NAG-GAL-FUC-FUC	N|SST|YICYGEGNNNCE|LQQNG|KVVDSTA|N|KQSYTEI	1	10	0	0	0	0	0	0	5	5	11	11	3	10	7	0	0	0.363636363636364	0	0.272727272727273	0.0909090909090909	0.272727272727273	0.0909090909090909	0.545454545454545	0	0.181818181818182	0.181818181818182	0.0909090909090909	0	0	0	0	0	0.181818181818182	0.0909090909090909	0.0909090909090909
5F97_BGC:I:1	5F97	Q6DSX7	Bacterial lectins	Helicobacter pylori	a/b mixed with b-sheet / not classified	2.62	aGalNAc13(aFuc12)bGal13GlcNAcb13Galb14Glc	L-Fucp, D-GalpNAc, D-Galp, D-GlcpNAc, D-Glcp	GalNAc(a1-3)[Fuc(a1-2)]Gal(b1-3)GlcNAc(b1-3)Gal(b1-4)Glc	26764597	4	BGC-GAL-NAG-GAL-FUC-A2G	N|SST|YICYGEGNNNCEIK|GQKLQQNG|SKVVDST|NTYKQSYTEI|DPS	1	16	0	0	0	0	0	0	8	8	17	13	5	13	6	0	0	0.307692307692308	0	0.307692307692308	0.0769230769230769	0.307692307692308	0.230769230769231	0.461538461538462	0	0.230769230769231	0.0769230769230769	0.153846153846154	0	0.0769230769230769	0	0	0	0.153846153846154	0.0769230769230769	0.0769230769230769
5F97_BGC:J:1	5F97	Q6DSX7	Bacterial lectins	Helicobacter pylori	a/b mixed with b-sheet / not classified	2.62	aGalNAc13(aFuc12)bGal13GlcNAcb13Galb14Glc	L-Fucp, D-GalpNAc, D-Galp, D-GlcpNAc, D-Glcp	GalNAc(a1-3)[Fuc(a1-2)]Gal(b1-3)GlcNAc(b1-3)Gal(b1-4)Glc	26764597	4	BGC-GAL-NAG-GAL-FUC-A2G	N|SST|YICYGEGNNNCEIK|KLQQNG|SKVVDSTA|NTYKQSYTEI	1	14	0	0	0	0	0	0	5	9	15	14	4	12	5	0	0.0714285714285714	0.214285714285714	0	0.285714285714286	0.0714285714285714	0.357142857142857	0.142857142857143	0.5	0.0714285714285714	0.214285714285714	0.0714285714285714	0.142857142857143	0	0	0	0	0	0.142857142857143	0.0714285714285714	0.0714285714285714
5F97_BGC:K:1	5F97	Q6DSX7	Bacterial lectins	Helicobacter pylori	a/b mixed with b-sheet / not classified	2.62	aGalNAc13(aFuc12)bGal13GlcNAcb13Galb14Glc	L-Fucp, D-GalpNAc, D-Galp, D-GlcpNAc, D-Glcp	GalNAc(a1-3)[Fuc(a1-2)]Gal(b1-3)GlcNAc(b1-3)Gal(b1-4)Glc	26764597	4	BGC-GAL-NAG-GAL-FUC-A2G	N|SST|YICYGEGNNNCEIK|KLQQNG|SKVVDSTA|KQSYTEI	2	14	0	0	0	0	0	0	6	8	16	11	6	11	6	0	0	0.272727272727273	0	0.181818181818182	0.181818181818182	0.363636363636364	0.181818181818182	0.545454545454545	0	0.181818181818182	0.0909090909090909	0.181818181818182	0	0	0	0	0	0.181818181818182	0.0909090909090909	0.0909090909090909
5F97_BGC:L:1	5F97	Q6DSX7	Bacterial lectins	Helicobacter pylori	a/b mixed with b-sheet / not classified	2.62	aGalNAc13(aFuc12)bGal13GlcNAcb13Galb14Glc	L-Fucp, D-GalpNAc, D-Galp, D-GlcpNAc, D-Glcp	GalNAc(a1-3)[Fuc(a1-2)]Gal(b1-3)GlcNAc(b1-3)Gal(b1-4)Glc	26764597	4	BGC-GAL-NAG-GAL-FUC-A2G	N|SST|YICYGEGNNNCEIK|GQKLQQNG|SKVVDSTA|KQSYTEI	1	15	0	0	0	0	0	0	5	10	16	12	4	13	5	0	0.0833333333333333	0.25	0	0.166666666666667	0.166666666666667	0.333333333333333	0.166666666666667	0.5	0.0833333333333333	0.166666666666667	0.0833333333333333	0.166666666666667	0	0	0	0	0	0.166666666666667	0.0833333333333333	0.0833333333333333
5F9A_GLC:B:1	5F9A	O52269	Bacterial lectins	Helicobacter pylori	a/b mixed with b-sheet / not classified	2.44	aFuc12bGal13(aFuc14)GlcNAcb13Galb14Glc	L-Fucp, D-Galp, D-GlcpNAc, D-Glcp	Fuc(a1-2)Gal(b1-3)[Fuc(a1-4)]GlcNAc(b1-3)Gal(b1-4)Glc	26764597	1	GLC-GAL-NAG-GAL-FUC-FUC	SST|YTCSGGGNTNCDP|GGDGRNG|SKVVQPPHSAAYTEI	1	8	4	1	0	0	0	0	5	3	14	10	5	13	5	0	0	0.3	0	0.2	0.1	0.4	0.4	0.5	0.1	0	0	0.2	0.2	0	0	0	0	0.1	0.1	0.1
5F9D_BGC:B:1	5F9D	O52269	Bacterial lectins	Helicobacter pylori	a/b mixed with b-sheet / not classified	2.59	aGal13(aFuc12)bGal13(aFuc14)GlcNAcb13Galb14Glc	L-Fucp, D-Galp, D-GlcpNAc, D-Glcp	Gal(a1-3)[Fuc(a1-2)]Gal(b1-3)[Fuc(a1-4)]GlcNAc(b1-3)Gal(b1-4)Glc	26764597	1	BGC-GAL-NAG-GAL-FUC-GLA-FUC	SST|YTCSGGGNTNCDPS|GDGRNG|SKVVQPPHSAAYTEI	1	9	0	1	0	0	0	0	6	3	11	10	6	12	6	0	0	0.2	0	0.3	0.1	0.4	0.4	0.4	0.1	0.1	0	0.3	0.1	0	0	0	0	0	0.1	0.1
6R41_BGC:A:1004	6R41	P22747	Animal lectins	Mycoplasma genitalium	a/b mixed with b-sheet / not classified	2.21	aNeuAc23bGal14Glc	D-Galp, D-Glcp, D-Neup5Ac	NeuAc(a2-3)Gal(b1-4)Glc	30367053	1	BGC-GAL-SIA	TQ|A|WT|NPSPNAS|INGSFSIQDTFSFVVPYS	1	5	0	0	0	0	0	0	3	2	6	8	3	9	9	0	0.125	0	0	0.25	0	0.625	0	0.75	0	0	0.25	0	0	0	0	0	0	0.375	0	0
1CT1_BGC:A:1	1CT1	P01556	Bacterial lectins	Vibrio cholerae	a/b OB-fold	2.3	bGal13bGalNAc14(aNeuAc23)bGal14Glc	D-Galp, D-GalpNAc, D-Neup5Ac, D-Glcp	Gal(b1-3)GalNAc(b1-4)[NeuAc(a2-3)]Gal(b1-4)Glc	9232653	2	BGC-GAL-NGA-GAL-SIA	EYHNT|QVEVPGSQHIDSQKKAI|VWNNKTPHAIA|LARKRE	2	10	0	2	0	0	0	0	1	9	14	8	5	7	10	0.125	0	0	0	0.375	0.375	0.125	0	0.375	0.5	0.125	0	0	0	0	0	0	0	0	0	0
1CT1_BGC:B:1	1CT1	P01556	Bacterial lectins	Vibrio cholerae	a/b OB-fold	2.3	bGal13bGalNAc14(aNeuAc23)bGal14Glc	D-Galp, D-GalpNAc, D-Neup5Ac, D-Glcp	Gal(b1-3)GalNAc(b1-4)[NeuAc(a2-3)]Gal(b1-4)Glc	9232653	2	BGC-GAL-NGA-GAL-SIA	EYHNT|QVEVPGSQHIDSQKKAI|VWNNKTPHAIA|LARKRE	2	11	0	2	0	0	0	0	2	9	15	7	7	6	11	0.142857142857143	0	0	0	0.571428571428571	0.142857142857143	0.142857142857143	0	0.428571428571429	0.428571428571429	0.142857142857143	0	0	0	0	0	0	0	0	0	0
1DJR_GLA:D:1104	1DJR	P32890	Bacterial lectins	Escherichia coli	a/b OB-fold	1.3	aGal-carboxyphenil	D-Galp	Gal	10930826	5	GLA	YRNT|QVEVPGSQHIDSQKK|CVWNNKTPNSIA|MAG	0	5	3	0	0	0	0	0	0	5	8	6	1	9	11	0.166666666666667	0	0.166666666666667	0	0.166666666666667	0.333333333333333	0.166666666666667	0	0.5	0.166666666666667	0.166666666666667	0.166666666666667	0	0	0	0	0	0	0	0	0
1DJR_GLA:E:1204	1DJR	P32890	Bacterial lectins	Escherichia coli	a/b OB-fold	1.3	aGal-carboxyphenil	D-Galp	Gal	10930826	5	GLA	YRNT|EV|SQHIDSQKK|CVWNNKTPNSIA|MAG	0	5	3	0	0	0	0	0	0	5	8	6	1	8	10	0.166666666666667	0	0.166666666666667	0	0.166666666666667	0.333333333333333	0.166666666666667	0	0.5	0.166666666666667	0.166666666666667	0.166666666666667	0	0	0	0	0	0	0	0	0
1DJR_GLA:F:1304	1DJR	P32890	Bacterial lectins	Escherichia coli	a/b OB-fold	1.3	aGal-carboxyphenil	D-Galp	Gal	10930826	5	GLA-BEZ	CSEYRNTQ|EVPGSQHIDSQKKAI|VWNNKTPNSIA|MAGK	1	9	1	0	0	0	0	0	2	7	11	9	2	7	13	0	0	0.111111111111111	0.111111111111111	0.222222222222222	0.444444444444444	0.111111111111111	0	0.444444444444444	0.222222222222222	0.111111111111111	0.222222222222222	0	0	0	0	0	0	0	0	0
1DJR_GLA:G:1404	1DJR	P32890	Bacterial lectins	Escherichia coli	a/b OB-fold	1.3	aGal-carboxyphenil	D-Galp	Gal	10930826	5	GLA-BEZ	EYRNTQ|QVEVPGSQHIDSQKKAI|CVWNNKTPNSIA|MAGKR	0	6	5	0	0	0	0	0	0	6	11	7	2	9	14	0.142857142857143	0	0.142857142857143	0	0.142857142857143	0.428571428571429	0.142857142857143	0	0.428571428571429	0.142857142857143	0.142857142857143	0.285714285714286	0	0	0	0	0	0	0	0	0
1DJR_GLA:H:1504	1DJR	P32890	Bacterial lectins	Escherichia coli	a/b OB-fold	1.3	aGal-carboxyphenil	D-Galp	Gal	10930826	5	GLA-BEZ	MAGKRE|EYRNT|QVEVPGSQHIDSQKKAI|CVWNNKTPNSIA	0	6	4	0	0	0	0	0	0	6	10	5	5	8	14	0.2	0	0	0	0	0.6	0.2	0	0.4	0.2	0.2	0.2	0	0	0	0	0	0	0	0	0
1EEF_GLA:D:104	1EEF	P32890	Bacterial lectins	Escherichia coli	a/b OB-fold	1.8	aGal	D-Galp	Gal	11173465	10	GLA	YRNT|QVEVPGSQHIDSQKK|CVWNNKTPNSIA|MAG	0	6	3	0	0	0	0	0	0	6	9	5	2	9	11	0.2	0	0	0	0.4	0.2	0.2	0	0.6	0.2	0.2	0	0	0	0	0	0	0	0	0	0
1EEF_GLA:E:105	1EEF	P32890	Bacterial lectins	Escherichia coli	a/b OB-fold	1.8	aGal	D-Galp	Gal	11173465	10	GLA	YRNT|QVEVPGSQHIDSQKK|CVWNNKTPNSIA|MAG	0	6	3	0	0	0	0	0	0	6	9	6	1	9	11	0.166666666666667	0	0.166666666666667	0	0.166666666666667	0.333333333333333	0.166666666666667	0	0.5	0.166666666666667	0.166666666666667	0.166666666666667	0	0	0	0	0	0	0	0	0
1EEF_GLA:F:106	1EEF	P32890	Bacterial lectins	Escherichia coli	a/b OB-fold	1.8	aGal	D-Galp	Gal	11173465	10	GLA	YRNT|QVEVPGSQHIDSQKK|CVWNNKTPNSIA|MAG	0	6	3	1	0	0	0	0	0	6	10	7	0	9	11	0.142857142857143	0	0.142857142857143	0	0.142857142857143	0.428571428571429	0.142857142857143	0	0.428571428571429	0.285714285714286	0.142857142857143	0.142857142857143	0	0	0	0	0	0	0	0	0
1EEF_GLA:G:107	1EEF	P32890	Bacterial lectins	Escherichia coli	a/b OB-fold	1.8	aGal	D-Galp	Gal	11173465	10	GLA-I06	EYRNT|QVEVPGSQHIDSQKKAI|CVWNNKTPNSIA|MAGKRE	2	6	3	1	0	0	0	0	0	6	12	8	3	8	15	0.125	0	0.125	0	0.25	0.375	0.125	0.125	0.375	0.125	0.125	0.25	0.125	0	0	0	0	0	0	0	0
1EEF_GLA:H:109	1EEF	P32890	Bacterial lectins	Escherichia coli	a/b OB-fold	1.8	aGal	D-Galp	Gal	11173465	10	GLA-I06	MAGKRE|EYRNT|QVEVPGSQHIDSQKKAI|CVWNNKTPNSIA	2	6	5	1	0	0	0	0	0	6	14	10	1	8	15	0.1	0	0.1	0	0.2	0.3	0.3	0.2	0.3	0.2	0.1	0.2	0.1	0	0	0	0	0.1	0	0	0
1EEF_GLA:L:111	1EEF	P32890	Bacterial lectins	Escherichia coli	a/b OB-fold	1.8	aGal	D-Galp	Gal	11173465	10	GLA	YRNT|EVPGSQHIDSQKK|CVWNNKTPNSIA|MAGKR	0	6	4	1	0	0	0	0	0	6	11	7	0	9	11	0.142857142857143	0	0.142857142857143	0	0.142857142857143	0.428571428571429	0.142857142857143	0	0.428571428571429	0.285714285714286	0.142857142857143	0.142857142857143	0	0	0	0	0	0	0	0	0
1EEF_GLA:M:112	1EEF	P32890	Bacterial lectins	Escherichia coli	a/b OB-fold	1.8	aGal	D-Galp	Gal	11173465	10	GLA	IYTIN|YRNT|QVEVPGSQHIDSQKK|CVWNNKTPNSIA|MAG	0	6	4	0	0	0	0	0	0	6	10	6	2	10	13	0.166666666666667	0	0.166666666666667	0	0.166666666666667	0.333333333333333	0.166666666666667	0	0.5	0.166666666666667	0.166666666666667	0.166666666666667	0	0	0	0	0	0	0	0	0
1EEF_GLA:N:113	1EEF	P32890	Bacterial lectins	Escherichia coli	a/b OB-fold	1.8	aGal	D-Galp	Gal	11173465	10	GLA	YRNT|QVEVPGSQHIDSQKK|CVWNNKTPNSIA|MAGKR	0	6	4	1	0	0	0	0	0	6	11	6	2	7	13	0.166666666666667	0	0	0	0.333333333333333	0.166666666666667	0.333333333333333	0	0.5	0.333333333333333	0.166666666666667	0	0	0	0	0	0	0	0	0	0
1EEF_GLA:O:114	1EEF	P32890	Bacterial lectins	Escherichia coli	a/b OB-fold	1.8	aGal	D-Galp	Gal	11173465	10	GLA-I06	EYRNT|QVEVPGSQHIDSQKKAI|VWNNKTPNSIA|MAGKRE	1	6	2	1	0	0	0	0	0	6	10	9	2	8	15	0.111111111111111	0	0.111111111111111	0	0.222222222222222	0.333333333333333	0.222222222222222	0.222222222222222	0.333333333333333	0.111111111111111	0.111111111111111	0.222222222222222	0.111111111111111	0	0	0	0	0.111111111111111	0	0	0
1EEF_GLA:P:116	1EEF	P32890	Bacterial lectins	Escherichia coli	a/b OB-fold	1.8	aGal	D-Galp	Gal	11173465	10	GLA-I06	MAGKRE|EYRNT|QVEVPGSQHIDSQKKAI|CVWNNKTPNSIA	2	5	4	1	0	0	0	0	0	5	12	9	2	8	15	0.111111111111111	0	0.111111111111111	0	0.222222222222222	0.333333333333333	0.222222222222222	0.222222222222222	0.333333333333333	0.111111111111111	0.111111111111111	0.222222222222222	0.111111111111111	0	0	0	0	0.111111111111111	0	0	0
1EEI_GAA:D:504	1EEI	Q57193	Bacterial lectins	Vibrio cholerae	a/b OB-fold	2	aGal-nitrophenyl	D-Galp	Gal	11173465	5	GAA	EYHNT|EVPGSQHIDSQKKAI|CVWNNKTPHAIA|LAGKRE	1	5	3	0	0	0	0	0	0	5	9	9	1	9	13	0.111111111111111	0	0.111111111111111	0	0.222222222222222	0.444444444444444	0.111111111111111	0.111111111111111	0.333333333333333	0.222222222222222	0.111111111111111	0.222222222222222	0.111111111111111	0	0	0	0	0	0	0	0
1EEI_GAA:E:505	1EEI	Q57193	Bacterial lectins	Vibrio cholerae	a/b OB-fold	2	aGal-nitrophenyl	D-Galp	Gal	11173465	5	GAA	EYHNT|QVEVPGSQHIDSQKKAI|CVWNNKTPHAIA|LAGKRE	0	5	2	1	0	0	0	0	0	5	8	8	2	7	16	0.125	0	0	0	0.25	0.5	0.125	0.125	0.375	0.25	0.125	0.125	0.125	0	0	0	0	0	0	0	0
1EEI_GAA:F:506	1EEI	Q57193	Bacterial lectins	Vibrio cholerae	a/b OB-fold	2	aGal-nitrophenyl	D-Galp	Gal	11173465	5	GAA	YHNT|QVEVPGSQHIDSQKKAI|CVWNNKTPHAIA|LAGKRE	1	6	5	0	0	0	0	0	0	6	12	7	3	9	13	0.142857142857143	0	0	0	0.285714285714286	0.428571428571429	0.142857142857143	0.142857142857143	0.428571428571429	0.285714285714286	0.142857142857143	0	0.142857142857143	0	0	0	0	0	0	0	0
1EEI_GAA:G:507	1EEI	Q57193	Bacterial lectins	Vibrio cholerae	a/b OB-fold	2	aGal-nitrophenyl	D-Galp	Gal	11173465	5	GAA	EYHNT|EVPGSQHIDSQKKAI|CVWNNKTPHAIA|LAGKRE	0	6	2	1	0	0	0	0	0	6	9	7	3	7	15	0.142857142857143	0	0	0	0.285714285714286	0.428571428571429	0.142857142857143	0.142857142857143	0.428571428571429	0.285714285714286	0.142857142857143	0	0.142857142857143	0	0	0	0	0	0	0	0
1EEI_GAA:H:508	1EEI	Q57193	Bacterial lectins	Vibrio cholerae	a/b OB-fold	2	aGal-nitrophenyl	D-Galp	Gal	11173465	5	GAA	LAGKRE|EYHNT|EVPGSQHIDSQKKAI|CVWNNKTPHAIA	0	5	1	0	0	0	0	0	0	5	6	7	4	6	12	0.142857142857143	0	0	0	0.428571428571429	0.285714285714286	0.142857142857143	0.142857142857143	0.428571428571429	0.285714285714286	0.142857142857143	0	0.142857142857143	0	0	0	0	0	0	0	0
1EFI_GAT:D:104	1EFI	P32890	Bacterial lectins	Escherichia coli	a/b OB-fold	1.6	aGal-nitrophenyl	D-Galp	Gal	11173465	5	GAT	YRNTQ|EVPGSQHIDSQKKAI|CVWNNKTPNSIA|MAGK	0	6	3	1	0	0	0	0	0	6	10	6	2	8	12	0.166666666666667	0	0.166666666666667	0	0.166666666666667	0.333333333333333	0.166666666666667	0	0.5	0.166666666666667	0.166666666666667	0.166666666666667	0	0	0	0	0	0	0	0	0
1EFI_GAT:E:105	1EFI	P32890	Bacterial lectins	Escherichia coli	a/b OB-fold	1.6	aGal-nitrophenyl	D-Galp	Gal	11173465	5	GAT	YRNT|EVPGSQHIDSQKKAI|CVWNNKTPNSIA|MAGK	0	7	3	1	0	0	0	0	0	7	11	6	1	9	11	0	0	0	0.166666666666667	0.166666666666667	0.5	0.166666666666667	0	0.5	0.333333333333333	0.166666666666667	0	0	0	0	0	0	0	0	0	0
1EFI_GAT:F:106	1EFI	P32890	Bacterial lectins	Escherichia coli	a/b OB-fold	1.6	aGal-nitrophenyl	D-Galp	Gal	11173465	5	GAT	SEYRNT|QVEVPGSQHIDSQKKAI|VWNNKTPNSIA|MAGKRE	0	6	3	0	1	0	0	0	0	6	10	6	3	8	14	0.166666666666667	0	0.166666666666667	0	0.333333333333333	0.166666666666667	0.166666666666667	0	0.5	0.166666666666667	0.166666666666667	0.166666666666667	0	0	0	0	0	0	0	0	0
1EFI_GAT:G:107	1EFI	P32890	Bacterial lectins	Escherichia coli	a/b OB-fold	1.6	aGal-nitrophenyl	D-Galp	Gal	11173465	5	GAT	YRNT|QVEVPGSQHIDSQKKAI|CVWNNKTPNSIA|MAGKR	0	7	3	1	0	0	0	0	0	7	11	6	1	9	13	0.166666666666667	0	0	0	0.166666666666667	0.5	0.166666666666667	0	0.5	0.333333333333333	0.166666666666667	0	0	0	0	0	0	0	0	0	0
1EFI_GAT:H:108	1EFI	P32890	Bacterial lectins	Escherichia coli	a/b OB-fold	1.6	aGal-nitrophenyl	D-Galp	Gal	11173465	5	GAT	MAGK|SEYRNT|EVPGSQHIDSQKKAI|CVWNNKTPNSIA	1	5	2	1	0	0	0	0	0	5	9	6	2	8	13	0.166666666666667	0	0.166666666666667	0	0.166666666666667	0.333333333333333	0.166666666666667	0	0.5	0.166666666666667	0.166666666666667	0.166666666666667	0	0	0	0	0	0	0	0	0
1G8Z_GAL:D:104	1G8Z	P01556	Bacterial lectins	Vibrio cholerae	a/b OB-fold	2	Gal	D-Galp	Gal	11447291	4	GAL	YHNT|EV|DSQKK|VWNNKTPHAIA|LAG	0	4	0	1	0	0	0	0	0	4	5	5	0	7	9	0.2	0	0.2	0	0	0.4	0.2	0	0.4	0.2	0.2	0.2	0	0	0	0	0	0	0	0	0
1G8Z_GAL:F:104	1G8Z	P01556	Bacterial lectins	Vibrio cholerae	a/b OB-fold	2	Gal	D-Galp	Gal	11447291	4	GAL	YHNT|QVEVP|DSQKK|CVWNNKTPHAIA|LAGKR	0	4	2	1	0	0	0	0	0	4	7	4	1	7	8	0.25	0	0	0	0	0.5	0.25	0	0.5	0.25	0.25	0	0	0	0	0	0	0	0	0	0
1G8Z_GAL:G:104	1G8Z	P01556	Bacterial lectins	Vibrio cholerae	a/b OB-fold	2	Gal	D-Galp	Gal	11447291	4	GAL	YHNT|E|DSQKK|VWNNKTPHAIA|LAGKR	0	5	2	1	0	0	0	0	0	5	8	4	1	7	6	0	0	0.25	0	0	0.5	0.25	0	0.25	0.25	0.25	0.25	0	0	0	0	0	0	0	0	0
1G8Z_GAL:H:104	1G8Z	P01556	Bacterial lectins	Vibrio cholerae	a/b OB-fold	2	Gal	D-Galp	Gal	11447291	4	GAL	LAG|YHNT|EV|DSQKK|CVWNNKTPHAIA	0	4	1	1	0	0	0	0	0	4	6	5	0	7	9	0.2	0	0.2	0	0	0.4	0.2	0	0.4	0.2	0.2	0.2	0	0	0	0	0	0	0	0	0
1LTA_GAL:D:104	1LTA	P32890	Bacterial lectins	Escherichia coli	a/b OB-fold	2.2	aGal	D-Galp	Gal	7997185	5	GAL	YRNTQ|EVPGSQHIDSQKK|VWNNKTPNSIA|MAG	0	7	2	0	0	0	0	0	0	7	9	6	2	7	11	0.166666666666667	0	0.166666666666667	0	0.166666666666667	0.333333333333333	0.166666666666667	0	0.5	0.166666666666667	0.166666666666667	0.166666666666667	0	0	0	0	0	0	0	0	0
1LTA_GAL:E:104	1LTA	P32890	Bacterial lectins	Escherichia coli	a/b OB-fold	2.2	aGal	D-Galp	Gal	7997185	5	GAL	YRNT|EVPGSQHIDSQKK|VWNNKTPNSIA|MAGKR	0	6	2	1	0	0	0	0	0	6	9	6	1	8	11	0.166666666666667	0	0	0	0.333333333333333	0.333333333333333	0.166666666666667	0	0.5	0.333333333333333	0.166666666666667	0	0	0	0	0	0	0	0	0	0
1LTA_GAL:F:104	1LTA	P32890	Bacterial lectins	Escherichia coli	a/b OB-fold	2.2	aGal	D-Galp	Gal	7997185	5	GAL	YRN|QVEVPGSQHIDSQKK|VWNNKTPNSIA|MAGKR	0	7	2	1	0	0	0	0	0	7	10	6	1	8	10	0.166666666666667	0	0	0	0.166666666666667	0.5	0.166666666666667	0	0.5	0.333333333333333	0.166666666666667	0	0	0	0	0	0	0	0	0	0
1LTA_GAL:G:104	1LTA	P32890	Bacterial lectins	Escherichia coli	a/b OB-fold	2.2	aGal	D-Galp	Gal	7997185	5	GAL	YRN|QVEVPGSQHIDSQKK|WNNKTPNSIA|MAG	0	7	0	0	0	0	0	0	0	7	7	7	0	8	9	0.142857142857143	0	0.142857142857143	0	0.285714285714286	0.285714285714286	0.142857142857143	0	0.428571428571429	0.285714285714286	0.142857142857143	0.142857142857143	0	0	0	0	0	0	0	0	0
1LTA_GAL:H:104	1LTA	P32890	Bacterial lectins	Escherichia coli	a/b OB-fold	2.2	aGal	D-Galp	Gal	7997185	5	GAL	MAG|YRNT|EV|SQHIDSQKK|VWNNKTPNSIA	0	5	0	1	0	0	0	0	0	5	6	6	1	8	10	0.166666666666667	0	0	0	0.166666666666667	0.5	0.166666666666667	0	0.5	0.333333333333333	0.166666666666667	0	0	0	0	0	0	0	0	0	0
1LTT_BGC:B:1	1LTT	P32890	Bacterial lectins	Escherichia coli	a/b OB-fold	2.3	bGal14Glc	D-Galp, D-Glcp	Gal(b1-4)Glc	1741035	5	BGC-GAL	YRNTQ|EVPGSQHIDSQKK|VWNNKTPNSIA|MAG	0	8	1	1	0	0	0	0	1	7	10	5	4	8	9	0.2	0	0	0	0.2	0.4	0.2	0	0.6	0.2	0.2	0	0	0	0	0	0	0	0	0	0
1LTT_BGC:I:1	1LTT	P32890	Bacterial lectins	Escherichia coli	a/b OB-fold	2.3	bGal14Glc	D-Galp, D-Glcp	Gal(b1-4)Glc	1741035	5	BGC-GAL	EYRNT|QVEVPGSQHIDSQKK|VWNNKTPNSIA|MAG	0	9	3	1	0	0	0	0	2	7	13	5	4	8	10	0.2	0	0	0	0.4	0.2	0.2	0	0.6	0.2	0.2	0	0	0	0	0	0	0	0	0	0
1LTT_BGC:J:1	1LTT	P32890	Bacterial lectins	Escherichia coli	a/b OB-fold	2.3	bGal14Glc	D-Galp, D-Glcp	Gal(b1-4)Glc	1741035	5	BGC-GAL	YRNT|QVEVPGSQHIDSQKK|VWNNKTPNSIA|MAG	0	6	3	1	0	0	0	0	0	6	10	5	2	10	10	0.2	0	0	0	0.4	0.2	0.2	0	0.6	0.2	0.2	0	0	0	0	0	0	0	0	0	0
1LTT_BGC:K:1	1LTT	P32890	Bacterial lectins	Escherichia coli	a/b OB-fold	2.3	bGal14Glc	D-Galp, D-Glcp	Gal(b1-4)Glc	1741035	5	BGC-GAL	EYRNTQ|EVPGSQHIDSQKK|VWNNKTPNSIA|MAGKR	0	8	5	1	0	0	0	0	0	8	14	5	2	9	10	0.2	0	0	0	0.2	0.4	0.2	0	0.6	0.2	0.2	0	0	0	0	0	0	0	0	0	0
1LTT_BGC:L:1	1LTT	P32890	Bacterial lectins	Escherichia coli	a/b OB-fold	2.3	bGal14Glc	D-Galp, D-Glcp	Gal(b1-4)Glc	1741035	5	BGC-GAL	MAGKRE|YRNT|EVPGSQHIDSQKKAI|VWNNKTPNSIA	0	6	2	1	0	0	0	0	1	5	9	7	0	10	12	0.142857142857143	0	0.142857142857143	0	0.142857142857143	0.428571428571429	0.142857142857143	0	0.428571428571429	0.285714285714286	0.142857142857143	0.142857142857143	0	0	0	0	0	0	0	0	0
2CHB_BGC:B:1	2CHB	P01556	Bacterial lectins	Vibrio cholerae	a/b OB-fold	2	bGal13bGalNAc14(aNeuAc23)bGal14Glc	D-Galp, D-GalpNAc, D-Neup5Ac, D-Glcp	Gal(b1-3)GalNAc(b1-4)[NeuAc(a2-3)]Gal(b1-4)Glc	9232653	5	BGC-GAL-NGA-GAL-SIA	P|LCAEYHNT|EVPGSQHIDSQKKAI|WNNKTPHAIA|LAGKRE	1	8	1	0	0	0	0	0	2	6	10	9	5	8	13	0	0	0.111111111111111	0.111111111111111	0.333333333333333	0.222222222222222	0.222222222222222	0.111111111111111	0.333333333333333	0.222222222222222	0.222222222222222	0.111111111111111	0	0	0	0	0	0.111111111111111	0	0	0
2CHB_BGC:I:1	2CHB	P01556	Bacterial lectins	Vibrio cholerae	a/b OB-fold	2	bGal13bGalNAc14(aNeuAc23)bGal14Glc	D-Galp, D-GalpNAc, D-Neup5Ac, D-Glcp	Gal(b1-3)GalNAc(b1-4)[NeuAc(a2-3)]Gal(b1-4)Glc	9232653	5	BGC-GAL-NGA-GAL-SIA	LCAEYHNTQ|EVPGSQHIDSQKKAI|WNNKTPHAIA|LAGKRE	2	10	4	1	0	0	0	0	2	8	17	11	4	7	12	0.0909090909090909	0	0	0	0.272727272727273	0.545454545454545	0.0909090909090909	0	0.363636363636364	0.363636363636364	0.181818181818182	0.0909090909090909	0	0	0	0	0	0	0	0	0
2CHB_BGC:J:1	2CHB	P01556	Bacterial lectins	Vibrio cholerae	a/b OB-fold	2	bGal13bGalNAc14(aNeuAc23)bGal14Glc	D-Galp, D-GalpNAc, D-Neup5Ac, D-Glcp	Gal(b1-3)GalNAc(b1-4)[NeuAc(a2-3)]Gal(b1-4)Glc	9232653	5	BGC-GAL-NGA-GAL-SIA	LAGKRE|LCAEYHNT|EVPGSQHIDSQKKAI|WNNKTPHAIA	2	9	3	1	0	0	0	0	2	7	15	8	7	6	12	0.125	0	0	0	0.375	0.375	0.125	0	0.375	0.25	0.25	0.125	0	0	0	0	0	0	0	0	0
2CHB_GAL:A:1	2CHB	P01556	Bacterial lectins	Vibrio cholerae	a/b OB-fold	2	bGal13bGalNAc14(aNeuAc23)bGal14Glc	D-Galp, D-GalpNAc, D-Neup5Ac, D-Glcp	Gal(b1-3)GalNAc(b1-4)[NeuAc(a2-3)]Gal(b1-4)Glc	9232653	5	GAL-NGA-GAL-SIA	LCAEYHNT|E|GSQHIDSQKKAI|WNNKTPHAIA|LAGKRE	2	9	1	1	0	0	0	0	2	7	13	9	6	8	9	0.111111111111111	0	0	0	0.333333333333333	0.333333333333333	0.222222222222222	0.111111111111111	0.444444444444444	0.222222222222222	0.111111111111111	0.111111111111111	0	0	0	0	0	0.111111111111111	0	0	0
2CHB_GAL:C:1	2CHB	P01556	Bacterial lectins	Vibrio cholerae	a/b OB-fold	2	bGal13bGalNAc14(aNeuAc23)bGal14Glc	D-Galp, D-GalpNAc, D-Neup5Ac, D-Glcp	Gal(b1-3)GalNAc(b1-4)[NeuAc(a2-3)]Gal(b1-4)Glc	9232653	5	GAL-NGA-GAL-SIA	LCAEYHNT|QVEVPGSQHIDSQKKAI|WNNKTPHAIA|LAGKRE	1	10	1	1	0	0	0	0	2	8	13	9	6	8	11	0.111111111111111	0	0.111111111111111	0	0.444444444444444	0.222222222222222	0.111111111111111	0	0.444444444444444	0.222222222222222	0.222222222222222	0.111111111111111	0	0	0	0	0	0	0	0	0
2O2L_BGC:A:1	2O2L	P0CK94	Bacterial lectins	Escherichia coli	a/b OB-fold	2.53	aGalNAc13(aFuc12)bGal14(aFuc13)Glc	L-Fucp, D-Galp, D-Glcp	GalNAc(a1-3)[Fuc(a1-2)]Gal(b1-4)[Fuc(a1-3)]Glc	17586525	10	BGC-GAL-FUC-A2G-FUC	NTQIYTI|LS|IITFKSGATFQV|VWNNKTPNSI|APQSITE|SITELC|NTQIYTIN|DKL	2	12	5	0	0	0	0	0	3	9	19	12	6	12	16	0	0	0.666666666666667	0	0	0.25	0.0833333333333333	0.25	0.583333333333333	0.0833333333333333	0	0.0833333333333333	0.0833333333333333	0.0833333333333333	0	0	0	0.0833333333333333	0	0.25	0
2O2L_BGC:B:1	2O2L	P0CK94	Bacterial lectins	Escherichia coli	a/b OB-fold	2.53	aGalNAc13(aFuc12)bGal14(aFuc13)Glc	L-Fucp, D-Galp, D-Glcp	GalNAc(a1-3)[Fuc(a1-2)]Gal(b1-4)[Fuc(a1-3)]Glc	17586525	10	BGC-GAL-FUC-A2G-FUC	APQSITE|QIYTI|LS|IITFKSGATFQV|VWNNKTPNSI	2	9	0	0	0	0	0	0	4	5	11	9	5	6	11	0	0	0.333333333333333	0	0.111111111111111	0.444444444444444	0.111111111111111	0.222222222222222	0.666666666666667	0	0	0.111111111111111	0.111111111111111	0.111111111111111	0	0	0	0	0.111111111111111	0.222222222222222	0
2O2L_BGC:C:1	2O2L	P0CK94	Bacterial lectins	Escherichia coli	a/b OB-fold	2.53	aGalNAc13(aFuc12)bGal14(aFuc13)Glc	L-Fucp, D-Galp, D-Glcp	GalNAc(a1-3)[Fuc(a1-2)]Gal(b1-4)[Fuc(a1-3)]Glc	17586525	10	BGC-GAL-FUC-A2G-FUC	APQSITE|QIYTI|LS|IITFKSGATFQV|VWNNKTPNSI	3	10	1	0	0	0	0	0	4	6	14	8	5	9	9	0	0	0.375	0	0.125	0.375	0.125	0.25	0.625	0	0	0.125	0.125	0.125	0	0	0	0	0.125	0.125	0
2O2L_BGC:N:1	2O2L	P0CK94	Bacterial lectins	Escherichia coli	a/b OB-fold	2.53	aGalNAc13(aFuc12)bGal14(aFuc13)Glc	L-Fucp, D-Galp, D-Glcp	GalNAc(a1-3)[Fuc(a1-2)]Gal(b1-4)[Fuc(a1-3)]Glc	17586525	10	BGC-GAL-FUC-A2G-FUC	APQSITE|QIYTI|LS|IITFKSGATFQV|VWNNKTPNSI	1	10	0	0	0	0	0	0	3	7	11	8	5	8	11	0	0	0.375	0	0.125	0.375	0.125	0.25	0.625	0	0	0.125	0.125	0.125	0	0	0	0	0.125	0.125	0
2O2L_BGC:O:1	2O2L	P0CK94	Bacterial lectins	Escherichia coli	a/b OB-fold	2.53	aGalNAc13(aFuc12)bGal14(aFuc13)Glc	L-Fucp, D-Galp, D-Glcp	GalNAc(a1-3)[Fuc(a1-2)]Gal(b1-4)[Fuc(a1-3)]Glc	17586525	10	BGC-GAL-FUC-A2G-FUC	APQSITE|NTQIYTI|LS|IITFKSGATFQV|VWNNKTPNSI|ND	1	8	5	0	0	0	0	0	3	5	14	9	4	9	11	0	0	0.333333333333333	0	0.111111111111111	0.333333333333333	0.222222222222222	0.222222222222222	0.666666666666667	0	0	0.111111111111111	0.111111111111111	0.111111111111111	0	0	0	0	0.111111111111111	0.222222222222222	0
2O2L_BGC:P:1	2O2L	P0CK94	Bacterial lectins	Escherichia coli	a/b OB-fold	2.53	aGalNAc13(aFuc12)bGal14(aFuc13)Glc	L-Fucp, D-Galp, D-Glcp	GalNAc(a1-3)[Fuc(a1-2)]Gal(b1-4)[Fuc(a1-3)]Glc	17586525	10	BGC-GAL-FUC-A2G-FUC	QIYTI|LS|IITFKSGATFQV|VWNNKTPNSI|APQSITE	2	9	2	0	0	0	0	0	4	5	13	6	6	12	8	0	0	0.5	0	0	0.5	0	0.166666666666667	0.666666666666667	0	0	0.166666666666667	0.166666666666667	0	0	0	0	0	0	0.166666666666667	0
2O2L_BGC:Q:1	2O2L	P0CK94	Bacterial lectins	Escherichia coli	a/b OB-fold	2.53	aGalNAc13(aFuc12)bGal14(aFuc13)Glc	L-Fucp, D-Galp, D-Glcp	GalNAc(a1-3)[Fuc(a1-2)]Gal(b1-4)[Fuc(a1-3)]Glc	17586525	10	BGC-GAL-FUC-A2G-FUC	APQSITE|NTQIYTI|LS|IITFKSGATFQV|VWNNKTPNSI	3	10	2	0	0	0	0	0	4	6	15	7	6	8	10	0	0	0.428571428571429	0	0	0.428571428571429	0.142857142857143	0.285714285714286	0.571428571428571	0	0	0.142857142857143	0.142857142857143	0.142857142857143	0	0	0	0	0	0.142857142857143	0
2O2L_BGC:R:1	2O2L	P0CK94	Bacterial lectins	Escherichia coli	a/b OB-fold	2.53	aGalNAc13(aFuc12)bGal14(aFuc13)Glc	L-Fucp, D-Galp, D-Glcp	GalNAc(a1-3)[Fuc(a1-2)]Gal(b1-4)[Fuc(a1-3)]Glc	17586525	10	BGC-GAL-FUC-A2G-FUC	KS|APQSITELC|QIYTI|LS|IITFKSGATFQV|VWNNKTPNSI	1	10	1	0	0	0	0	0	4	6	12	9	3	10	11	0	0	0.444444444444444	0	0.111111111111111	0.333333333333333	0.111111111111111	0.222222222222222	0.555555555555556	0	0	0.222222222222222	0.111111111111111	0.111111111111111	0	0	0	0	0.111111111111111	0.111111111111111	0
2O2L_BGC:S:1	2O2L	P0CK94	Bacterial lectins	Escherichia coli	a/b OB-fold	2.53	aGalNAc13(aFuc12)bGal14(aFuc13)Glc	L-Fucp, D-Galp, D-Glcp	GalNAc(a1-3)[Fuc(a1-2)]Gal(b1-4)[Fuc(a1-3)]Glc	17586525	10	BGC-GAL-FUC-A2G-FUC	TELCSEYHNTQI|VWNNK|APQSITE|NTQIYTI|LS|IITFKSGATFQV|VWNNKTPNSI	2	13	8	0	0	0	0	0	6	7	23	13	5	14	12	0.0769230769230769	0	0.307692307692308	0	0.0769230769230769	0.384615384615385	0.153846153846154	0.153846153846154	0.538461538461538	0.0769230769230769	0	0.230769230769231	0.0769230769230769	0.0769230769230769	0	0	0	0	0.153846153846154	0.0769230769230769	0
2O2L_BGC:T:1	2O2L	P0CK94	Bacterial lectins	Escherichia coli	a/b OB-fold	2.53	aGalNAc13(aFuc12)bGal14(aFuc13)Glc	L-Fucp, D-Galp, D-Glcp	GalNAc(a1-3)[Fuc(a1-2)]Gal(b1-4)[Fuc(a1-3)]Glc	17586525	10	BGC-GAL-FUC-A2G-FUC	APQSITE|QIYTI|LS|IITFKSGATFQV|VWNNKTPNSI	2	8	0	0	0	0	0	0	4	4	10	6	5	9	10	0	0	0.333333333333333	0	0	0.666666666666667	0	0.166666666666667	0.833333333333333	0	0	0	0.166666666666667	0	0	0	0	0	0	0.333333333333333	0
2XRQ_BGC:A:1	2XRQ	P32890	Bacterial lectins	Escherichia coli	a/b OB-fold	2.4	bGal13bGalNAc14(aNeuAc23)bGal14Glc	D-Galp, D-GalpNAc, D-Neup5Ac, D-Glcp	Gal(b1-3)GalNAc(b1-4)[NeuAc(a2-3)]Gal(b1-4)Glc	21168418	5	BGC-GAL-NGA-GAL-SIA	P|LCSEYRNT|EVPGSQHIDSQKKAI|VWNNKTPNSIA|MAGKRE	0	9	2	1	0	0	0	0	2	7	12	7	8	7	15	0.142857142857143	0	0	0	0.285714285714286	0.428571428571429	0.142857142857143	0	0.428571428571429	0.285714285714286	0.285714285714286	0	0	0	0	0	0	0	0	0	0
2XRQ_BGC:B:1	2XRQ	P32890	Bacterial lectins	Escherichia coli	a/b OB-fold	2.4	bGal13bGalNAc14(aNeuAc23)bGal14Glc	D-Galp, D-GalpNAc, D-Neup5Ac, D-Glcp	Gal(b1-3)GalNAc(b1-4)[NeuAc(a2-3)]Gal(b1-4)Glc	21168418	5	BGC-GAL-NGA-GAL-SIA	P|LCSEYRNT|QVEVPGSQHIDSQKKAI|VWNNKTPNSIA|MAGKRE	1	8	3	1	0	0	0	0	2	6	13	8	7	7	16	0.125	0	0.125	0	0.25	0.375	0.125	0	0.375	0.25	0.25	0.125	0	0	0	0	0	0	0	0	0
2XRQ_BGC:C:1	2XRQ	P32890	Bacterial lectins	Escherichia coli	a/b OB-fold	2.4	bGal13bGalNAc14(aNeuAc23)bGal14Glc	D-Galp, D-GalpNAc, D-Neup5Ac, D-Glcp	Gal(b1-3)GalNAc(b1-4)[NeuAc(a2-3)]Gal(b1-4)Glc	21168418	5	BGC-GAL-NGA-GAL-SIA	P|LCSEYRNT|EVPGSQHIDSQKKAI|CVWNNKTPNSIA|MAGKRE	2	8	2	1	0	0	0	0	2	6	13	9	6	7	14	0.111111111111111	0	0	0	0.222222222222222	0.444444444444444	0.222222222222222	0.111111111111111	0.333333333333333	0.222222222222222	0.222222222222222	0.111111111111111	0	0	0	0	0	0.111111111111111	0	0	0
2XRQ_BGC:I:1	2XRQ	P32890	Bacterial lectins	Escherichia coli	a/b OB-fold	2.4	bGal13bGalNAc14(aNeuAc23)bGal14Glc	D-Galp, D-GalpNAc, D-Neup5Ac, D-Glcp	Gal(b1-3)GalNAc(b1-4)[NeuAc(a2-3)]Gal(b1-4)Glc	21168418	5	BGC-GAL-NGA-GAL-SIA	LCSEYRNT|QVEVPGSQHIDSQKKAI|WNNKTPNSIA|MAGKRE	1	8	1	1	0	0	0	0	2	6	11	8	7	6	14	0.125	0	0	0	0.25	0.5	0.125	0	0.375	0.25	0.25	0.125	0	0	0	0	0	0	0	0	0
2XRQ_BGC:J:1	2XRQ	P32890	Bacterial lectins	Escherichia coli	a/b OB-fold	2.4	bGal13bGalNAc14(aNeuAc23)bGal14Glc	D-Galp, D-GalpNAc, D-Neup5Ac, D-Glcp	Gal(b1-3)GalNAc(b1-4)[NeuAc(a2-3)]Gal(b1-4)Glc	21168418	5	BGC-GAL-NGA-GAL-SIA	MAGKRE|LCSEYRNT|EV|SQHIDSQKKAI|VWNNKTPNSIA	1	8	0	1	0	0	0	0	2	6	10	11	4	7	13	0.0909090909090909	0	0.0909090909090909	0	0.272727272727273	0.363636363636364	0.181818181818182	0.181818181818182	0.272727272727273	0.181818181818182	0.181818181818182	0.181818181818182	0.0909090909090909	0	0	0	0	0.0909090909090909	0	0	0
2XRS_GAL:B:1	2XRS	P32890	Bacterial lectins	Escherichia coli	a/b OB-fold	1.81	bGal14bGlcNAc13bGal14Glc	D-Galp, D-GlcpNAc	Gal(b1-4)GlcNAc(b1-3)Gal(b1-4)Glc	21168418	10	GAL-NAG-GAL	EYRNT|QVEVPGSQHIDSQKKAI|VWNNKTPNSIA|MAGK	1	7	2	1	0	0	0	0	1	6	11	6	4	6	14	0.166666666666667	0	0.166666666666667	0	0.166666666666667	0.333333333333333	0.166666666666667	0	0.5	0.166666666666667	0.166666666666667	0.166666666666667	0	0	0	0	0	0	0	0	0
2XRS_GAL:N:201	2XRS	P32890	Bacterial lectins	Escherichia coli	a/b OB-fold	1.81	bGal14bGlcNAc13bGal14Glc	D-Galp, D-GlcpNAc	Gal(b1-4)GlcNAc(b1-3)Gal(b1-4)Glc	21168418	10	GAL	YRNT|QVEVPGSQHIDSQKK|VWNNKTPNSIA|MAG	0	5	2	0	0	0	0	0	0	5	7	7	1	7	11	0.142857142857143	0	0.142857142857143	0	0.142857142857143	0.428571428571429	0.142857142857143	0	0.428571428571429	0.285714285714286	0.142857142857143	0.142857142857143	0	0	0	0	0	0	0	0	0
2XRS_GAL:Q:1	2XRS	P32890	Bacterial lectins	Escherichia coli	a/b OB-fold	1.81	bGal14bGlcNAc13bGal14Glc	D-Galp, D-GlcpNAc	Gal(b1-4)GlcNAc(b1-3)Gal(b1-4)Glc	21168418	10	GAL-NAG-GAL	EYRNT|QVEVPGSQHIDSQKKAI|VWNNKTPNSIA|MAGK	1	6	3	1	0	0	0	0	1	5	11	7	3	8	12	0.142857142857143	0	0.142857142857143	0	0.142857142857143	0.285714285714286	0.285714285714286	0.142857142857143	0.428571428571429	0.142857142857143	0.142857142857143	0.142857142857143	0	0	0	0	0	0.142857142857143	0	0	0
2XRS_NAG:A:1	2XRS	P32890	Bacterial lectins	Escherichia coli	a/b OB-fold	1.81	bGal14bGlcNAc13bGal14Glc	D-Galp, D-GlcpNAc	Gal(b1-4)GlcNAc(b1-3)Gal(b1-4)Glc	21168418	10	NAG-GAL	YRNT|QVEVPGSQHIDSQKKAI|VWNNKTPNSIA|MAGK	1	6	2	1	0	0	0	0	1	5	10	7	2	7	14	0.142857142857143	0	0.142857142857143	0	0.142857142857143	0.285714285714286	0.285714285714286	0.142857142857143	0.428571428571429	0.142857142857143	0.142857142857143	0.142857142857143	0	0	0	0	0	0.142857142857143	0	0	0
2XRS_NAG:C:1	2XRS	P32890	Bacterial lectins	Escherichia coli	a/b OB-fold	1.81	bGal14bGlcNAc13bGal14Glc	D-Galp, D-GlcpNAc	Gal(b1-4)GlcNAc(b1-3)Gal(b1-4)Glc	21168418	10	NAG-GAL	YRNT|QVEVPGSQHIDSQKKAI|VWNNKTPNSIA|MAGK	1	6	2	1	0	0	0	0	1	5	10	7	2	7	14	0.142857142857143	0	0.142857142857143	0	0.142857142857143	0.285714285714286	0.285714285714286	0.142857142857143	0.428571428571429	0.142857142857143	0.142857142857143	0.142857142857143	0	0	0	0	0	0.142857142857143	0	0	0
2XRS_NAG:I:1	2XRS	P32890	Bacterial lectins	Escherichia coli	a/b OB-fold	1.81	bGal14bGlcNAc13bGal14Glc	D-Galp, D-GlcpNAc	Gal(b1-4)GlcNAc(b1-3)Gal(b1-4)Glc	21168418	10	NAG-GAL	YRNT|QVEVPGSQHIDSQKKAI|VWNNKTPNSIA|MAGK	1	5	3	1	0	0	0	0	0	5	10	8	2	6	14	0.125	0	0.125	0	0.125	0.375	0.25	0.125	0.375	0.25	0.125	0.125	0	0	0	0	0	0.125	0	0	0
2XRS_NAG:J:1	2XRS	P32890	Bacterial lectins	Escherichia coli	a/b OB-fold	1.81	bGal14bGlcNAc13bGal14Glc	D-Galp, D-GlcpNAc	Gal(b1-4)GlcNAc(b1-3)Gal(b1-4)Glc	21168418	10	NAG-GAL	MAGK|YRNTQ|EVPGSQHIDSQKKAI|VWNNKTPNSIA	1	7	1	1	0	0	0	0	1	6	10	6	3	8	12	0.166666666666667	0	0.166666666666667	0	0.166666666666667	0.333333333333333	0.166666666666667	0	0.5	0.166666666666667	0.166666666666667	0.166666666666667	0	0	0	0	0	0	0	0	0
2XRS_NAG:K:1	2XRS	P32890	Bacterial lectins	Escherichia coli	a/b OB-fold	1.81	bGal14bGlcNAc13bGal14Glc	D-Galp, D-GlcpNAc	Gal(b1-4)GlcNAc(b1-3)Gal(b1-4)Glc	21168418	10	NAG-GAL	YRNT|EVPGSQHIDSQKKAI|VWNNKTPNSIA|MAGK	1	6	1	1	0	0	0	0	1	5	9	7	2	7	13	0.142857142857143	0	0.142857142857143	0	0.142857142857143	0.285714285714286	0.285714285714286	0.142857142857143	0.428571428571429	0.142857142857143	0.142857142857143	0.142857142857143	0	0	0	0	0	0.142857142857143	0	0	0
2XRS_NAG:R:1	2XRS	P32890	Bacterial lectins	Escherichia coli	a/b OB-fold	1.81	bGal14bGlcNAc13bGal14Glc	D-Galp, D-GlcpNAc	Gal(b1-4)GlcNAc(b1-3)Gal(b1-4)Glc	21168418	10	NAG-GAL	EYRNT|QVEVPGSQHIDSQKK|VWNNKTPNSIA|MAGK	0	7	3	1	0	0	0	0	1	6	11	8	3	6	12	0.125	0	0.125	0	0.375	0.25	0.125	0	0.5	0.25	0.125	0.125	0	0	0	0	0	0	0.125	0	0
2XRS_NAG:S:1	2XRS	P32890	Bacterial lectins	Escherichia coli	a/b OB-fold	1.81	bGal14bGlcNAc13bGal14Glc	D-Galp, D-GlcpNAc	Gal(b1-4)GlcNAc(b1-3)Gal(b1-4)Glc	21168418	10	NAG-GAL	MAGK|YRNTQ|EVPGSQHIDSQKKAI|VWNNKTPNSIA	1	7	2	1	0	0	0	0	1	6	11	6	3	8	11	0.166666666666667	0	0.166666666666667	0	0.333333333333333	0.166666666666667	0.166666666666667	0	0.5	0.166666666666667	0.166666666666667	0.166666666666667	0	0	0	0	0	0	0	0	0
3CHB_BGC:B:1	3CHB	P01556	Bacterial lectins	Vibrio cholerae	a/b OB-fold	1.25	bGal13bGalNAc14(aNeuAc23)bGal14Glc	D-Galp, D-GalpNAc, D-Neup5Ac, D-Glcp	Gal(b1-3)GalNAc(b1-4)[NeuAc(a2-3)]Gal(b1-4)Glc	9753553	5	BGC-GAL-NGA-GAL-SIA	P|LCAEYHNT|EV|SQHIDSQKKAI|WNNKTPRAIA|LAGKRE	1	8	3	1	0	0	0	0	2	6	13	9	6	8	10	0.111111111111111	0	0	0	0.222222222222222	0.444444444444444	0.222222222222222	0.111111111111111	0.333333333333333	0.222222222222222	0.222222222222222	0.111111111111111	0	0	0	0	0	0.111111111111111	0	0	0
3CHB_BGC:I:1	3CHB	P01556	Bacterial lectins	Vibrio cholerae	a/b OB-fold	1.25	bGal13bGalNAc14(aNeuAc23)bGal14Glc	D-Galp, D-GalpNAc, D-Neup5Ac, D-Glcp	Gal(b1-3)GalNAc(b1-4)[NeuAc(a2-3)]Gal(b1-4)Glc	9753553	5	BGC-GAL-NGA-GAL-SIA	P|LCAEYHNT|QVEVPGSQHIDSQKKAI|VWNNKTPRAIA|LAGKRE	0	9	5	2	0	0	0	0	3	6	16	9	7	7	14	0	0	0	0.111111111111111	0.222222222222222	0.444444444444444	0.222222222222222	0.111111111111111	0.333333333333333	0.222222222222222	0.222222222222222	0.111111111111111	0	0	0	0	0	0.111111111111111	0	0	0
3CHB_BGC:J:1	3CHB	P01556	Bacterial lectins	Vibrio cholerae	a/b OB-fold	1.25	bGal13bGalNAc14(aNeuAc23)bGal14Glc	D-Galp, D-GalpNAc, D-Neup5Ac, D-Glcp	Gal(b1-3)GalNAc(b1-4)[NeuAc(a2-3)]Gal(b1-4)Glc	9753553	5	BGC-GAL-NGA-GAL-SIA	LAGKRE|P|LCAEYHNT|EV|SQHIDSQKKAI|WNNKTPRAIA	1	8	1	2	0	0	0	0	2	6	12	9	6	8	11	0.111111111111111	0	0	0	0.444444444444444	0.222222222222222	0.222222222222222	0.111111111111111	0.333333333333333	0.222222222222222	0.222222222222222	0.111111111111111	0	0	0	0	0	0.111111111111111	0	0	0
3CHB_GAL:A:1	3CHB	P01556	Bacterial lectins	Vibrio cholerae	a/b OB-fold	1.25	bGal13bGalNAc14(aNeuAc23)bGal14Glc	D-Galp, D-GalpNAc, D-Neup5Ac, D-Glcp	Gal(b1-3)GalNAc(b1-4)[NeuAc(a2-3)]Gal(b1-4)Glc	9753553	5	GAL-NGA-GAL-SIA-GLC	LCAEYHNT|QVEVPGSQHIDSQKKAI|VWNNKTPRAIA|LAGKRE	3	8	2	1	0	0	0	0	3	5	14	11	4	10	12	0.0909090909090909	0	0.0909090909090909	0	0.454545454545455	0.181818181818182	0.181818181818182	0.181818181818182	0.272727272727273	0.181818181818182	0.181818181818182	0.181818181818182	0.0909090909090909	0	0	0	0	0.0909090909090909	0	0	0
3CHB_GAL:C:1	3CHB	P01556	Bacterial lectins	Vibrio cholerae	a/b OB-fold	1.25	bGal13bGalNAc14(aNeuAc23)bGal14Glc	D-Galp, D-GalpNAc, D-Neup5Ac, D-Glcp	Gal(b1-3)GalNAc(b1-4)[NeuAc(a2-3)]Gal(b1-4)Glc	9753553	5	GAL-NGA-GAL-SIA-GLC	LCAEYHNT|QVEVPGSQHIDSQKKAI|VWNNKTPRAIA|LAGKRE	2	10	5	2	0	0	0	0	3	7	19	10	6	8	10	0.1	0	0	0	0.4	0.3	0.2	0.1	0.4	0.2	0.2	0.1	0	0	0	0	0	0.1	0	0	0
3EFX_BGC:A:1	3EFX	P01556	Bacterial lectins	Vibrio cholerae	a/b OB-fold	1.93	A Lewis Y analog	D-Galp, L-Fucp, D-GalpNAc, D-Glcp	GalNAc(a1-3)[Fuc(a1-2)]Gal(b1-4)[Fuc(a1-3)]Glc	15341730	10	BGC-GAL-FUC-A2G-FUC	NTQIYTI|LS|IITFKNGATFQV|VWNNKTPNSI|APQNITE	2	8	6	0	0	0	0	0	3	5	16	9	4	10	8	0	0	0.333333333333333	0	0.111111111111111	0.444444444444444	0.111111111111111	0.222222222222222	0.666666666666667	0	0	0.111111111111111	0.111111111111111	0.111111111111111	0	0	0	0	0	0.222222222222222	0
3EFX_BGC:B:1	3EFX	P01556	Bacterial lectins	Vibrio cholerae	a/b OB-fold	1.93	A Lewis Y analog	D-Galp, L-Fucp, D-GalpNAc, D-Glcp	GalNAc(a1-3)[Fuc(a1-2)]Gal(b1-4)[Fuc(a1-3)]Glc	15341730	10	BGC-GAL-FUC-A2G-FUC	APQNITE|NTQIYTI|LS|IITFKNGATFQV|VWNNKTPNSI	2	8	6	0	0	0	0	0	4	4	16	8	5	9	8	0	0	0.375	0	0.125	0.375	0.125	0.25	0.625	0	0	0.125	0.125	0.125	0	0	0	0	0	0.125	0
3EFX_BGC:C:1	3EFX	P01556	Bacterial lectins	Vibrio cholerae	a/b OB-fold	1.93	A Lewis Y analog	D-Galp, L-Fucp, D-GalpNAc, D-Glcp	GalNAc(a1-3)[Fuc(a1-2)]Gal(b1-4)[Fuc(a1-3)]Glc	15341730	10	BGC-GAL-FUC-A2G-FUC	APQNITE|QIYTI|LS|IITFKNGATFQV|VWNNKTPNSI	2	9	2	0	0	0	0	0	3	6	13	9	4	9	10	0	0	0.333333333333333	0	0.111111111111111	0.333333333333333	0.222222222222222	0.222222222222222	0.666666666666667	0	0	0.111111111111111	0.111111111111111	0.111111111111111	0	0	0	0	0	0.222222222222222	0
3EFX_BGC:N:1	3EFX	P01556	Bacterial lectins	Vibrio cholerae	a/b OB-fold	1.93	A Lewis Y analog	D-Galp, L-Fucp, D-GalpNAc, D-Glcp	GalNAc(a1-3)[Fuc(a1-2)]Gal(b1-4)[Fuc(a1-3)]Glc	15341730	10	BGC-GAL-FUC-A2G-FUC	APQNITE|NTQIYTI|LS|IITFKNGATFQV|VWNNKTPNSI	3	8	5	0	0	0	0	0	3	5	16	8	5	11	8	0	0	0.375	0	0.125	0.375	0.125	0.25	0.625	0	0	0.125	0.125	0.125	0	0	0	0	0	0.25	0
3EFX_BGC:O:1	3EFX	P01556	Bacterial lectins	Vibrio cholerae	a/b OB-fold	1.93	A Lewis Y analog	D-Galp, L-Fucp, D-GalpNAc, D-Glcp	GalNAc(a1-3)[Fuc(a1-2)]Gal(b1-4)[Fuc(a1-3)]Glc	15341730	10	BGC-GAL-FUC-A2G-FUC	APQNITE|NTQIYTI|LS|IITFKNGATFQV|VWNNKTPNSI	3	11	1	0	0	0	0	0	3	8	15	8	5	12	5	0	0	0.375	0	0.125	0.5	0	0.125	0.75	0	0	0.125	0.125	0	0	0	0	0	0	0.25	0
3EFX_BGC:P:1	3EFX	P01556	Bacterial lectins	Vibrio cholerae	a/b OB-fold	1.93	A Lewis Y analog	D-Galp, L-Fucp, D-GalpNAc, D-Glcp	GalNAc(a1-3)[Fuc(a1-2)]Gal(b1-4)[Fuc(a1-3)]Glc	15341730	10	BGC-GAL-FUC-A2G-FUC	QIYTI|LS|IITFKNGATFQV|VWNNKTPNSI|APQNI	4	8	2	0	0	0	0	0	2	6	14	10	3	10	7	0	0	0.4	0	0.1	0.4	0.1	0.2	0.6	0	0	0.2	0.1	0.1	0	0	0	0	0	0.2	0
3EFX_BGC:Q:1	3EFX	P01556	Bacterial lectins	Vibrio cholerae	a/b OB-fold	1.93	A Lewis Y analog	D-Galp, L-Fucp, D-GalpNAc, D-Glcp	GalNAc(a1-3)[Fuc(a1-2)]Gal(b1-4)[Fuc(a1-3)]Glc	15341730	10	BGC-GAL-FUC-A2G-FUC	APQNITE|NTQIYTI|LS|IITFKNGATFQV|VWNNKTPNSI	2	8	3	0	0	0	0	0	3	5	13	8	5	9	7	0	0	0.375	0	0.125	0.5	0	0.125	0.75	0	0	0.125	0.125	0	0	0	0	0	0	0.25	0
3EFX_BGC:R:1	3EFX	P01556	Bacterial lectins	Vibrio cholerae	a/b OB-fold	1.93	A Lewis Y analog	D-Galp, L-Fucp, D-GalpNAc, D-Glcp	GalNAc(a1-3)[Fuc(a1-2)]Gal(b1-4)[Fuc(a1-3)]Glc	15341730	10	BGC-GAL-FUC-A2G-FUC	APQNITE|QIYTI|LS|IITFKNGATFQV|VWNNKTPNSI	3	8	0	0	0	0	0	0	3	5	11	9	3	10	8	0	0	0.333333333333333	0	0.111111111111111	0.444444444444444	0.111111111111111	0.222222222222222	0.666666666666667	0	0	0.111111111111111	0.111111111111111	0.111111111111111	0	0	0	0	0	0.222222222222222	0
3EFX_BGC:S:1	3EFX	P01556	Bacterial lectins	Vibrio cholerae	a/b OB-fold	1.93	A Lewis Y analog	D-Galp, L-Fucp, D-GalpNAc, D-Glcp	GalNAc(a1-3)[Fuc(a1-2)]Gal(b1-4)[Fuc(a1-3)]Glc	15341730	10	BGC-GAL-FUC-A2G-FUC	APQNITE|QIYTI|LS|IITFKNGATFQV|VWNNKTPNSI	2	8	3	0	0	0	0	0	4	4	13	8	5	11	6	0	0	0.375	0	0.125	0.5	0	0.125	0.75	0	0	0.125	0.125	0	0	0	0	0	0	0.25	0
3EFX_BGC:T:1	3EFX	P01556	Bacterial lectins	Vibrio cholerae	a/b OB-fold	1.93	A Lewis Y analog	D-Galp, L-Fucp, D-GalpNAc, D-Glcp	GalNAc(a1-3)[Fuc(a1-2)]Gal(b1-4)[Fuc(a1-3)]Glc	15341730	10	BGC-GAL-FUC-A2G-FUC	APQNITE|QIYTI|LS|IITFKNGATFQV|VWNNKTPNSI	2	8	1	0	0	0	0	0	3	5	11	7	6	9	8	0	0	0.428571428571429	0	0.142857142857143	0.285714285714286	0.142857142857143	0.285714285714286	0.571428571428571	0	0	0.142857142857143	0.142857142857143	0.142857142857143	0	0	0	0	0	0.142857142857143	0
5ELB_FUC:S:2	5ELB	Q57193	Bacterial lectins	Vibrio cholerae	a/b OB-fold	1.08	(aFuc 12) bGal 14 (aFuc 13) GlcNAc	L-Fucp, D-Galp, D-GlcpNAc	Fuc(a1-2)Gal(b1-4)[Fuc(a1-3)]GlcNAc	27082955	20	FUC-NDG-GAL-FUC	TPQNI|NTQIHTL|ITFKNGATFQV|VWNNKTPHAI	2	7	3	0	0	0	0	0	4	3	12	8	4	7	10	0	0	0.375	0	0.125	0.375	0.125	0.25	0.5	0.25	0	0	0.125	0.125	0	0	0	0	0	0.125	0
5ELB_FUC:T:2	5ELB	Q57193	Bacterial lectins	Vibrio cholerae	a/b OB-fold	1.08	(aFuc 12) bGal 14 (aFuc 13) GlcNAc	L-Fucp, D-Galp, D-GlcpNAc	Fuc(a1-2)Gal(b1-4)[Fuc(a1-3)]GlcNAc	27082955	20	FUC-NDG-GAL-FUC	TPQNI|NTQIHTL|ITFKNGATFQV|VWNNKTPHAI	2	8	1	1	0	0	0	0	4	4	12	7	5	8	6	0	0	0.571428571428571	0	0	0.428571428571429	0	0.142857142857143	0.571428571428571	0.285714285714286	0	0	0.142857142857143	0	0	0	0	0	0	0.142857142857143	0
5ELB_GAL:A:202	5ELB	Q57193	Bacterial lectins	Vibrio cholerae	a/b OB-fold	1.08	(aFuc 12) bGal 14 (aFuc 13) GlcNAc	L-Fucp, D-Galp, D-GlcpNAc	Fuc(a1-2)Gal(b1-4)[Fuc(a1-3)]GlcNAc	27082955	20	GAL	YHNT|E|SQHIDSQKK|VWNNKTPHAIA|LAG	0	4	1	0	0	0	0	0	0	4	5	6	1	8	7	0	0	0.166666666666667	0.166666666666667	0.333333333333333	0.166666666666667	0.166666666666667	0	0.5	0.166666666666667	0.166666666666667	0.166666666666667	0	0	0	0	0	0	0	0	0
5ELB_GAL:B:203	5ELB	Q57193	Bacterial lectins	Vibrio cholerae	a/b OB-fold	1.08	(aFuc 12) bGal 14 (aFuc 13) GlcNAc	L-Fucp, D-Galp, D-GlcpNAc	Fuc(a1-2)Gal(b1-4)[Fuc(a1-3)]GlcNAc	27082955	20	GAL	YHNT|EVPGSQHIDSQKK|VWNNKTPHAIA|LAG	0	5	1	0	0	0	0	0	1	4	6	6	2	7	8	0.166666666666667	0	0.166666666666667	0	0.333333333333333	0.166666666666667	0.166666666666667	0	0.5	0.166666666666667	0.166666666666667	0.166666666666667	0	0	0	0	0	0	0	0	0
5ELB_GAL:C:202	5ELB	Q57193	Bacterial lectins	Vibrio cholerae	a/b OB-fold	1.08	(aFuc 12) bGal 14 (aFuc 13) GlcNAc	L-Fucp, D-Galp, D-GlcpNAc	Fuc(a1-2)Gal(b1-4)[Fuc(a1-3)]GlcNAc	27082955	20	GAL	YHNT|EVPGSQHIDSQKK|VWNNKTPHAIA|LAG	0	6	1	1	0	0	0	0	0	6	8	5	2	8	10	0.2	0	0	0	0.4	0.2	0.2	0	0.6	0.2	0.2	0	0	0	0	0	0	0	0	0	0
5ELB_GAL:D:204	5ELB	Q57193	Bacterial lectins	Vibrio cholerae	a/b OB-fold	1.08	(aFuc 12) bGal 14 (aFuc 13) GlcNAc	L-Fucp, D-Galp, D-GlcpNAc	Fuc(a1-2)Gal(b1-4)[Fuc(a1-3)]GlcNAc	27082955	20	GAL	YHNT|EVPGSQHIDSQKK|VWNNKTPHAIA|LAG	0	5	0	1	0	0	0	0	0	5	6	6	2	7	11	0	0	0.166666666666667	0.166666666666667	0.333333333333333	0.166666666666667	0.166666666666667	0	0.5	0.166666666666667	0.166666666666667	0.166666666666667	0	0	0	0	0	0	0	0	0
5ELB_GAL:E:204	5ELB	Q57193	Bacterial lectins	Vibrio cholerae	a/b OB-fold	1.08	(aFuc 12) bGal 14 (aFuc 13) GlcNAc	L-Fucp, D-Galp, D-GlcpNAc	Fuc(a1-2)Gal(b1-4)[Fuc(a1-3)]GlcNAc	27082955	20	GAL	LAG|YHNT|EV|SQHIDSQKK|VWNNKTPHAIA	0	5	0	1	0	0	0	0	0	5	6	5	2	8	8	0.2	0	0	0	0.2	0.4	0.2	0	0.6	0.2	0.2	0	0	0	0	0	0	0	0	0	0
5ELB_GAL:H:1201	5ELB	Q57193	Bacterial lectins	Vibrio cholerae	a/b OB-fold	1.08	(aFuc 12) bGal 14 (aFuc 13) GlcNAc	L-Fucp, D-Galp, D-GlcpNAc	Fuc(a1-2)Gal(b1-4)[Fuc(a1-3)]GlcNAc	27082955	20	GAL	YHNT|QVEVPGSQHIDSQKK|VWNNKTPHAIA|LAG	0	4	2	1	0	0	0	0	0	4	7	5	2	8	11	0.2	0	0	0	0.4	0.2	0.2	0	0.6	0.2	0.2	0	0	0	0	0	0	0	0	0	0
5ELB_GAL:I:1201	5ELB	Q57193	Bacterial lectins	Vibrio cholerae	a/b OB-fold	1.08	(aFuc 12) bGal 14 (aFuc 13) GlcNAc	L-Fucp, D-Galp, D-GlcpNAc	Fuc(a1-2)Gal(b1-4)[Fuc(a1-3)]GlcNAc	27082955	20	GAL	YHNT|QVEVPGSQHIDSQKK|WNNKTPHAIA|LAG	0	5	3	0	0	0	0	0	0	5	8	5	2	8	10	0.2	0	0	0	0.2	0.4	0.2	0	0.6	0.2	0.2	0	0	0	0	0	0	0	0	0	0
5ELB_GAL:J:1201	5ELB	Q57193	Bacterial lectins	Vibrio cholerae	a/b OB-fold	1.08	(aFuc 12) bGal 14 (aFuc 13) GlcNAc	L-Fucp, D-Galp, D-GlcpNAc	Fuc(a1-2)Gal(b1-4)[Fuc(a1-3)]GlcNAc	27082955	20	GAL	LAG|YHNT|QVEVPGSQHIDSQKK|VWNNKTPHAIA	0	6	2	1	0	0	0	0	0	6	9	6	2	7	11	0	0	0	0.166666666666667	0.333333333333333	0.333333333333333	0.166666666666667	0	0.5	0.333333333333333	0.166666666666667	0	0	0	0	0	0	0	0	0	0
5ELB_GLA:F:1201	5ELB	Q57193	Bacterial lectins	Vibrio cholerae	a/b OB-fold	1.08	(aFuc 12) bGal 14 (aFuc 13) GlcNAc	L-Fucp, D-Galp, D-GlcpNAc	Fuc(a1-2)Gal(b1-4)[Fuc(a1-3)]GlcNAc	27082955	20	GLA	YHNTQ|QVEVPGSQHIDSQKK|CVWNNKTPHAIA|LAG	0	7	2	0	0	0	0	0	0	7	9	6	2	6	13	0.166666666666667	0	0	0	0.166666666666667	0.5	0.166666666666667	0	0.666666666666667	0.166666666666667	0.166666666666667	0	0	0	0	0	0	0	0	0	0
5ELB_GLA:G:202	5ELB	Q57193	Bacterial lectins	Vibrio cholerae	a/b OB-fold	1.08	(aFuc 12) bGal 14 (aFuc 13) GlcNAc	L-Fucp, D-Galp, D-GlcpNAc	Fuc(a1-2)Gal(b1-4)[Fuc(a1-3)]GlcNAc	27082955	20	GLA	YHNT|QVEVPGSQHIDSQKK|CVWNNKTPHAIA|LAG	0	5	3	0	0	0	0	0	0	5	8	6	1	9	10	0	0	0.166666666666667	0.166666666666667	0.166666666666667	0.333333333333333	0.166666666666667	0	0.5	0.166666666666667	0.166666666666667	0.166666666666667	0	0	0	0	0	0	0	0	0
5ELB_NDG:K:1	5ELB	Q57193	Bacterial lectins	Vibrio cholerae	a/b OB-fold	1.08	(aFuc 12) bGal 14 (aFuc 13) GlcNAc	L-Fucp, D-Galp, D-GlcpNAc	Fuc(a1-2)Gal(b1-4)[Fuc(a1-3)]GlcNAc	27082955	20	NDG-GAL-FUC-FUC	NTQIHTL|ITFKNGATFQV|VWNNKTPHAI|TPQNI	2	5	5	1	0	0	0	0	3	2	13	7	3	10	6	0	0	0.428571428571429	0	0.142857142857143	0.142857142857143	0.285714285714286	0.285714285714286	0.428571428571429	0.285714285714286	0	0	0.142857142857143	0.142857142857143	0	0	0	0	0	0.142857142857143	0
5ELB_NDG:L:1	5ELB	Q57193	Bacterial lectins	Vibrio cholerae	a/b OB-fold	1.08	(aFuc 12) bGal 14 (aFuc 13) GlcNAc	L-Fucp, D-Galp, D-GlcpNAc	Fuc(a1-2)Gal(b1-4)[Fuc(a1-3)]GlcNAc	27082955	20	NDG-GAL-FUC-FUC	TPQNI|NTQIHTL|ITFKNGATFQV|VWNNKTPHAI	2	5	2	1	0	0	0	0	3	2	10	7	3	11	4	0	0	0.285714285714286	0	0.142857142857143	0.285714285714286	0.285714285714286	0.285714285714286	0.571428571428571	0.142857142857143	0	0	0.142857142857143	0.142857142857143	0	0	0	0	0	0.142857142857143	0
5ELB_NDG:M:1	5ELB	Q57193	Bacterial lectins	Vibrio cholerae	a/b OB-fold	1.08	(aFuc 12) bGal 14 (aFuc 13) GlcNAc	L-Fucp, D-Galp, D-GlcpNAc	Fuc(a1-2)Gal(b1-4)[Fuc(a1-3)]GlcNAc	27082955	20	NDG-GAL-FUC-FUC	TPQNI|NTQIHTL|ITFKNGATFQV|VWNNKTPHAI	2	7	1	1	0	0	0	0	3	4	11	9	2	9	5	0	0	0.444444444444444	0	0.111111111111111	0.222222222222222	0.222222222222222	0.222222222222222	0.555555555555556	0.222222222222222	0	0	0.111111111111111	0.111111111111111	0	0	0	0	0	0.111111111111111	0
5ELB_NDG:N:1	5ELB	Q57193	Bacterial lectins	Vibrio cholerae	a/b OB-fold	1.08	(aFuc 12) bGal 14 (aFuc 13) GlcNAc	L-Fucp, D-Galp, D-GlcpNAc	Fuc(a1-2)Gal(b1-4)[Fuc(a1-3)]GlcNAc	27082955	20	NDG-GAL-FUC-FUC	TPQNI|QIHTL|ITFKNGATFQV|VWNNKTPHAI	2	4	1	0	0	0	0	0	2	2	7	7	3	8	5	0	0	0.285714285714286	0	0.142857142857143	0.285714285714286	0.285714285714286	0.285714285714286	0.571428571428571	0.142857142857143	0	0	0.142857142857143	0.142857142857143	0	0	0	0	0	0.142857142857143	0
5ELB_NDG:O:1	5ELB	Q57193	Bacterial lectins	Vibrio cholerae	a/b OB-fold	1.08	(aFuc 12) bGal 14 (aFuc 13) GlcNAc	L-Fucp, D-Galp, D-GlcpNAc	Fuc(a1-2)Gal(b1-4)[Fuc(a1-3)]GlcNAc	27082955	20	NDG-GAL-FUC-FUC	TPQNI|NTQIHTL|ITFKNGATFQV|VWNNKTPHAI	2	10	3	1	0	0	0	0	4	6	16	6	5	8	6	0	0	0.333333333333333	0	0.166666666666667	0.166666666666667	0.333333333333333	0.333333333333333	0.5	0.166666666666667	0	0	0.166666666666667	0.166666666666667	0	0	0	0	0	0.166666666666667	0
5ELB_NDG:P:1	5ELB	Q57193	Bacterial lectins	Vibrio cholerae	a/b OB-fold	1.08	(aFuc 12) bGal 14 (aFuc 13) GlcNAc	L-Fucp, D-Galp, D-GlcpNAc	Fuc(a1-2)Gal(b1-4)[Fuc(a1-3)]GlcNAc	27082955	20	NDG-GAL-FUC-FUC	QIHTL|ITFKNGATFQV|VWNNKTPHAI|TPQNI	2	6	3	0	0	0	0	0	4	2	11	6	5	8	6	0	0	0.333333333333333	0	0.166666666666667	0.333333333333333	0.166666666666667	0.166666666666667	0.666666666666667	0.166666666666667	0	0	0.166666666666667	0	0	0	0	0	0	0.166666666666667	0
5ELB_NDG:Q:1	5ELB	Q57193	Bacterial lectins	Vibrio cholerae	a/b OB-fold	1.08	(aFuc 12) bGal 14 (aFuc 13) GlcNAc	L-Fucp, D-Galp, D-GlcpNAc	Fuc(a1-2)Gal(b1-4)[Fuc(a1-3)]GlcNAc	27082955	20	NDG-GAL-FUC-FUC	TPQNI|NTQIHTL|ITFKNGATFQV|VWNNKTPHAI	1	7	1	0	0	0	0	0	4	3	9	9	2	9	6	0	0	0.444444444444444	0	0.111111111111111	0.222222222222222	0.222222222222222	0.222222222222222	0.555555555555556	0.222222222222222	0	0	0.111111111111111	0.111111111111111	0	0	0	0	0	0.111111111111111	0
5ELB_NDG:R:1	5ELB	Q57193	Bacterial lectins	Vibrio cholerae	a/b OB-fold	1.08	(aFuc 12) bGal 14 (aFuc 13) GlcNAc	L-Fucp, D-Galp, D-GlcpNAc	Fuc(a1-2)Gal(b1-4)[Fuc(a1-3)]GlcNAc	27082955	20	NDG-GAL-FUC-FUC	TPQNI|NTQIHTL|ITFKNGATFQV|VWNNKTPHAI	2	6	5	0	0	0	0	0	4	2	13	5	6	6	9	0	0	0.4	0	0	0.4	0.2	0.2	0.6	0.2	0	0	0.2	0	0	0	0	0	0	0.2	0
5ELC_FUC:F:201	5ELC	P01556	Bacterial lectins	Vibrio cholerae	a/b OB-fold	1.4	(aFuc 12) bGal 14 (aFuc 13) GlcNAc	L-Fucp, D-Galp, D-GlcpNAc	Fuc(a1-2)Gal(b1-4)[Fuc(a1-3)]GlcNAc	27082955	10	FUC	QIYTL|I|NGAIFQV|VWNNKTPHAI|TPQNI	3	5	0	0	0	0	0	0	2	3	8	4	6	4	6	0	0	0.5	0	0	0.5	0	0.25	0.5	0.25	0	0	0	0	0	0	0	0.25	0	0	0
5ELC_NAG:N:1	5ELC	P01556	Bacterial lectins	Vibrio cholerae	a/b OB-fold	1.4	(aFuc 12) bGal 14 (aFuc 13) GlcNAc	L-Fucp, D-Galp, D-GlcpNAc	Fuc(a1-2)Gal(b1-4)[Fuc(a1-3)]GlcNAc	27082955	10	NAG-GAL-FUC-FUC	TPQNI|QIYTL|ITFKNGAIFQV|VWN|TPHAI	3	5	0	0	0	0	0	0	3	2	8	7	3	4	7	0	0	0.285714285714286	0	0.142857142857143	0.428571428571429	0.142857142857143	0.428571428571429	0.428571428571429	0.142857142857143	0	0	0.142857142857143	0.142857142857143	0	0	0	0.142857142857143	0	0	0
5ELC_NAG:P:1	5ELC	P01556	Bacterial lectins	Vibrio cholerae	a/b OB-fold	1.4	(aFuc 12) bGal 14 (aFuc 13) GlcNAc	L-Fucp, D-Galp, D-GlcpNAc	Fuc(a1-2)Gal(b1-4)[Fuc(a1-3)]GlcNAc	27082955	10	NAG-GAL-FUC-FUC	TPQNI|NTQIYTL|ITFKNGAIFQV|VWNNKTPHAI	3	7	1	0	0	0	0	0	3	4	11	8	4	6	7	0	0	0.5	0	0	0.375	0.125	0.375	0.375	0.125	0	0.125	0.125	0.125	0	0	0	0.125	0	0	0
5ELC_NDG:K:1	5ELC	P01556	Bacterial lectins	Vibrio cholerae	a/b OB-fold	1.4	(aFuc 12) bGal 14 (aFuc 13) GlcNAc	L-Fucp, D-Galp, D-GlcpNAc	Fuc(a1-2)Gal(b1-4)[Fuc(a1-3)]GlcNAc	27082955	10	NDG-GAL-FUC-FUC	NTQIYTL|ITFKNGAIFQV|VWN|TPHAI|TPQNI	1	8	1	1	0	0	0	0	3	5	11	7	4	5	8	0	0	0.571428571428571	0	0	0.428571428571429	0	0.285714285714286	0.428571428571429	0.142857142857143	0	0.142857142857143	0.142857142857143	0	0	0	0	0.142857142857143	0	0	0
5ELC_NDG:L:1	5ELC	P01556	Bacterial lectins	Vibrio cholerae	a/b OB-fold	1.4	(aFuc 12) bGal 14 (aFuc 13) GlcNAc	L-Fucp, D-Galp, D-GlcpNAc	Fuc(a1-2)Gal(b1-4)[Fuc(a1-3)]GlcNAc	27082955	10	NDG-GAL-FUC-FUC	TPQNI|NTQIYTL|ITFKNGAIFQV|VWNNKTPHAI	2	8	1	0	0	0	0	0	3	5	11	8	3	5	10	0	0	0.375	0	0.125	0.375	0.125	0.375	0.375	0.125	0	0.125	0.125	0.125	0	0	0	0.125	0	0	0
5ELC_NDG:M:1	5ELC	P01556	Bacterial lectins	Vibrio cholerae	a/b OB-fold	1.4	(aFuc 12) bGal 14 (aFuc 13) GlcNAc	L-Fucp, D-Galp, D-GlcpNAc	Fuc(a1-2)Gal(b1-4)[Fuc(a1-3)]GlcNAc	27082955	10	NDG-GAL-FUC-FUC	TPQNI|NTQIYTL|ITFKNGAIFQV|VWNNKTPHAI	3	7	2	0	0	0	0	0	4	3	12	9	2	6	7	0	0	0.333333333333333	0	0.111111111111111	0.444444444444444	0.111111111111111	0.333333333333333	0.444444444444444	0.111111111111111	0	0.111111111111111	0.111111111111111	0.111111111111111	0	0	0	0.111111111111111	0	0.111111111111111	0
5ELC_NDG:O:1	5ELC	P01556	Bacterial lectins	Vibrio cholerae	a/b OB-fold	1.4	(aFuc 12) bGal 14 (aFuc 13) GlcNAc	L-Fucp, D-Galp, D-GlcpNAc	Fuc(a1-2)Gal(b1-4)[Fuc(a1-3)]GlcNAc	27082955	10	NDG-GAL-FUC-FUC	TPQNI|QIYTL|ITFKNGAIFQV|VWNNKTPHAI	3	8	0	0	0	0	0	0	4	4	11	7	3	6	11	0	0	0.428571428571429	0	0.142857142857143	0.285714285714286	0.142857142857143	0.428571428571429	0.285714285714286	0.142857142857143	0	0.142857142857143	0.142857142857143	0.142857142857143	0	0	0	0.142857142857143	0	0	0
5ELC_NDG:Q:1	5ELC	P01556	Bacterial lectins	Vibrio cholerae	a/b OB-fold	1.4	(aFuc 12) bGal 14 (aFuc 13) GlcNAc	L-Fucp, D-Galp, D-GlcpNAc	Fuc(a1-2)Gal(b1-4)[Fuc(a1-3)]GlcNAc	27082955	10	NDG-GAL-FUC-FUC	TPQNI|QIYTL|ITFKNGAIFQV|VWN|TPHAI	4	6	0	0	0	0	0	0	4	2	10	8	2	8	4	0	0	0.375	0	0.125	0.375	0.125	0.375	0.375	0.125	0	0.125	0.125	0.125	0	0	0	0.125	0	0	0
5ELC_NDG:R:1	5ELC	P01556	Bacterial lectins	Vibrio cholerae	a/b OB-fold	1.4	(aFuc 12) bGal 14 (aFuc 13) GlcNAc	L-Fucp, D-Galp, D-GlcpNAc	Fuc(a1-2)Gal(b1-4)[Fuc(a1-3)]GlcNAc	27082955	10	NDG-GAL-FUC-FUC	Q|QIYTL|ITFKNGAIFQV|VWNNKTPHAI	3	4	0	1	0	0	0	0	3	1	8	6	5	6	8	0	0	0.5	0	0	0.5	0	0.333333333333333	0.333333333333333	0.166666666666667	0	0.166666666666667	0.166666666666667	0	0	0	0	0.166666666666667	0	0	0
5ELC_NDG:S:1	5ELC	P01556	Bacterial lectins	Vibrio cholerae	a/b OB-fold	1.4	(aFuc 12) bGal 14 (aFuc 13) GlcNAc	L-Fucp, D-Galp, D-GlcpNAc	Fuc(a1-2)Gal(b1-4)[Fuc(a1-3)]GlcNAc	27082955	10	NDG-GAL-FUC-FUC	TPQNI|NTQIYTL|ITFKNGAIFQV|VWN|TPHAI	2	7	0	0	0	0	0	0	3	4	9	8	3	4	7	0	0	0.375	0	0.125	0.375	0.125	0.375	0.375	0.125	0	0.125	0.125	0.125	0	0	0	0.125	0	0	0
5ELD_GAL:A:202	5ELD	D6R7L2	Bacterial lectins	Vibrio cholerae	a/b OB-fold	1.4	aGalNAc 13 (aFuc 12) bGal 14 (aFuc 13) GlcNAc	L-Fucp, D-Galp, D-GlcpNAc, D-GalpNAc	GalNAc(a1-3)[Fuc(a1-2)]Gal(b1-4)[Fuc(a1-3)]GlcNAc	27082955	7	GAL	YHNT|EVPGSQHIDSQKK|CVWNNKTPHAIA|LAG	0	6	2	1	0	0	0	0	0	6	9	7	0	8	10	0.142857142857143	0	0.142857142857143	0	0.285714285714286	0.142857142857143	0.285714285714286	0	0.428571428571429	0.285714285714286	0.142857142857143	0.142857142857143	0	0	0	0	0	0	0	0	0
5ELD_GAL:C:203	5ELD	D6R7L2	Bacterial lectins	Vibrio cholerae	a/b OB-fold	1.4	aGalNAc 13 (aFuc 12) bGal 14 (aFuc 13) GlcNAc	L-Fucp, D-Galp, D-GlcpNAc, D-GalpNAc	GalNAc(a1-3)[Fuc(a1-2)]Gal(b1-4)[Fuc(a1-3)]GlcNAc	27082955	7	GAL	YHNT|EVPGSQHIDSQKK|CVWNNKTPHAIA|LAG	0	6	2	1	0	0	0	0	0	6	9	7	0	8	11	0	0	0.142857142857143	0.142857142857143	0.285714285714286	0.142857142857143	0.285714285714286	0	0.428571428571429	0.285714285714286	0.142857142857143	0.142857142857143	0	0	0	0	0	0	0	0	0
5ELD_GAL:E:202	5ELD	D6R7L2	Bacterial lectins	Vibrio cholerae	a/b OB-fold	1.4	aGalNAc 13 (aFuc 12) bGal 14 (aFuc 13) GlcNAc	L-Fucp, D-Galp, D-GlcpNAc, D-GalpNAc	GalNAc(a1-3)[Fuc(a1-2)]Gal(b1-4)[Fuc(a1-3)]GlcNAc	27082955	7	GAL	LAG|YHNT|EVPGSQHIDSQKK|CVWNNKTPHAIA	0	6	2	1	0	0	0	0	0	6	9	6	2	7	11	0.166666666666667	0	0.166666666666667	0	0.333333333333333	0.166666666666667	0.166666666666667	0	0.5	0.166666666666667	0.166666666666667	0.166666666666667	0	0	0	0	0	0	0	0	0
5ELD_NDG:F:1	5ELD	D6R7L2	Bacterial lectins	Vibrio cholerae	a/b OB-fold	1.4	aGalNAc 13 (aFuc 12) bGal 14 (aFuc 13) GlcNAc	L-Fucp, D-Galp, D-GlcpNAc, D-GalpNAc	GalNAc(a1-3)[Fuc(a1-2)]Gal(b1-4)[Fuc(a1-3)]GlcNAc	27082955	7	NDG-GAL-FUC-A2G-FUC	NTQIHTL|ITFKNGATFQV|LCVWNNKTPHAI|TPQNI	2	4	6	0	0	0	0	0	2	2	12	8	5	9	6	0	0	0.5	0	0	0.375	0.125	0.375	0.375	0.25	0	0	0.125	0.125	0	0	0	0.125	0	0.125	0
5ELD_NDG:G:1	5ELD	D6R7L2	Bacterial lectins	Vibrio cholerae	a/b OB-fold	1.4	aGalNAc 13 (aFuc 12) bGal 14 (aFuc 13) GlcNAc	L-Fucp, D-Galp, D-GlcpNAc, D-GalpNAc	GalNAc(a1-3)[Fuc(a1-2)]Gal(b1-4)[Fuc(a1-3)]GlcNAc	27082955	7	NDG-GAL-FUC-A2G-FUC	TPQNI|NTQIHTL|ITFKNGATFQV|LCVWNNKTPHAI	1	5	0	0	0	0	0	0	3	2	6	8	4	8	10	0	0	0.5	0	0.125	0.375	0	0.25	0.625	0.125	0	0	0.125	0	0	0	0	0.125	0	0.125	0
5ELD_NDG:H:1	5ELD	D6R7L2	Bacterial lectins	Vibrio cholerae	a/b OB-fold	1.4	aGalNAc 13 (aFuc 12) bGal 14 (aFuc 13) GlcNAc	L-Fucp, D-Galp, D-GlcpNAc, D-GalpNAc	GalNAc(a1-3)[Fuc(a1-2)]Gal(b1-4)[Fuc(a1-3)]GlcNAc	27082955	7	NDG-GAL-FUC-A2G-FUC	TPQNI|NTQIHTL|ITFKNGATFQV|LCVWNNKTPHAI	2	5	3	0	0	0	0	0	2	3	10	11	2	9	6	0	0	0.545454545454545	0	0.0909090909090909	0.272727272727273	0.0909090909090909	0.272727272727273	0.454545454545455	0.181818181818182	0	0.0909090909090909	0.0909090909090909	0.0909090909090909	0	0	0	0.0909090909090909	0	0.0909090909090909	0
5ELD_NDG:I:1	5ELD	D6R7L2	Bacterial lectins	Vibrio cholerae	a/b OB-fold	1.4	aGalNAc 13 (aFuc 12) bGal 14 (aFuc 13) GlcNAc	L-Fucp, D-Galp, D-GlcpNAc, D-GalpNAc	GalNAc(a1-3)[Fuc(a1-2)]Gal(b1-4)[Fuc(a1-3)]GlcNAc	27082955	7	NDG-GAL-FUC-A2G-FUC	TPQNI|NTQIHTL|ITFKNGATFQV|LCVWNNKTPHAI	2	6	0	0	0	0	0	0	4	2	8	7	6	8	7	0	0	0.428571428571429	0	0	0.428571428571429	0.142857142857143	0.428571428571429	0.428571428571429	0.142857142857143	0	0	0.142857142857143	0.142857142857143	0	0	0	0.142857142857143	0	0.142857142857143	0
5ELE_FUC:A:202	5ELE	P01556	Bacterial lectins	Vibrio cholerae	a/b OB-fold	1.6	aGalNAc 13 (aFuc 12) bGal 14 (aFuc 13) GlcNAc	L-Fucp, D-Galp, D-GlcpNAc, D-GalpNAc	GalNAc(a1-3)[Fuc(a1-2)]Gal(b1-4)[Fuc(a1-3)]GlcNAc	27082955	7	FUC	QIYTL|I|NGAIFQV|VWN|TPHAI|TPQNI	2	4	0	0	0	0	0	0	2	2	6	4	5	3	6	0	0	0.75	0	0	0.25	0	0.25	0.25	0.25	0	0.25	0	0	0	0	0	0.25	0	0	0
5ELE_FUC:F:201	5ELE	P01556	Bacterial lectins	Vibrio cholerae	a/b OB-fold	1.6	aGalNAc 13 (aFuc 12) bGal 14 (aFuc 13) GlcNAc	L-Fucp, D-Galp, D-GlcpNAc, D-GalpNAc	GalNAc(a1-3)[Fuc(a1-2)]Gal(b1-4)[Fuc(a1-3)]GlcNAc	27082955	7	FUC	QIY|I|NGAIFQV|VWN|TPHAI|TPQNI	1	4	1	0	0	0	0	0	2	2	6	5	4	3	5	0	0	0.6	0	0	0.4	0	0.2	0.4	0.2	0	0.2	0	0	0	0	0	0.2	0	0	0
5ELE_FUC:H:201	5ELE	P01556	Bacterial lectins	Vibrio cholerae	a/b OB-fold	1.6	aGalNAc 13 (aFuc 12) bGal 14 (aFuc 13) GlcNAc	L-Fucp, D-Galp, D-GlcpNAc, D-GalpNAc	GalNAc(a1-3)[Fuc(a1-2)]Gal(b1-4)[Fuc(a1-3)]GlcNAc	27082955	7	FUC	TPQNI|Y|I|NGAIFQV|VWN|TPHAI	1	4	0	0	0	0	0	0	2	2	5	5	4	3	5	0	0	0.6	0	0	0	0.4	0.4	0.2	0.2	0	0.2	0	0.2	0	0	0	0.2	0	0	0
5ELE_FUC:I:201	5ELE	P01556	Bacterial lectins	Vibrio cholerae	a/b OB-fold	1.6	aGalNAc 13 (aFuc 12) bGal 14 (aFuc 13) GlcNAc	L-Fucp, D-Galp, D-GlcpNAc, D-GalpNAc	GalNAc(a1-3)[Fuc(a1-2)]Gal(b1-4)[Fuc(a1-3)]GlcNAc	27082955	7	FUC	TPQNI|QIY|I|NGAIFQV|VWNNKTPHAI	2	4	0	0	0	0	0	0	2	2	6	4	6	4	5	0	0	0.5	0	0	0.5	0	0.25	0.5	0.25	0	0	0	0	0	0	0	0.25	0	0	0
5ELE_NDG:K:1	5ELE	P01556	Bacterial lectins	Vibrio cholerae	a/b OB-fold	1.6	aGalNAc 13 (aFuc 12) bGal 14 (aFuc 13) GlcNAc	L-Fucp, D-Galp, D-GlcpNAc, D-GalpNAc	GalNAc(a1-3)[Fuc(a1-2)]Gal(b1-4)[Fuc(a1-3)]GlcNAc	27082955	7	NDG-GAL-FUC-A2G-FUC	TPQNI|NTQIYTL|ITFKNGAIFQV|VWNNKTPHAI	4	8	0	0	0	0	0	0	4	4	12	8	4	7	8	0	0	0.5	0	0	0.375	0.125	0.375	0.375	0.125	0	0.125	0.125	0.125	0	0	0	0.125	0	0	0
5ELE_NDG:L:1	5ELE	P01556	Bacterial lectins	Vibrio cholerae	a/b OB-fold	1.6	aGalNAc 13 (aFuc 12) bGal 14 (aFuc 13) GlcNAc	L-Fucp, D-Galp, D-GlcpNAc, D-GalpNAc	GalNAc(a1-3)[Fuc(a1-2)]Gal(b1-4)[Fuc(a1-3)]GlcNAc	27082955	7	NDG-GAL-FUC-A2G-FUC	TPQNI|NTQIYTL|ITFKNGAIFQV|LCVWNNKTPHAI	5	7	4	0	0	0	0	0	4	3	16	9	4	6	9	0	0	0.555555555555556	0	0	0.333333333333333	0.111111111111111	0.444444444444444	0.333333333333333	0.111111111111111	0	0.111111111111111	0.111111111111111	0.111111111111111	0	0	0	0.222222222222222	0	0	0
5ELE_NDG:M:1	5ELE	P01556	Bacterial lectins	Vibrio cholerae	a/b OB-fold	1.6	aGalNAc 13 (aFuc 12) bGal 14 (aFuc 13) GlcNAc	L-Fucp, D-Galp, D-GlcpNAc, D-GalpNAc	GalNAc(a1-3)[Fuc(a1-2)]Gal(b1-4)[Fuc(a1-3)]GlcNAc	27082955	7	NDG-GAL-FUC-A2G-FUC	TPQNI|NTQIYTL|ITFKNGAIFQV|LCVWNNKTPHAI	5	6	2	0	0	0	0	0	4	2	13	10	2	7	9	0	0	0.5	0	0.1	0.2	0.2	0.4	0.4	0.1	0	0.1	0.1	0.1	0	0	0	0.2	0	0	0
5ELF_BGC:L:1	5ELF	P01556	Bacterial lectins	Vibrio cholerae	a/b OB-fold	1.55	aGalNAc 13 (aFuc 12) bGal 14 (aFuc 13) Glc	L-Fucp, D-Galp, D-Glcp, D-GalpNAc	GalNAc(a1-3)[Fuc(a1-2)]Gal(b1-4)[Fuc(a1-3)]Glc	27082955	9	BGC-GAL-FUC-A2G-FUC	TPQNI|NTQIYTL|ITFKNGAIFQV|LCVWNNKTPHAI	2	7	2	0	0	0	0	0	2	5	11	8	5	6	8	0	0	0.625	0	0	0.375	0	0.375	0.375	0.125	0	0.125	0.125	0	0	0	0	0.25	0	0	0
5ELF_BGC:N:1	5ELF	P01556	Bacterial lectins	Vibrio cholerae	a/b OB-fold	1.55	aGalNAc 13 (aFuc 12) bGal 14 (aFuc 13) Glc	L-Fucp, D-Galp, D-Glcp, D-GalpNAc	GalNAc(a1-3)[Fuc(a1-2)]Gal(b1-4)[Fuc(a1-3)]Glc	27082955	9	BGC-GAL-FUC-A2G-FUC	NTQIYTL|ITFKNGAIFQV|LCVWNNKTPHAI|TPQNI	2	7	1	0	0	0	0	0	3	4	10	10	3	5	9	0	0	0.5	0	0.1	0.3	0.1	0.4	0.4	0.1	0	0.1	0.1	0.1	0	0	0	0.2	0	0	0
5ELF_FUC:B:203	5ELF	P01556	Bacterial lectins	Vibrio cholerae	a/b OB-fold	1.55	aGalNAc 13 (aFuc 12) bGal 14 (aFuc 13) Glc	L-Fucp, D-Galp, D-Glcp, D-GalpNAc	GalNAc(a1-3)[Fuc(a1-2)]Gal(b1-4)[Fuc(a1-3)]Glc	27082955	9	FUC	TPQNI|QIYTL|I|NGAIFQV|VWN|TPHAI	2	4	1	0	0	0	0	0	2	2	7	4	5	5	4	0	0	0.75	0	0	0.25	0	0.25	0.25	0.25	0	0.25	0	0	0	0	0	0.25	0	0	0
5ELF_FUC:H:201	5ELF	P01556	Bacterial lectins	Vibrio cholerae	a/b OB-fold	1.55	aGalNAc 13 (aFuc 12) bGal 14 (aFuc 13) Glc	L-Fucp, D-Galp, D-Glcp, D-GalpNAc	GalNAc(a1-3)[Fuc(a1-2)]Gal(b1-4)[Fuc(a1-3)]Glc	27082955	9	FUC	TPQNI|Y|I|NGAIFQV|VWNNKTPHAI	1	5	0	0	0	0	0	0	2	3	6	4	6	3	6	0	0	0.5	0	0	0.5	0	0.25	0.5	0.25	0	0	0	0	0	0	0	0.25	0	0	0
5ELF_GLC:G:206	5ELF	P01556	Bacterial lectins	Vibrio cholerae	a/b OB-fold	1.55	aGalNAc 13 (aFuc 12) bGal 14 (aFuc 13) Glc	L-Fucp, D-Galp, D-Glcp, D-GalpNAc	GalNAc(a1-3)[Fuc(a1-2)]Gal(b1-4)[Fuc(a1-3)]Glc	27082955	9	GLC-GAL-FUC-A2G-FUC	TPQNI|NTQIYTL|ITFKNGAIFQV|LCVWNNKTPHAI	3	6	4	0	0	0	0	0	2	4	13	10	3	6	8	0	0	0.5	0	0.1	0.3	0.1	0.4	0.4	0.1	0	0.1	0.1	0.1	0	0	0	0.2	0	0	0
5ELF_GLC:K:1	5ELF	P01556	Bacterial lectins	Vibrio cholerae	a/b OB-fold	1.55	aGalNAc 13 (aFuc 12) bGal 14 (aFuc 13) Glc	L-Fucp, D-Galp, D-Glcp, D-GalpNAc	GalNAc(a1-3)[Fuc(a1-2)]Gal(b1-4)[Fuc(a1-3)]Glc	27082955	9	GLC-GAL-FUC-A2G-FUC	NTQIYTL|ITFKNGAIFQV|VWNNKTPHAI|TPQNI	3	9	0	0	0	0	0	0	3	6	12	9	4	6	6	0	0	0.444444444444444	0	0.111111111111111	0.333333333333333	0.111111111111111	0.333333333333333	0.444444444444444	0.111111111111111	0	0.111111111111111	0.111111111111111	0.111111111111111	0	0	0	0.111111111111111	0	0	0
5ELF_GLC:M:1	5ELF	P01556	Bacterial lectins	Vibrio cholerae	a/b OB-fold	1.55	aGalNAc 13 (aFuc 12) bGal 14 (aFuc 13) Glc	L-Fucp, D-Galp, D-Glcp, D-GalpNAc	GalNAc(a1-3)[Fuc(a1-2)]Gal(b1-4)[Fuc(a1-3)]Glc	27082955	9	GLC-GAL-FUC-A2G-FUC	TPQNI|NTQIYTLN|ITFKNGAIFQV|LCVWNNKTPHAI	2	8	3	0	0	0	0	0	3	5	13	10	2	7	7	0	0	0.6	0	0	0.3	0.1	0.4	0.3	0.1	0	0.2	0.1	0.1	0	0	0	0.2	0	0	0
5ELF_GLC:P:1	5ELF	P01556	Bacterial lectins	Vibrio cholerae	a/b OB-fold	1.55	aGalNAc 13 (aFuc 12) bGal 14 (aFuc 13) Glc	L-Fucp, D-Galp, D-Glcp, D-GalpNAc	GalNAc(a1-3)[Fuc(a1-2)]Gal(b1-4)[Fuc(a1-3)]Glc	27082955	9	GLC-GAL-FUC-A2G-FUC	TPQNI|NTQIYTL|ITFKNGAIFQV|VWNNKTPHAI	1	6	1	0	0	0	0	0	3	3	8	8	5	5	7	0	0	0.5	0	0	0.375	0.125	0.375	0.375	0.125	0	0.125	0.125	0.125	0	0	0	0.125	0	0	0
5ELF_GLC:Q:1	5ELF	P01556	Bacterial lectins	Vibrio cholerae	a/b OB-fold	1.55	aGalNAc 13 (aFuc 12) bGal 14 (aFuc 13) Glc	L-Fucp, D-Galp, D-Glcp, D-GalpNAc	GalNAc(a1-3)[Fuc(a1-2)]Gal(b1-4)[Fuc(a1-3)]Glc	27082955	9	GLC-GAL-FUC-A2G-FUC	TPQNI|NTQIYTL|ITFKNGAIFQV|LCVWNNKTPHAI	4	4	3	0	0	0	0	0	3	1	11	7	5	6	10	0	0	0.571428571428571	0	0	0.428571428571429	0	0.428571428571429	0.285714285714286	0.142857142857143	0	0.142857142857143	0.142857142857143	0	0	0	0	0.285714285714286	0	0	0
6IAL_BGC:K:1	6IAL	P32890	Bacterial lectins	Escherichia coli	a/b OB-fold	1.45		D-Galp, D-GlcpNAc, D-Glcp	Gal(b1-4)GlcNAc(b1-6)[Gal(b1-4)GlcNAc(b1-3)]Gal(b1-4)Glc	NULL	2	BGC-GAL-NAG-GAL-NAG-GAL	MAGK|EYRNTQ|QVEVPGSQHIDSQKK|VWNNKTPNSIA	0	6	5	2	0	0	0	0	0	6	13	8	2	7	11	0.125	0	0.125	0	0.5	0.125	0.125	0	0.5	0.25	0.125	0.125	0	0	0	0	0	0	0	0	0
6IAL_BGC:L:1	6IAL	P32890	Bacterial lectins	Escherichia coli	a/b OB-fold	1.45		D-Galp, D-GlcpNAc, D-Glcp	Gal(b1-4)GlcNAc(b1-6)[Gal(b1-4)GlcNAc(b1-3)]Gal(b1-4)Glc	NULL	2	BGC-GAL-NAG-GAL-NAG-GAL	MAGK|EYRNTQ|E|GSQHIDSQKK|VWNNKTPNSIA	1	6	7	2	0	0	0	0	0	6	16	7	2	8	10	0.142857142857143	0	0.142857142857143	0	0.428571428571429	0.142857142857143	0.142857142857143	0	0.428571428571429	0.285714285714286	0.142857142857143	0.142857142857143	0	0	0	0	0	0	0	0	0
5G3L_GAL:A:1	5G3L	P43529	Bacterial lectins	Escherichia coli	a/b OB-fold	1.72	aNeuAc23Gal	D-Galp, D-Neup5Ac	NeuAc(a2-3)Gal	27562297	5	GAL-SIA	NCNRTTA|SPA|VIWAI|DINNNTD	1	3	0	0	0	0	0	0	1	2	4	4	2	6	8	0	0	0	0	0.25	0.75	0	0	1	0	0	0	0	0	0	0	0	0	0	0.5	0
5G3L_GAL:B:1	5G3L	P43529	Bacterial lectins	Escherichia coli	a/b OB-fold	1.72	aNeuAc23Gal	D-Galp, D-Neup5Ac	NeuAc(a2-3)Gal	27562297	5	GAL-SIA	NCNRTTAS|S|SPAS|VIWAI|SDINNNT	2	2	2	0	0	0	0	0	1	1	6	5	2	8	6	0	0	0.2	0	0.2	0.6	0	0	0.8	0	0	0.2	0	0	0	0	0	0	0	0.4	0
5G3L_GAL:C:1	5G3L	P43529	Bacterial lectins	Escherichia coli	a/b OB-fold	1.72	aNeuAc23Gal	D-Galp, D-Neup5Ac	NeuAc(a2-3)Gal	27562297	5	GAL-SIA	DINNNT|NCNRTTA|S|CASPA|VIWAI	1	3	2	0	0	0	0	0	1	2	6	5	1	7	8	0	0	0.2	0	0.2	0.6	0	0	0.8	0	0	0.2	0	0	0	0	0	0	0	0.4	0
5G3L_SIA:E:200	5G3L	P43529	Bacterial lectins	Escherichia coli	a/b OB-fold	1.72	aNeuAc23Gal	D-Galp, D-Neup5Ac	NeuAc(a2-3)Gal	27562297	5	SIA	CNRTTA|S|SPA|VIWAI|DINNNT	1	3	0	0	0	0	0	0	1	2	4	4	2	8	5	0	0	0	0	0.25	0.75	0	0	1	0	0	0	0	0	0	0	0	0	0	0.5	0
5G3L_SIA:G:300	5G3L	P43529	Bacterial lectins	Escherichia coli	a/b OB-fold	1.72	aNeuAc23Gal	D-Galp, D-Neup5Ac	NeuAc(a2-3)Gal	27562297	5	SIA	KDYPD|RISRAKDYPDN|T|VIW|SDINN	1	6	1	1	0	0	0	0	3	3	9	5	2	5	7	0	0	0	0	0.2	0.4	0.4	0.2	0	0.4	0.2	0.2	0	0	0	0	0	0.2	0	0	0
1PTO_GAL:M:1	1PTO	P0A3R5	Bacterial lectins	Bordetella pertussis	a/b OB-fold	3.5	aNeuAc26Gal	D-Galp, D-Neup5Ac	NeuAc(a2-6)Gal	7634099	3	GAL-SIA	TDHYYSNV|FVRSGQPVI|RVHVSK	2	4	0	1	0	0	0	0	2	2	7	4	3	4	6	0	0	1	0	0	0	0	0	0.25	0.25	0	0.5	0	0	0	0	0	0	0.25	0	0
1PTO_GAL:N:1	1PTO	P0A3R5	Bacterial lectins	Bordetella pertussis	a/b OB-fold	3.5	aNeuAc26Gal	D-Galp, D-Neup5Ac	NeuAc(a2-6)Gal	7634099	3	GAL-SIA	ADHYYSKV|FVRDGQSVI|VRVHVSK|IC	3	6	0	0	0	0	0	0	3	3	9	4	4	6	5	0	0	1	0	0	0	0	0	0.25	0.25	0	0.5	0	0	0	0	0	0	0.25	0	0
1PTO_GAL:O:1	1PTO	P0A3R5	Bacterial lectins	Bordetella pertussis	a/b OB-fold	3.5	aNeuAc26Gal	D-Galp, D-Neup5Ac	NeuAc(a2-6)Gal	7634099	3	GAL-SIA	ADHYYSKV|FVRDGQSVI|AVRVHVSK|IC	2	6	0	1	0	0	0	0	3	3	9	5	2	9	5	0	0	1	0	0	0	0	0	0.2	0.4	0	0.4	0	0	0	0	0	0	0.2	0	0
1BOS_BGC:0:1	1BOS	P69179	Bacterial lectins	Escherichia coli	a/b OB-fold	2.8	starfish (penta)	D-Galp, D-Glcp	Gal(a1-4)Gal(b1-4)Glc	9485303	55	BGC-GAL-GLA	TP|T|LFTNRWN|KTNACHNGGGFSE|YNDDD	0	10	0	0	0	0	0	0	4	6	10	8	4	6	5	0	0.125	0.125	0	0.125	0.125	0.5	0.125	0.5	0.125	0.125	0.125	0.125	0	0	0	0	0	0	0.25	0
1BOS_BGC:2:1	1BOS	P69179	Bacterial lectins	Escherichia coli	a/b OB-fold	2.8	starfish (penta)	D-Galp, D-Glcp	Gal(a1-4)Gal(b1-4)Glc	9485303	55	BGC-GAL-GLA	YNDDD|TPD|T|ELFTNRWN|KTNACHNGGGFSEVI	0	7	5	0	0	0	0	0	4	3	12	8	4	5	8	0	0.125	0.125	0	0.125	0.125	0.5	0.125	0.5	0.125	0.125	0.125	0.125	0	0	0	0	0	0	0.25	0
1BOS_BGC:4:1	1BOS	P69179	Bacterial lectins	Escherichia coli	a/b OB-fold	2.8	starfish (penta)	D-Galp, D-Glcp	Gal(a1-4)Gal(b1-4)Glc	9485303	55	BGC-GAL-GLA	E|YTKYNDDDTFTV|DKELFTN|HNGGG	0	4	1	0	0	0	0	0	2	2	5	5	4	8	6	0	0	0.6	0	0.4	0	0	0.2	0.2	0	0.4	0.2	0.2	0	0	0	0	0	0	0.2	0
1BOS_BGC:5:1	1BOS	P69179	Bacterial lectins	Escherichia coli	a/b OB-fold	2.8	starfish (penta)	D-Galp, D-Glcp	Gal(a1-4)Gal(b1-4)Glc	9485303	55	BGC-GAL-GLA	TP|T|LFTNRWNL|IKTNACHNGGGFSEVI|YNDDD	0	10	2	0	0	0	0	0	4	6	12	9	3	6	7	0	0.111111111111111	0.111111111111111	0	0.111111111111111	0.111111111111111	0.555555555555556	0.111111111111111	0.555555555555556	0.111111111111111	0.111111111111111	0.111111111111111	0.111111111111111	0	0	0	0	0	0	0.333333333333333	0
1BOS_BGC:7:1	1BOS	P69179	Bacterial lectins	Escherichia coli	a/b OB-fold	2.8	starfish (penta)	D-Galp, D-Glcp	Gal(a1-4)Gal(b1-4)Glc	9485303	55	BGC-GAL-GLA	P|N|TP|T|LFTNRWNL|IKTNACHNGGGFSEV|YNDDD	0	11	2	0	0	0	0	0	4	7	13	8	4	6	8	0	0.125	0.125	0	0.125	0.125	0.5	0.125	0.5	0.125	0.125	0.125	0.125	0	0	0	0	0	0	0.25	0
1BOS_BGC:8:1	1BOS	P69179	Bacterial lectins	Escherichia coli	a/b OB-fold	2.8	starfish (penta)	D-Galp, D-Glcp	Gal(a1-4)Gal(b1-4)Glc	9485303	55	BGC-GAL-GLA	N|DD|TNRWNLQ|TKYNDDDTF|W|Q	0	5	0	0	0	0	0	0	2	3	5	4	3	4	6	0	0	0	0	0.5	0.25	0.25	0	0.25	0.25	0.25	0.25	0	0	0	0	0	0	0	0	0
1BOS_BGC:9:1	1BOS	P69179	Bacterial lectins	Escherichia coli	a/b OB-fold	2.8	starfish (penta)	D-Galp, D-Glcp	Gal(a1-4)Gal(b1-4)Glc	9485303	55	BGC-GAL-GLA	E|KYNDDDTFTV|DKELFTN|HNGGG	0	5	2	0	0	0	0	0	3	2	7	5	3	9	5	0	0	0.6	0	0.4	0	0	0.2	0.2	0	0.4	0.2	0.2	0	0	0	0	0	0	0.2	0
1BOS_BGC:A:1	1BOS	P69179	Bacterial lectins	Escherichia coli	a/b OB-fold	2.8	starfish (penta)	D-Galp, D-Glcp	Gal(a1-4)Gal(b1-4)Glc	9485303	55	BGC-GAL-GLA	YNDDD|N|TP|DDTF|ELFTNRWNLQ|IKTNACHNGGGFSEV|TP|YTKYNDDDTFTVK|DKELFTNRWNLQ|KTNACHNGGGFSEV|TP|YNDDDT|LFTNRWNL|KTNACHNGGGFSEV	0	42	3	0	0	0	0	0	17	25	45	31	19	21	18	0	0.0967741935483871	0.161290322580645	0	0.225806451612903	0.129032258064516	0.387096774193548	0.129032258064516	0.419354838709677	0.0967741935483871	0.193548387096774	0.161290322580645	0.129032258064516	0	0	0	0	0	0	0.193548387096774	0
1BOS_BGC:U:1	1BOS	P69179	Bacterial lectins	Escherichia coli	a/b OB-fold	2.8	starfish (penta)	D-Galp, D-Glcp	Gal(a1-4)Gal(b1-4)Glc	9485303	55	BGC-GAL-GLA	TP|T|FTNRWN|KTNACHNGGGFSEVI|DDD	0	7	2	0	0	0	0	0	4	3	9	8	4	5	5	0	0.125	0.125	0	0.125	0.125	0.5	0.125	0.5	0.125	0.125	0.125	0.125	0	0	0	0	0	0	0.25	0
1BOS_BGC:W:1	1BOS	P69179	Bacterial lectins	Escherichia coli	a/b OB-fold	2.8	starfish (penta)	D-Galp, D-Glcp	Gal(a1-4)Gal(b1-4)Glc	9485303	55	BGC-GAL-GLA	KYNDDDTFTVK|DKELFTN|HNGGG|E	0	6	0	0	0	0	0	0	3	3	6	5	4	9	4	0	0	0.4	0	0.4	0	0.2	0.2	0.4	0	0.4	0	0.2	0	0	0	0	0	0	0.2	0
1BOS_BGC:X:1	1BOS	P69179	Bacterial lectins	Escherichia coli	a/b OB-fold	2.8	starfish (penta)	D-Galp, D-Glcp	Gal(a1-4)Gal(b1-4)Glc	9485303	55	BGC-GAL-GLA	TPD|T|ELFTNRWN|KTNACHNGGGFSEV|DDD	0	9	3	0	0	0	0	0	4	5	12	8	4	4	7	0	0.125	0.125	0	0.125	0.125	0.5	0.125	0.5	0.125	0.125	0.125	0.125	0	0	0	0	0	0	0.25	0
1BOS_BGC:a:1	1BOS	P69179	Bacterial lectins	Escherichia coli	a/b OB-fold	2.8	starfish (penta)	D-Galp, D-Glcp	Gal(a1-4)Gal(b1-4)Glc	9485303	55	BGC-GAL-GLA	TP|T|FTNRWN|KTNACHNGGGFSEV|DDD	0	8	2	0	0	0	0	0	3	5	10	7	5	5	5	0	0.142857142857143	0	0	0.142857142857143	0.142857142857143	0.571428571428571	0.142857142857143	0.428571428571429	0.142857142857143	0.142857142857143	0.142857142857143	0.142857142857143	0	0	0	0	0	0	0.142857142857143	0
1BOS_BGC:c:1	1BOS	P69179	Bacterial lectins	Escherichia coli	a/b OB-fold	2.8	starfish (penta)	D-Galp, D-Glcp	Gal(a1-4)Gal(b1-4)Glc	9485303	55	BGC-GAL-GLA	TPD|T|ELFTNRWNL|IKTNACHNGGGFSE|YNDDD	0	9	3	0	0	0	0	0	4	5	12	8	4	5	8	0	0.125	0.125	0	0.125	0.125	0.5	0.125	0.5	0.125	0.125	0.125	0.125	0	0	0	0	0	0	0.25	0
1BOS_BGC:e:1	1BOS	P69179	Bacterial lectins	Escherichia coli	a/b OB-fold	2.8	starfish (penta)	D-Galp, D-Glcp	Gal(a1-4)Gal(b1-4)Glc	9485303	55	BGC-GAL-GLA	E|KYNDDDTFTV|DKELFTN|HNGGG	0	3	0	0	0	0	0	0	1	2	3	5	5	8	4	0	0	0.6	0	0.4	0	0	0.2	0.2	0	0.4	0.2	0.2	0	0	0	0	0	0	0.2	0
1BOS_BGC:f:1	1BOS	P69179	Bacterial lectins	Escherichia coli	a/b OB-fold	2.8	starfish (penta)	D-Galp, D-Glcp	Gal(a1-4)Gal(b1-4)Glc	9485303	55	BGC-GAL-GLA	DDD|TPD|T|FTNRWNL|KTNACHNGGGFSEV	0	8	2	0	0	0	0	0	3	5	10	7	5	4	7	0	0	0	0	0.142857142857143	0.142857142857143	0.714285714285714	0	0.571428571428571	0.142857142857143	0.142857142857143	0.142857142857143	0	0	0	0	0	0	0	0.285714285714286	0
1BOS_BGC:g:1	1BOS	P69179	Bacterial lectins	Escherichia coli	a/b OB-fold	2.8	starfish (penta)	D-Galp, D-Glcp	Gal(a1-4)Gal(b1-4)Glc	9485303	55	BGC-GAL-GLA	YNDDDTF|W|Q|N|DD|FTNRWNLQ	0	4	2	0	0	0	0	0	2	2	6	5	2	4	6	0	0	0	0	0.6	0.2	0.2	0	0.2	0.2	0.2	0.4	0	0	0	0	0	0	0	0	0
1BOS_BGC:h:1	1BOS	P69179	Bacterial lectins	Escherichia coli	a/b OB-fold	2.8	starfish (penta)	D-Galp, D-Glcp	Gal(a1-4)Gal(b1-4)Glc	9485303	55	BGC-GAL-GLA	E|TP|T|ELFTNRWNL|TIKTNACHNGGGFSEV|DDD	0	11	1	0	0	0	0	0	5	6	12	8	4	6	7	0	0.125	0.125	0	0.125	0.125	0.5	0.125	0.5	0.125	0.125	0.125	0.125	0	0	0	0	0	0	0.25	0
1BOS_BGC:i:1	1BOS	P69179	Bacterial lectins	Escherichia coli	a/b OB-fold	2.8	starfish (penta)	D-Galp, D-Glcp	Gal(a1-4)Gal(b1-4)Glc	9485303	55	BGC-GAL-GLA	DD|TNRWNLQ|YNDDDTF|W|Q|N	0	4	0	0	0	0	0	0	2	2	4	5	2	4	6	0	0	0	0	0.6	0.2	0.2	0	0.2	0.2	0.2	0.4	0	0	0	0	0	0	0	0	0
1BOS_BGC:j:1	1BOS	P69179	Bacterial lectins	Escherichia coli	a/b OB-fold	2.8	starfish (penta)	D-Galp, D-Glcp	Gal(a1-4)Gal(b1-4)Glc	9485303	55	BGC-GAL-GLA	TGKVE|QITGMTVT|R|KYNDDDTFTV|DKELFTN|HNGGG|E	0	6	2	1	0	0	0	0	3	3	9	8	5	11	8	0.125	0	0.625	0	0.25	0	0	0.125	0.375	0.125	0.25	0.125	0.125	0	0	0	0	0	0	0.375	0
1BOS_BGC:k:1	1BOS	P69179	Bacterial lectins	Escherichia coli	a/b OB-fold	2.8	starfish (penta)	D-Galp, D-Glcp	Gal(a1-4)Gal(b1-4)Glc	9485303	55	BGC-GAL-GLA	TP|T|ELFTNRWNL|IKTNACHNGGGFSEVI|YNDDD	0	13	1	0	0	0	0	0	5	8	14	8	4	5	9	0	0.125	0.125	0	0.125	0.125	0.5	0.125	0.5	0.125	0.125	0.125	0.125	0	0	0	0	0	0	0.25	0
1BOS_BGC:m:1	1BOS	P69179	Bacterial lectins	Escherichia coli	a/b OB-fold	2.8	starfish (penta)	D-Galp, D-Glcp	Gal(a1-4)Gal(b1-4)Glc	9485303	55	BGC-GAL-GLA	TP|T|ELFTNRWNL|IKTNACHNGGGFSEV|DDD	0	11	1	0	0	0	0	0	4	7	12	8	4	5	7	0	0	0.25	0	0.125	0.125	0.5	0.125	0.5	0.125	0.125	0.125	0.125	0	0	0	0	0	0	0.25	0
1BOS_BGC:o:1	1BOS	P69179	Bacterial lectins	Escherichia coli	a/b OB-fold	2.8	starfish (penta)	D-Galp, D-Glcp	Gal(a1-4)Gal(b1-4)Glc	9485303	55	BGC-GAL-GLA	T|K|E|KYNDDDTFTVK|DKELFTN|HNGGG	0	6	0	0	0	0	0	0	2	4	6	7	2	8	7	0	0	0.428571428571429	0	0.285714285714286	0	0.285714285714286	0.142857142857143	0.428571428571429	0	0.285714285714286	0.142857142857143	0.142857142857143	0	0	0	0	0	0	0.285714285714286	0
1BOS_BGC:p:1	1BOS	P69179	Bacterial lectins	Escherichia coli	a/b OB-fold	2.8	starfish (penta)	D-Galp, D-Glcp	Gal(a1-4)Gal(b1-4)Glc	9485303	55	BGC-GAL-GLA	TP|T|LFTNRWN|KTNACHNGGGFSEVI|YNDDD	0	10	3	0	0	0	0	0	4	6	13	8	4	5	7	0	0.125	0.125	0	0.125	0.125	0.5	0.125	0.5	0.125	0.125	0.125	0.125	0	0	0	0	0	0	0.25	0
1BOS_BGC:r:1	1BOS	P69179	Bacterial lectins	Escherichia coli	a/b OB-fold	2.8	starfish (penta)	D-Galp, D-Glcp	Gal(a1-4)Gal(b1-4)Glc	9485303	55	BGC-GAL-GLA	DDD|TPD|T|ELFTNRWNL|TIKTNACHNGGGFSEV	0	10	2	0	0	0	0	0	5	5	12	8	4	5	7	0	0.125	0.125	0	0.125	0.125	0.5	0.125	0.5	0.125	0.125	0.125	0.125	0	0	0	0	0	0	0.25	0
1BOS_BGC:s:1	1BOS	P69179	Bacterial lectins	Escherichia coli	a/b OB-fold	2.8	starfish (penta)	D-Galp, D-Glcp	Gal(a1-4)Gal(b1-4)Glc	9485303	55	BGC-GAL-GLA	TKYNDDDTF|W|Q|N|DD|TNRWNLQ	0	5	0	0	0	0	0	0	2	3	5	4	3	4	6	0	0	0	0	0.5	0.25	0.25	0	0.25	0.25	0.25	0.25	0	0	0	0	0	0	0	0	0
1BOS_BGC:t:1	1BOS	P69179	Bacterial lectins	Escherichia coli	a/b OB-fold	2.8	starfish (penta)	D-Galp, D-Glcp	Gal(a1-4)Gal(b1-4)Glc	9485303	55	BGC-GAL-GLA	TP|T|ELFTNRWNL|IKTNACHNGGGFSEV|YNDDD	0	11	1	0	0	0	0	0	5	6	12	8	4	5	9	0	0.125	0.125	0	0.125	0.125	0.5	0.125	0.5	0.125	0.125	0.125	0.125	0	0	0	0	0	0	0.25	0
1BOS_BGC:v:1	1BOS	P69179	Bacterial lectins	Escherichia coli	a/b OB-fold	2.8	starfish (penta)	D-Galp, D-Glcp	Gal(a1-4)Gal(b1-4)Glc	9485303	55	BGC-GAL-GLA	TP|T|LFTNRWNL|IKTNACHNGGGFSEVI|YNDDD	0	12	2	0	0	0	0	0	4	8	14	8	4	6	8	0	0.125	0.125	0	0.125	0.125	0.5	0.125	0.5	0.125	0.125	0.125	0.125	0	0	0	0	0	0	0.25	0
1BOS_BGC:x:1	1BOS	P69179	Bacterial lectins	Escherichia coli	a/b OB-fold	2.8	starfish (penta)	D-Galp, D-Glcp	Gal(a1-4)Gal(b1-4)Glc	9485303	55	BGC-GAL-GLA	TPD|T|LFTNRWN|IKTNACHNGGGFSEVI|YNDDD	0	10	3	0	0	0	0	0	3	7	13	7	5	4	9	0	0.142857142857143	0	0	0.142857142857143	0.142857142857143	0.571428571428571	0.142857142857143	0.428571428571429	0.142857142857143	0.142857142857143	0.142857142857143	0.142857142857143	0	0	0	0	0	0	0.142857142857143	0
1BOS_BGC:z:1	1BOS	P69179	Bacterial lectins	Escherichia coli	a/b OB-fold	2.8	starfish (penta)	D-Galp, D-Glcp	Gal(a1-4)Gal(b1-4)Glc	9485303	55	BGC-GAL-GLA	E|KYNDDDTFTVK|DKELFTN|HNGGG	0	4	3	0	0	0	0	0	2	2	7	5	5	8	5	0	0	0.6	0	0.4	0	0	0.2	0.2	0	0.4	0.2	0.2	0	0	0	0	0	0	0.2	0
1BOS_GAL:1:1	1BOS	P69179	Bacterial lectins	Escherichia coli	a/b OB-fold	2.8	starfish (penta)	D-Galp, D-Glcp	Gal(a1-4)Gal(b1-4)Glc	9485303	55	GAL-GLA	N|DDT|TNRWNLQ|YNDDDTF|W	0	4	0	0	0	0	0	0	2	2	4	4	3	2	8	0	0	0	0	0.5	0.25	0.25	0	0.25	0.25	0.25	0.25	0	0	0	0	0	0	0	0	0
1BOS_GAL:3:1	1BOS	P69179	Bacterial lectins	Escherichia coli	a/b OB-fold	2.8	starfish (penta)	D-Galp, D-Glcp	Gal(a1-4)Gal(b1-4)Glc	9485303	55	GAL-GLA	YNDDDTF|W|N|DD|TNRWNLQ	0	5	0	0	0	0	0	0	2	3	5	4	3	3	6	0	0	0	0	0.5	0.25	0.25	0	0.25	0.25	0.25	0.25	0	0	0	0	0	0	0	0	0
1BOS_GAL:6:1	1BOS	P69179	Bacterial lectins	Escherichia coli	a/b OB-fold	2.8	starfish (penta)	D-Galp, D-Glcp	Gal(a1-4)Gal(b1-4)Glc	9485303	55	GAL-GLA	NDDDT|FTNRWNLQ|TKYNDDDTF|W|N	0	6	2	0	0	0	0	0	3	3	8	5	2	3	7	0	0	0	0	0.6	0.2	0.2	0	0.2	0.2	0.2	0.4	0	0	0	0	0	0	0	0	0
1BOS_GAL:A:1	1BOS	P69179	Bacterial lectins	Escherichia coli	a/b OB-fold	2.8	starfish (penta)	D-Galp, D-Glcp	Gal(a1-4)Gal(b1-4)Glc	9485303	55	GAL-GLA	YNDDDTF|W|Q|N|D|TNRWNLQ|TKYNDDDTF|TNRWNLQ|S	0	10	0	0	0	0	0	0	4	6	10	8	5	4	8	0	0	0	0	0.5	0.25	0.25	0	0.25	0.25	0.25	0.25	0	0	0	0	0	0	0	0	0
1BOS_GAL:C:1370	1BOS	P69179	Bacterial lectins	Escherichia coli	a/b OB-fold	2.8	starfish (penta)	D-Galp, D-Glcp	Gal(a1-4)Gal(b1-4)Glc	9485303	55	GAL	E|YTKYNDDDTFTV|DKELFT|HNGGG	0	2	1	0	0	0	0	0	1	1	3	4	4	8	5	0	0	0.75	0	0.25	0	0	0.25	0.25	0.25	0.25	0	0.25	0	0	0	0	0	0	0.25	0
1BOS_GAL:E:1570	1BOS	P69179	Bacterial lectins	Escherichia coli	a/b OB-fold	2.8	starfish (penta)	D-Galp, D-Glcp	Gal(a1-4)Gal(b1-4)Glc	9485303	55	GAL	T|K|E|YTKYNDDDTFTVK|DKELFT|HNGGG	0	4	0	0	0	0	0	0	2	2	4	3	4	8	10	0	0	0.666666666666667	0	0.333333333333333	0	0	0.333333333333333	0.333333333333333	0	0.333333333333333	0	0.333333333333333	0	0	0	0	0	0	0.333333333333333	0
1BOS_GAL:G:2270	1BOS	P69179	Bacterial lectins	Escherichia coli	a/b OB-fold	2.8	starfish (penta)	D-Galp, D-Glcp	Gal(a1-4)Gal(b1-4)Glc	9485303	55	GAL	E|YTKYNDDDTFTV|DKELFT|HNGGG	0	4	2	0	0	0	0	0	2	2	6	4	5	6	7	0	0	0.75	0	0.25	0	0	0.25	0.25	0	0.25	0.25	0.25	0	0	0	0	0	0	0.25	0
1BOS_GAL:I:2470	1BOS	P69179	Bacterial lectins	Escherichia coli	a/b OB-fold	2.8	starfish (penta)	D-Galp, D-Glcp	Gal(a1-4)Gal(b1-4)Glc	9485303	55	GAL	E|YTKYNDDDTFTVK|DKELFT|HNGGG	0	4	0	0	0	0	0	0	2	2	4	3	6	9	4	0	0	0.666666666666667	0	0.333333333333333	0	0	0.333333333333333	0.333333333333333	0	0.333333333333333	0	0.333333333333333	0	0	0	0	0	0	0.333333333333333	0
1BOS_GAL:J:2570	1BOS	P69179	Bacterial lectins	Escherichia coli	a/b OB-fold	2.8	starfish (penta)	D-Galp, D-Glcp	Gal(a1-4)Gal(b1-4)Glc	9485303	55	GAL	T|K|FSEVI|YTKYNDDDTFTV|ELF|NGG	0	1	2	1	0	0	0	0	0	1	4	5	2	11	3	0	0	0.6	0	0.2	0	0.2	0.2	0.4	0.2	0.2	0	0.2	0	0	0	0	0	0	0.2	0
1BOS_GAL:K:3170	1BOS	P69179	Bacterial lectins	Escherichia coli	a/b OB-fold	2.8	starfish (penta)	D-Galp, D-Glcp	Gal(a1-4)Gal(b1-4)Glc	9485303	55	GAL	YTKYNDDDTFTV|DKELFT|NGGG|E	0	2	3	0	0	0	0	0	1	1	5	5	4	6	6	0	0	0.4	0	0.2	0	0.4	0.2	0.6	0	0.2	0	0.2	0	0	0	0	0	0	0.4	0
1BOS_GAL:L:3270	1BOS	P69179	Bacterial lectins	Escherichia coli	a/b OB-fold	2.8	starfish (penta)	D-Galp, D-Glcp	Gal(a1-4)Gal(b1-4)Glc	9485303	55	GAL	T|E|YTKYNDDDTFTV|DKELFT|HNGGG	0	5	3	0	0	0	0	0	2	3	8	4	4	8	7	0	0	0.75	0	0	0	0.25	0	0.5	0	0.25	0.25	0	0	0	0	0	0	0	0.25	0
1BOS_GAL:N:3470	1BOS	P69179	Bacterial lectins	Escherichia coli	a/b OB-fold	2.8	starfish (penta)	D-Galp, D-Glcp	Gal(a1-4)Gal(b1-4)Glc	9485303	55	GAL	E|YTKYNDDDTFTVK|DKELFT|HNGGG	0	3	0	0	0	0	0	0	1	2	3	5	3	8	7	0	0	0.6	0	0.2	0	0.2	0.2	0.4	0.2	0.2	0	0.2	0	0	0	0	0	0	0.2	0
1BOS_GAL:P:4170	1BOS	P69179	Bacterial lectins	Escherichia coli	a/b OB-fold	2.8	starfish (penta)	D-Galp, D-Glcp	Gal(a1-4)Gal(b1-4)Glc	9485303	55	GAL	YTKYNDDDTFTV|DKELFT|HNGGG|E	0	4	3	0	0	0	0	0	2	2	7	4	4	8	5	0	0	0.5	0	0.25	0	0.25	0.25	0.5	0	0.25	0	0.25	0	0	0	0	0	0	0.25	0
1BOS_GAL:R:4370	1BOS	P69179	Bacterial lectins	Escherichia coli	a/b OB-fold	2.8	starfish (penta)	D-Galp, D-Glcp	Gal(a1-4)Gal(b1-4)Glc	9485303	55	GAL	FSEVI|YTKYNDDDTFTVK|DKELFT|HNGGG	0	2	2	0	0	0	0	0	1	1	4	3	4	9	5	0	0	0.666666666666667	0	0.333333333333333	0	0	0.333333333333333	0.333333333333333	0	0.333333333333333	0	0.333333333333333	0	0	0	0	0	0	0.333333333333333	0
1BOS_GAL:T:4570	1BOS	P69179	Bacterial lectins	Escherichia coli	a/b OB-fold	2.8	starfish (penta)	D-Galp, D-Glcp	Gal(a1-4)Gal(b1-4)Glc	9485303	55	GAL	E|KYNDDDTFTV|DKELFT|NGGG	0	3	2	0	0	0	0	0	1	2	5	5	3	7	5	0	0	0.6	0	0.2	0	0.2	0.2	0.4	0.2	0.2	0	0.2	0	0	0	0	0	0	0.2	0
1BOS_GAL:V:1	1BOS	P69179	Bacterial lectins	Escherichia coli	a/b OB-fold	2.8	starfish (penta)	D-Galp, D-Glcp	Gal(a1-4)Gal(b1-4)Glc	9485303	55	GAL-GLA	DDT|NRWNLQ|TKYNDDDTF|W|N	0	5	1	0	0	0	0	0	2	3	6	4	3	3	7	0	0	0	0	0.5	0.25	0.25	0	0.25	0.25	0.25	0.25	0	0	0	0	0	0	0	0	0
1BOS_GAL:Y:1	1BOS	P69179	Bacterial lectins	Escherichia coli	a/b OB-fold	2.8	starfish (penta)	D-Galp, D-Glcp	Gal(a1-4)Gal(b1-4)Glc	9485303	55	GAL-GLA	N|DD|FTNRWNLQ|TKYNDDDTF|W	0	5	0	0	0	0	0	0	3	2	5	5	2	3	6	0	0	0	0	0.4	0.2	0.4	0	0.4	0.2	0.2	0.2	0	0	0	0	0	0	0	0	0
1BOS_GAL:Z:1	1BOS	P69179	Bacterial lectins	Escherichia coli	a/b OB-fold	2.8	starfish (penta)	D-Galp, D-Glcp	Gal(a1-4)Gal(b1-4)Glc	9485303	55	GAL-GLA	E|KYNDDDTFTVK|DKELFTN|HNGGG	0	4	0	0	0	0	0	0	1	3	4	6	3	8	5	0	0	0.333333333333333	0	0.333333333333333	0	0.333333333333333	0.166666666666667	0.5	0	0.333333333333333	0	0.166666666666667	0	0	0	0	0	0	0.333333333333333	0
1BOS_GAL:b:1	1BOS	P69179	Bacterial lectins	Escherichia coli	a/b OB-fold	2.8	starfish (penta)	D-Galp, D-Glcp	Gal(a1-4)Gal(b1-4)Glc	9485303	55	GAL-GLA	N|DD|TNRWNLQ|YNDDDTF|W	0	4	2	0	0	0	0	0	2	2	6	4	3	5	4	0	0	0	0	0.5	0.25	0.25	0	0.25	0.25	0.25	0.25	0	0	0	0	0	0	0	0	0
1BOS_GAL:d:1	1BOS	P69179	Bacterial lectins	Escherichia coli	a/b OB-fold	2.8	starfish (penta)	D-Galp, D-Glcp	Gal(a1-4)Gal(b1-4)Glc	9485303	55	GAL-GLA	N|DDT|TNRWNLQ|YNDDDTF|W	0	4	0	0	0	0	0	0	2	2	4	4	3	3	7	0	0	0	0	0.5	0.25	0.25	0	0.25	0.25	0.25	0.25	0	0	0	0	0	0	0	0	0
1BOS_GAL:l:1	1BOS	P69179	Bacterial lectins	Escherichia coli	a/b OB-fold	2.8	starfish (penta)	D-Galp, D-Glcp	Gal(a1-4)Gal(b1-4)Glc	9485303	55	GAL-GLA	N|DD|TNRWNLQ|TKYNDDDTF|W	0	5	0	0	0	0	0	0	2	3	5	4	3	1	8	0	0	0	0	0.5	0.25	0.25	0	0.25	0.25	0.25	0.25	0	0	0	0	0	0	0	0	0
1BOS_GAL:n:1	1BOS	P69179	Bacterial lectins	Escherichia coli	a/b OB-fold	2.8	starfish (penta)	D-Galp, D-Glcp	Gal(a1-4)Gal(b1-4)Glc	9485303	55	GAL-GLA	N|DD|TNRWNLQ|TKYNDDDTF|W	0	5	0	0	0	0	0	0	2	3	5	5	2	4	5	0	0	0	0	0.6	0.2	0.2	0	0.2	0.2	0.2	0.4	0	0	0	0	0	0	0	0	0
1BOS_GAL:q:1	1BOS	P69179	Bacterial lectins	Escherichia coli	a/b OB-fold	2.8	starfish (penta)	D-Galp, D-Glcp	Gal(a1-4)Gal(b1-4)Glc	9485303	55	GAL-GLA	N|DD|TNRWNLQ|TKYNDDDTF|W	0	5	0	0	0	0	0	0	2	3	5	4	3	3	6	0	0	0	0	0.5	0.25	0.25	0	0.25	0.25	0.25	0.25	0	0	0	0	0	0	0	0	0
1BOS_GAL:u:1	1BOS	P69179	Bacterial lectins	Escherichia coli	a/b OB-fold	2.8	starfish (penta)	D-Galp, D-Glcp	Gal(a1-4)Gal(b1-4)Glc	9485303	55	GAL-GLA	DD|NRWNLQ|YNDDDTF|W|N	0	4	0	0	0	0	0	0	2	2	4	4	3	3	5	0	0	0	0	0.5	0.25	0.25	0	0.25	0.25	0.25	0.25	0	0	0	0	0	0	0	0	0
1BOS_GAL:w:1	1BOS	P69179	Bacterial lectins	Escherichia coli	a/b OB-fold	2.8	starfish (penta)	D-Galp, D-Glcp	Gal(a1-4)Gal(b1-4)Glc	9485303	55	GAL-GLA	N|D|TNRWNLQ|TKYNDDDTF|W	0	5	0	0	0	0	0	0	2	3	5	4	3	1	7	0	0	0	0	0.5	0.25	0.25	0	0.25	0.25	0.25	0.25	0	0	0	0	0	0	0	0	0
1BOS_GAL:y:1	1BOS	P69179	Bacterial lectins	Escherichia coli	a/b OB-fold	2.8	starfish (penta)	D-Galp, D-Glcp	Gal(a1-4)Gal(b1-4)Glc	9485303	55	GAL-GLA	N|DD|TNRWNLQ|TKYNDDDTF|W	0	5	0	0	0	0	0	0	2	3	5	5	2	3	6	0	0	0.2	0	0.4	0.2	0.2	0	0.2	0.2	0.2	0.4	0	0	0	0	0	0	0	0	0
1C4Q_BGC:F:1	1C4Q	P69179	Bacterial lectins	Escherichia coli	a/b OB-fold	1.52		D-Galp, D-Glcp	Gal(a1-4)Gal(b1-4)Glc	NULL	5	BGC-GAL-GLA	TPD|T|ELATNRAN|TIKTNACHNGGGFSEV|YNDDD	0	11	6	0	0	0	0	0	4	7	17	8	4	7	7	0	0	0.25	0	0.125	0.125	0.5	0.125	0.5	0.125	0.125	0.125	0.125	0	0	0	0	0	0	0.25	0
1C4Q_BGC:G:1	1C4Q	P69179	Bacterial lectins	Escherichia coli	a/b OB-fold	1.52		D-Galp, D-Glcp	Gal(a1-4)Gal(b1-4)Glc	NULL	5	BGC-GAL-GLA	TPD|T|ELATNRAN|TIKTNACHNGGGFSEV|YNDDD	0	12	5	0	0	0	0	0	5	7	17	8	4	4	9	0	0	0.25	0	0.125	0.125	0.5	0.125	0.5	0.125	0.125	0.125	0.125	0	0	0	0	0	0	0.25	0
1C4Q_BGC:H:1	1C4Q	P69179	Bacterial lectins	Escherichia coli	a/b OB-fold	1.52		D-Galp, D-Glcp	Gal(a1-4)Gal(b1-4)Glc	NULL	5	BGC-GAL-GLA	TPD|T|ELATNRAN|TIKTNACHNGGGFSEVI|YNDDD	0	11	6	0	0	0	0	0	4	7	17	8	4	6	8	0	0	0.25	0	0.125	0.125	0.5	0.125	0.5	0.125	0.125	0.125	0.125	0	0	0	0	0	0	0.25	0
1C4Q_BGC:I:1	1C4Q	P69179	Bacterial lectins	Escherichia coli	a/b OB-fold	1.52		D-Galp, D-Glcp	Gal(a1-4)Gal(b1-4)Glc	NULL	5	BGC-GAL-GLA	TPD|T|ELATNRAN|TIKTNACHNGGGFSEVI|YNDDD	0	11	7	0	0	0	0	0	4	7	18	8	4	5	8	0	0	0.25	0	0.125	0.125	0.5	0.125	0.5	0.125	0.125	0.125	0.125	0	0	0	0	0	0	0.25	0
1C4Q_BGC:J:1	1C4Q	P69179	Bacterial lectins	Escherichia coli	a/b OB-fold	1.52		D-Galp, D-Glcp	Gal(a1-4)Gal(b1-4)Glc	NULL	5	BGC-GAL-GLA	YNDDD|TPD|T|ELATNRAN|TIKTNACHNGGGFSEV	0	12	4	0	0	0	0	0	4	8	16	8	4	6	7	0	0	0.25	0	0.125	0.125	0.5	0.125	0.5	0.125	0.125	0.125	0.125	0	0	0	0	0	0	0.25	0
1CQF_BGC:F:1	1CQF	P69179	Bacterial lectins	Escherichia coli	a/b OB-fold	2.2		D-Galp, D-Glcp	Gal(a1-4)Gal(b1-4)Glc	NULL	6	BGC-GAL-GLA	DD|TNRWNLQ|S|Y|DD|W|Q|N	0	4	0	0	0	0	0	0	2	2	4	6	1	5	4	0.166666666666667	0	0	0	0.333333333333333	0.166666666666667	0.333333333333333	0	0.333333333333333	0.166666666666667	0.166666666666667	0.333333333333333	0	0	0	0	0	0	0	0	0
1CQF_BGC:G:1	1CQF	P69179	Bacterial lectins	Escherichia coli	a/b OB-fold	2.2		D-Galp, D-Glcp	Gal(a1-4)Gal(b1-4)Glc	NULL	6	BGC-GAL-GLA	N|DD|TNRWNLQ|S|TKYNDDDTF|W|Q	0	5	0	0	0	0	0	0	2	3	5	6	1	4	7	0	0	0	0	0.5	0.166666666666667	0.333333333333333	0	0.333333333333333	0.166666666666667	0.166666666666667	0.333333333333333	0	0	0	0	0	0	0	0	0
1CQF_BGC:H:1	1CQF	P69179	Bacterial lectins	Escherichia coli	a/b OB-fold	2.2		D-Galp, D-Glcp	Gal(a1-4)Gal(b1-4)Glc	NULL	6	BGC-GAL-GLA	T|K|FSEVI|YTKYNDDDTFTVK|DKELFTN|HNGGT	0	6	3	0	0	0	0	0	2	4	9	6	3	7	11	0	0	0.5	0	0.333333333333333	0	0.166666666666667	0.166666666666667	0.333333333333333	0.166666666666667	0.333333333333333	0	0.166666666666667	0	0	0	0	0	0	0.166666666666667	0
1CQF_BGC:I:1	1CQF	P69179	Bacterial lectins	Escherichia coli	a/b OB-fold	2.2		D-Galp, D-Glcp	Gal(a1-4)Gal(b1-4)Glc	NULL	6	BGC-GAL-GLA	N|DD|FTNRWNLQ|TKYNDDD|W|Q	0	4	2	0	0	0	0	0	2	2	6	4	3	4	6	0.25	0	0	0	0.25	0.25	0.25	0	0.25	0.25	0.25	0.25	0	0	0	0	0	0	0	0	0
1CQF_BGC:J:1	1CQF	P69179	Bacterial lectins	Escherichia coli	a/b OB-fold	2.2		D-Galp, D-Glcp	Gal(a1-4)Gal(b1-4)Glc	NULL	6	BGC-GAL-GLA	N|DD|TNRWNLQ|S|YNDDDTF|W|Q	0	5	0	0	0	0	0	0	2	3	5	5	2	3	8	0.2	0	0.2	0	0.2	0.2	0.2	0	0.2	0.2	0.2	0.4	0	0	0	0	0	0	0	0	0
1CQF_BGC:K:1	1CQF	P69179	Bacterial lectins	Escherichia coli	a/b OB-fold	2.2		D-Galp, D-Glcp	Gal(a1-4)Gal(b1-4)Glc	NULL	6	BGC-GAL-GLA	YNDDDTF|W|Q|N|DD|TNRWNLQ|S	0	4	0	0	0	0	0	0	2	2	4	5	2	4	7	0	0	0	0	0.4	0.2	0.4	0	0.4	0.2	0.2	0.2	0	0	0	0	0	0	0	0	0
1D1I_BGC:G:1	1D1I	P69179	Bacterial lectins	Escherichia coli	a/b OB-fold	1.7		D-Galp, D-Glcp	Gal(a1-4)Gal(b1-4)Glc	NULL	6	BGC-GAL-GLA	TPD|T|ELFTNRAN|TIKTNACHNGGGFSEVI|YNDDD	0	10	6	0	0	0	0	0	4	6	16	8	4	6	7	0	0	0.25	0	0.125	0.125	0.5	0.125	0.5	0.125	0.125	0.125	0.125	0	0	0	0	0	0	0.25	0
1D1I_BGC:H:1	1D1I	P69179	Bacterial lectins	Escherichia coli	a/b OB-fold	1.7		D-Galp, D-Glcp	Gal(a1-4)Gal(b1-4)Glc	NULL	6	BGC-GAL-GLA	TPD|T|ELFTNRAN|TIKTNACHNGGGFSEV|YNDDD	0	11	6	0	0	0	0	0	4	7	17	9	3	5	8	0	0	0.222222222222222	0	0.111111111111111	0.111111111111111	0.555555555555556	0.111111111111111	0.555555555555556	0.111111111111111	0.111111111111111	0.111111111111111	0.111111111111111	0	0	0	0	0	0.111111111111111	0.222222222222222	0
1D1I_BGC:I:1	1D1I	P69179	Bacterial lectins	Escherichia coli	a/b OB-fold	1.7		D-Galp, D-Glcp	Gal(a1-4)Gal(b1-4)Glc	NULL	6	BGC-GAL-GLA	TPD|T|ELFTNRAN|TIKTNACHNGGGFSEV|YNDDD	0	11	6	0	0	0	0	0	4	7	17	8	4	6	8	0	0	0.25	0	0.125	0.125	0.5	0.125	0.5	0.125	0.125	0.125	0.125	0	0	0	0	0	0	0.25	0
1D1I_BGC:J:1	1D1I	P69179	Bacterial lectins	Escherichia coli	a/b OB-fold	1.7		D-Galp, D-Glcp	Gal(a1-4)Gal(b1-4)Glc	NULL	6	BGC-GAL-GLA	TPD|T|ELFTNRANL|TIKTNACHNGGGFSEV|YNDDD	0	11	7	0	0	0	0	0	4	7	18	9	3	6	8	0	0	0.222222222222222	0	0.111111111111111	0.111111111111111	0.555555555555556	0.111111111111111	0.555555555555556	0.111111111111111	0.111111111111111	0.111111111111111	0.111111111111111	0	0	0	0	0	0.111111111111111	0.222222222222222	0
1D1I_BGC:K:1	1D1I	P69179	Bacterial lectins	Escherichia coli	a/b OB-fold	1.7		D-Galp, D-Glcp	Gal(a1-4)Gal(b1-4)Glc	NULL	6	BGC-GAL-GLA	YNDDD|TPD|T|ELFTNRAN|TIKTNACHNGGGFSEV	0	12	6	0	0	0	0	0	4	8	18	8	4	6	8	0	0	0.25	0	0.125	0.125	0.5	0.125	0.5	0.125	0.125	0.125	0.125	0	0	0	0	0	0	0.25	0
1D1I_GAL:F:1	1D1I	P69179	Bacterial lectins	Escherichia coli	a/b OB-fold	1.7		D-Galp, D-Glcp	Gal(a1-4)Gal(b1-4)Glc	NULL	6	GAL-GLA	YTKYNDDDTFTVK|DKELFTN|HNGGG|T|FSEVI	0	5	2	0	0	0	0	0	1	4	7	7	2	9	8	0	0	0.428571428571429	0	0.285714285714286	0	0.285714285714286	0.142857142857143	0.428571428571429	0	0.285714285714286	0.142857142857143	0.142857142857143	0	0	0	0	0	0	0.285714285714286	0
1D1K_GLC:F:1	1D1K	P69178	Bacterial lectins	Escherichia coli	a/b OB-fold	2		D-Galp, D-Glcp	Gal(a1-4)Gal(b1-4)Glc	NULL	5	GLC-GAL-GLA	TP|T|ELFTNRANL|TIKTNACHNGGGFSEV|YNDED	0	12	2	0	0	0	0	0	5	7	14	9	3	6	9	0	0	0.222222222222222	0	0.111111111111111	0.111111111111111	0.555555555555556	0.111111111111111	0.555555555555556	0.111111111111111	0.111111111111111	0.111111111111111	0.111111111111111	0	0	0	0	0	0.111111111111111	0.222222222222222	0
1D1K_GLC:G:1	1D1K	P69178	Bacterial lectins	Escherichia coli	a/b OB-fold	2		D-Galp, D-Glcp	Gal(a1-4)Gal(b1-4)Glc	NULL	5	GLC-GAL-GLA	TPD|T|ELFTNRANL|TIKTNACHNGGGFSEV|YNDED	0	11	4	0	0	0	0	0	4	7	15	8	4	5	9	0	0	0.25	0	0.125	0.125	0.5	0.125	0.5	0.125	0.125	0.125	0.125	0	0	0	0	0	0	0.25	0
1D1K_GLC:H:1	1D1K	P69178	Bacterial lectins	Escherichia coli	a/b OB-fold	2		D-Galp, D-Glcp	Gal(a1-4)Gal(b1-4)Glc	NULL	5	GLC-GAL-GLA	TPD|T|LFTNRANL|TIKTNACHNGGGFSEV|YNDED	0	11	5	0	0	0	0	0	3	8	16	8	4	6	9	0	0	0.25	0	0.125	0.125	0.5	0.125	0.5	0.125	0.125	0.125	0.125	0	0	0	0	0	0	0.25	0
1D1K_GLC:I:1	1D1K	P69178	Bacterial lectins	Escherichia coli	a/b OB-fold	2		D-Galp, D-Glcp	Gal(a1-4)Gal(b1-4)Glc	NULL	5	GLC-GAL-GLA	TP|T|ELFTNRANL|IKTNACHNGGGFSEV|YNDED	0	11	2	0	0	0	0	0	4	7	13	8	4	6	9	0	0	0.25	0	0.125	0.125	0.5	0.125	0.5	0.125	0.125	0.125	0.125	0	0	0	0	0	0	0.25	0
1D1K_GLC:J:1	1D1K	P69178	Bacterial lectins	Escherichia coli	a/b OB-fold	2		D-Galp, D-Glcp	Gal(a1-4)Gal(b1-4)Glc	NULL	5	GLC-GAL-GLA	YNDED|TPD|T|LFTNRAN|TIKTNACHNGGGFSEV	0	12	3	0	0	0	0	0	3	9	15	8	4	6	8	0	0	0.25	0	0.125	0.125	0.5	0.125	0.5	0.125	0.125	0.125	0.125	0	0	0	0	0	0	0.25	0
1QNU_EMB:A:193	1QNU	P69179	Bacterial lectins	Escherichia coli	a/b OB-fold	2.23	starfish (penta)	D-Galp, D-Glcp	Gal(a1-4)Gal(b1-4)Glc	10688205	5	EMB-MEC-GLC-GAL-GAL	TPD|TF|ELFTNRWNL|TIKTNACHNGGGFSEV|YNDDD	0	12	6	0	0	0	0	0	5	7	18	8	4	6	9	0	0.125	0.125	0	0.125	0.125	0.5	0.125	0.5	0.125	0.125	0.125	0.125	0	0	0	0	0	0	0.25	0
1QNU_EMB:B:293	1QNU	P69179	Bacterial lectins	Escherichia coli	a/b OB-fold	2.23	starfish (penta)	D-Galp, D-Glcp	Gal(a1-4)Gal(b1-4)Glc	10688205	5	EMB-MEC-GLC-GAL-GAL	TPD|TF|ELFTNRWNL|TIKTNACHNGGGFSEV|YNDDD	0	12	6	0	0	0	0	0	5	7	18	8	4	6	8	0	0.125	0.125	0	0.125	0.125	0.5	0.125	0.5	0.125	0.125	0.125	0.125	0	0	0	0	0	0	0.25	0
1QNU_EMB:C:393	1QNU	P69179	Bacterial lectins	Escherichia coli	a/b OB-fold	2.23	starfish (penta)	D-Galp, D-Glcp	Gal(a1-4)Gal(b1-4)Glc	10688205	5	EMB-MEC-GLC-GAL-GAL	TP|TF|ELFTNRWNL|TIKTNACHNGGGFSEV|YNDDD	0	13	1	0	0	0	0	0	5	8	14	8	4	7	8	0	0.125	0.125	0	0.125	0.125	0.5	0.125	0.5	0.125	0.125	0.125	0.125	0	0	0	0	0	0	0.25	0
1QNU_EMB:E:593	1QNU	P69179	Bacterial lectins	Escherichia coli	a/b OB-fold	2.23	starfish (penta)	D-Galp, D-Glcp	Gal(a1-4)Gal(b1-4)Glc	10688205	5	EMB-MEC-GLC-GAL-GAL	YNDDD|TPD|TF|LFTNRWNL|TIKTNACHNGGGFSEV	0	12	5	0	0	0	0	0	4	8	17	8	4	7	8	0	0.125	0.125	0	0.125	0.125	0.5	0.125	0.5	0.125	0.125	0.125	0.125	0	0	0	0	0	0	0.25	0
1QNU_EMB:D:493	1QNU	P69179	Bacterial lectins	Escherichia coli	a/b OB-fold	2.23	starfish (penta)	D-Galp, D-Glcp	Gal(a1-4)Gal(b1-4)Glc	10688205	5	EMB-MEC-GLC-GAL-GAL	TPD|TF|ELFTNRWNL|TIKTNACHNGGGFSEV|YNDDD	0	13	5	0	0	0	0	0	5	8	18	8	4	7	8	0	0.125	0.125	0	0.125	0.125	0.5	0.125	0.5	0.125	0.125	0.125	0.125	0	0	0	0	0	0	0.25	0
2C5C_GLA:C:1070	2C5C	P69178	Bacterial lectins	Escherichia coli	a/b OB-fold	2.94	bivalent inhibitor	D-Galp, D-Glcp	Gal(a1-3)Gal(b1-4)Glc	NULL	16	GLA	N|D|TNRWNLQ|Y|D|W	0	3	0	0	0	0	0	0	2	1	3	4	3	1	4	0.5	0	0	0	0	0	0.5	0	0.5	0.25	0	0.25	0	0	0	0	0	0	0	0	0
2C5C_GLA:R:1	2C5C	P69178	Bacterial lectins	Escherichia coli	a/b OB-fold	2.94	bivalent inhibitor	D-Galp, D-Glcp	Gal(a1-3)Gal(b1-4)Glc	NULL	16	GLA-GLA	N|D|FTNRWNLQ|Y|D|W	0	4	0	0	0	0	0	0	3	1	4	4	3	2	3	0	0	0	0.5	0	0.25	0.25	0	0.25	0.25	0.25	0.25	0	0	0	0	0	0	0	0	0
2C5C_GLA:W:1	2C5C	P69178	Bacterial lectins	Escherichia coli	a/b OB-fold	2.94	bivalent inhibitor	D-Galp, D-Glcp	Gal(a1-3)Gal(b1-4)Glc	NULL	16	GLA-GLA	N|DD|FTNRWNLQ|TKYNDDDTF|W	0	5	0	0	0	0	0	0	3	2	5	7	0	2	8	0	0	0.142857142857143	0.285714285714286	0.142857142857143	0.142857142857143	0.285714285714286	0	0.285714285714286	0.142857142857143	0.142857142857143	0.428571428571429	0	0	0	0	0	0	0	0	0
2C5C_GLA:X:1	2C5C	P69178	Bacterial lectins	Escherichia coli	a/b OB-fold	2.94	bivalent inhibitor	D-Galp, D-Glcp	Gal(a1-3)Gal(b1-4)Glc	NULL	16	GLA-GLA	N|DDT|TNRWNLQ|Y|D|W	0	3	0	0	0	0	0	0	2	1	3	3	4	3	4	0.333333333333333	0	0	0	0.333333333333333	0	0.333333333333333	0	0.333333333333333	0.333333333333333	0	0.333333333333333	0	0	0	0	0	0	0	0	0
2C5C_GLA:Z:1	2C5C	P69178	Bacterial lectins	Escherichia coli	a/b OB-fold	2.94	bivalent inhibitor	D-Galp, D-Glcp	Gal(a1-3)Gal(b1-4)Glc	NULL	16	GLA-GLA	N|DD|TNRWNLQ|TKYNDDD|W	0	3	0	0	0	0	0	0	2	1	3	4	3	5	4	0.25	0	0	0	0.25	0.25	0.25	0	0.5	0	0.25	0.25	0	0	0	0	0	0	0	0	0
2C5C_GLC:M:1	2C5C	P69178	Bacterial lectins	Escherichia coli	a/b OB-fold	2.94	bivalent inhibitor	D-Galp, D-Glcp	Gal(a1-3)Gal(b1-4)Glc	NULL	16	GLC-GAL-GLA	N|DD|FTNRWNLQ|S|TKYNDDDTF|W|Q|KYNDDDTFT|LFTN|GG|E	0	8	0	0	0	0	0	0	3	5	8	9	2	10	13	0.111111111111111	0	0.222222222222222	0	0.222222222222222	0.111111111111111	0.333333333333333	0	0.333333333333333	0.111111111111111	0.222222222222222	0.333333333333333	0	0	0	0	0	0	0	0.111111111111111	0
2C5C_GLC:N:1	2C5C	P69178	Bacterial lectins	Escherichia coli	a/b OB-fold	2.94	bivalent inhibitor	D-Galp, D-Glcp	Gal(a1-3)Gal(b1-4)Glc	NULL	16	GLC-GAL-GLA	TP|T|LFTNRWN|KTNACHNGGGFSEV|DDD|NR|D	0	10	0	0	0	0	0	0	4	6	10	8	4	6	8	0	0	0.25	0	0.125	0.125	0.5	0.125	0.5	0.125	0.125	0.125	0.125	0	0	0	0	0	0	0.25	0
2C5C_GLC:Y:1	2C5C	P69178	Bacterial lectins	Escherichia coli	a/b OB-fold	2.94	bivalent inhibitor	D-Galp, D-Glcp	Gal(a1-3)Gal(b1-4)Glc	NULL	16	GLC-GAL-GLA	TP|T|FTNRWN|KTNACHNGGGFSEV|YNDDD	0	9	0	0	0	0	0	0	4	5	9	8	5	5	5	0	0	0.125	0	0.125	0.125	0.625	0.125	0.5	0.125	0.125	0.125	0.125	0	0	0	0	0	0.125	0.125	0
2C5C_S10:A:1076	2C5C	P69178	Bacterial lectins	Escherichia coli	a/b OB-fold	2.94	bivalent inhibitor	D-Galp, D-Glcp	Gal(a1-3)Gal(b1-4)Glc	NULL	16	S10-GLC-GAL-GLA-GLA-GLA	TKYNDDDTF|TNRWNLQ|TKYNDDD|WNLQ|W|N|DDT|TNRWNLQ|KYNDDD|TPD|TNRWN|KTN|FSEVI	0	14	1	0	0	0	0	0	4	10	15	14	4	15	14	0	0	0.0714285714285714	0	0.357142857142857	0.142857142857143	0.428571428571429	0	0.357142857142857	0.214285714285714	0.285714285714286	0.142857142857143	0	0	0	0	0	0	0	0.0714285714285714	0
2C5C_S10:C:1073	2C5C	P69178	Bacterial lectins	Escherichia coli	a/b OB-fold	2.94	bivalent inhibitor	D-Galp, D-Glcp	Gal(a1-3)Gal(b1-4)Glc	NULL	16	S10-GLA-GLA-GLC-GAL-GLA	TP|TF|LFTNRWN|IKTNACHNGGGFSEV|YNDDD	0	11	0	0	0	0	0	0	4	7	11	9	3	4	9	0	0	0.222222222222222	0	0.111111111111111	0.111111111111111	0.555555555555556	0.111111111111111	0.555555555555556	0.111111111111111	0.111111111111111	0.111111111111111	0.111111111111111	0	0	0	0	0	0.111111111111111	0.222222222222222	0
2C5C_S10:D:1075	2C5C	P69178	Bacterial lectins	Escherichia coli	a/b OB-fold	2.94	bivalent inhibitor	D-Galp, D-Glcp	Gal(a1-3)Gal(b1-4)Glc	NULL	16	S10-BGC-GAL-GLA	TP|TF|ELFTNRWNL|KTNACHNGGGFSEV|DDD	0	12	0	0	0	0	0	0	5	7	12	9	7	4	8	0	0	0.222222222222222	0	0.222222222222222	0.111111111111111	0.444444444444444	0.222222222222222	0.444444444444444	0.111111111111111	0.111111111111111	0.111111111111111	0.222222222222222	0	0	0	0	0	0	0.222222222222222	0
2C5C_S10:E:1075	2C5C	P69178	Bacterial lectins	Escherichia coli	a/b OB-fold	2.94	bivalent inhibitor	D-Galp, D-Glcp	Gal(a1-3)Gal(b1-4)Glc	NULL	16	S10-GLC-GAL-GLA	YNDDD|TP|T|ELFTNRWNL|KTNACHNGGGFSE	0	8	0	0	0	0	0	0	5	3	8	8	4	6	8	0	0.125	0.125	0	0.125	0.125	0.5	0.125	0.5	0.125	0.125	0.125	0.125	0	0	0	0	0	0	0.25	0
2C5C_S10:F:1073	2C5C	P69178	Bacterial lectins	Escherichia coli	a/b OB-fold	2.94	bivalent inhibitor	D-Galp, D-Glcp	Gal(a1-3)Gal(b1-4)Glc	NULL	16	S10-GLC-GAL-GLA	E|YTKYNDDDTFT|ELFTN|GGG|DD|FTNRWNLQ|TKYNDDDTF|W|Q|N	0	8	1	0	0	0	0	0	3	5	9	8	5	10	12	0.125	0	0.25	0	0.25	0.125	0.25	0	0.25	0.125	0.25	0.375	0	0	0	0	0	0	0	0.125	0
2C5C_S10:I:1075	2C5C	P69178	Bacterial lectins	Escherichia coli	a/b OB-fold	2.94	bivalent inhibitor	D-Galp, D-Glcp	Gal(a1-3)Gal(b1-4)Glc	NULL	16	S10-BGC-GLA-GLA	TP|TF|LFTNRWNL|IKTNACHNGGGFSE|YNDDD	0	9	0	0	0	0	0	0	4	5	9	7	5	6	8	0	0	0.142857142857143	0	0.142857142857143	0.142857142857143	0.571428571428571	0.142857142857143	0.428571428571429	0.142857142857143	0.142857142857143	0.142857142857143	0.142857142857143	0	0	0	0	0	0	0.142857142857143	0
2C5C_S10:J:1076	2C5C	P69178	Bacterial lectins	Escherichia coli	a/b OB-fold	2.94	bivalent inhibitor	D-Galp, D-Glcp	Gal(a1-3)Gal(b1-4)Glc	NULL	16	S10-GLC-GAL-GLA-GLC-GAL-GLA	TP|YNDDDTF|ELFTNRWNL|KTNACHNGGGFSE|YNDDD|RWN|YNDDD|RWN|TP|YNDDDTF|LFTNRWNL|KTNACHNGGGFSEVI	0	22	1	0	0	0	0	0	9	13	23	17	17	14	21	0	0	0.235294117647059	0	0.117647058823529	0.176470588235294	0.470588235294118	0.117647058823529	0.352941176470588	0.117647058823529	0.235294117647059	0.176470588235294	0.117647058823529	0	0	0	0	0	0	0.176470588235294	0
2C5C_S10:J:1077	2C5C	P69178	Bacterial lectins	Escherichia coli	a/b OB-fold	2.94	bivalent inhibitor	D-Galp, D-Glcp	Gal(a1-3)Gal(b1-4)Glc	NULL	16	S10-GLC-GAL-GLA	T|TNRWN|KTN|FSEVI|YTKYNDDD|YNDDD|W|Q|N|DD|TNRWNLQ|S	0	10	1	0	0	0	0	0	3	7	11	9	3	9	11	0.111111111111111	0	0.111111111111111	0	0.333333333333333	0.111111111111111	0.333333333333333	0	0.222222222222222	0.222222222222222	0.333333333333333	0.222222222222222	0	0	0	0	0	0	0	0.111111111111111	0
2BOS_GAL:I:1	2BOS	Q47644	Bacterial lectins	Escherichia coli	a/b OB-fold	2	aGal13bGal14Glc	D-Galp, D-Glcp	Gal(a1-3)Gal(b1-4)Glc	NULL	7	GAL-GLA	E|FSKYNEDNTFTVK|GREYWTN|SGSG	0	6	0	0	0	0	0	0	0	6	6	8	0	9	7	0	0	0.5	0	0.25	0	0.25	0.125	0.375	0.125	0.25	0.125	0.125	0	0	0	0	0	0	0.25	0
2BOS_GAL:L:1	2BOS	Q47644	Bacterial lectins	Escherichia coli	a/b OB-fold	2	aGal13bGal14Glc	D-Galp, D-Glcp	Gal(a1-3)Gal(b1-4)Glc	NULL	7	GAL-GLA	E|FSKYNEDNTFTVK|GREYWTN|SGSG	0	4	0	0	0	0	0	0	0	4	4	6	2	9	7	0	0	0.5	0	0.333333333333333	0	0.166666666666667	0.166666666666667	0.333333333333333	0.166666666666667	0.333333333333333	0	0.166666666666667	0	0	0	0	0	0	0.166666666666667	0
2BOS_GLC:G:1	2BOS	Q47644	Bacterial lectins	Escherichia coli	a/b OB-fold	2	aGal13bGal14Glc	D-Galp, D-Glcp	Gal(a1-3)Gal(b1-4)Glc	NULL	7	GLC-GAL-GLA	FSKYNEDNTFTVK|GREYWTN|SGSG|E	0	6	0	0	0	0	0	0	0	6	6	6	2	8	8	0	0	0.666666666666667	0	0.333333333333333	0	0	0.166666666666667	0.166666666666667	0.166666666666667	0.333333333333333	0.166666666666667	0.166666666666667	0	0	0	0	0	0	0.166666666666667	0
2BOS_GLC:H:1	2BOS	Q47644	Bacterial lectins	Escherichia coli	a/b OB-fold	2	aGal13bGal14Glc	D-Galp, D-Glcp	Gal(a1-3)Gal(b1-4)Glc	NULL	7	GLC-GAL-GLA	A|T|EYWTNRWNL|ISNTC|GSGFAE|YNEDN	0	11	0	0	0	0	0	0	5	6	11	8	3	3	9	0	0	0.25	0	0.125	0.125	0.5	0.125	0.5	0.125	0.125	0.125	0.125	0	0	0	0	0	0.125	0.125	0
2BOS_NBU:A:193	2BOS	Q47644	Bacterial lectins	Escherichia coli	a/b OB-fold	2	aGal13bGal14Glc	D-Galp, D-Glcp	Gal(a1-3)Gal(b1-4)Glc	NULL	7	NBU-GLC-GAL-GLA	A|T|EYWTNRWN|ISNTC|GSGFAE|YNEDN	0	12	0	0	0	0	0	0	5	7	12	8	3	3	9	0	0	0.375	0	0	0.125	0.5	0.125	0.5	0.125	0	0.25	0.125	0	0	0	0	0	0.125	0.125	0
2BOS_NBU:C:393	2BOS	Q47644	Bacterial lectins	Escherichia coli	a/b OB-fold	2	aGal13bGal14Glc	D-Galp, D-Glcp	Gal(a1-3)Gal(b1-4)Glc	NULL	7	NBU-GLC-GAL-GLA	ADC|TF|EYWTNRWNL|ISNTC|GSGFAE|YNEDN	0	11	0	0	0	0	0	0	5	6	11	8	3	3	12	0	0	0.375	0	0	0.125	0.5	0.125	0.5	0.125	0	0.25	0.125	0	0	0	0	0	0.125	0.125	0
2BOS_NBU:E:593	2BOS	Q47644	Bacterial lectins	Escherichia coli	a/b OB-fold	2	aGal13bGal14Glc	D-Galp, D-Glcp	Gal(a1-3)Gal(b1-4)Glc	NULL	7	NBU-GLC-GAL-GLA	YNEDN|A|TF|EYWTNRWNL|ISNTCSSGSGFAE	0	11	1	0	0	0	0	0	5	6	12	8	3	3	11	0	0	0.25	0	0.125	0.125	0.5	0.125	0.5	0.125	0.125	0.125	0.125	0	0	0	0	0	0.125	0.125	0
4M1U_MBG:G:1	4M1U	Q7DJJ2	Bacterial lectins	Escherichia coli	a/b OB-fold	1.56	aGalNAc14bGal	D-GalpNAc, D-Galp	GalNAc(a1-4)Gal	24225957	2	MBG-A2G	K|AEVQ|FSKYNEDDTFTVK|GKEYWTS|ESGSG	0	5	1	0	0	0	0	0	0	5	6	7	3	8	11	0	0	0.571428571428571	0	0.285714285714286	0	0.142857142857143	0.142857142857143	0.285714285714286	0.142857142857143	0.285714285714286	0.142857142857143	0.142857142857143	0	0	0	0	0	0	0.142857142857143	0
4M1U_MBG:H:1	4M1U	Q7DJJ2	Bacterial lectins	Escherichia coli	a/b OB-fold	1.56	aGalNAc14bGal	D-GalpNAc, D-Galp	GalNAc(a1-4)Gal	24225957	2	MBG-A2G	YNEDD|A|T|EYWTSRWNL|KSSTC|GSGFAE	0	9	0	0	0	0	0	0	5	4	9	8	3	4	10	0	0	0.25	0	0.125	0.125	0.5	0.125	0.5	0.125	0.125	0.125	0.125	0	0	0	0	0	0.375	0.125	0
1SE3_BGC:B:1	1SE3	P01552	Bacterial lectins	Staphylococcus aureus	a/b OB-fold	2.3	aNeuAc23bGal14Glc	D-Galp, D-Glcp, D-Neup5Ac	NeuAc(a2-3)Gal(b1-4)Glc	7552730	1	BGC-GAL-SIA	KSIDQ|SIKDT|NYDNVR|SHQTDKR	2	6	1	0	0	0	0	0	2	4	9	6	3	2	4	0	0	0.166666666666667	0	0	0.166666666666667	0.666666666666667	0	0.5	0.166666666666667	0.333333333333333	0	0	0	0	0	0	0	0.166666666666667	0	0
1SE4_BGC:B:1	1SE4	P01552	Bacterial lectins	Staphylococcus aureus	a/b OB-fold	1.9	bGal14Glc	D-Galp, D-Glcp	Gal(b1-4)Glc	7552730	1	BGC-GAL	QLDKY	0	1	0	0	0	0	0	0	0	1	1	1	0	0	1	0	0	1	0	0	0	0	0	0	0	1	0	0	0	0	0	0	0	0	0	0
2RDG_NDG:B:1	2RDG	A8E1U5	Bacterial lectins	Staphylococcus aureus	a/b OB-fold	1.6	aNeuAc23bGal14(aFuc13)GlcNAc	D-Neup5Ac, D-Galp, L-Fucp, D-GlcpNAc	NeuAc(a2-3)Gal(b1-4)[Fuc(a1-3)]GlcNAc	18045383	1	NDG-GAL-SIA-FUC	L|IRVTMKNGDFYTFELNKKLQTHRMGDVI	0	8	7	2	0	0	0	0	2	6	17	10	2	4	11	0.1	0	0.4	0.2	0	0.1	0.2	0.1	0.2	0.3	0.2	0.2	0	0	0	0.1	0	0	0	0.1	0
5I4D_NDG:C:1	5I4D	Q2G0X7	Bacterial lectins	Staphylococcus aureus	a/b OB-fold	1.75		D-Neup5Ac, D-Galp, L-Fucp, D-GlcpNAc	NeuAc(a2-3)Gal(b1-4)[Fuc(a1-3)]GlcNAc	NULL	2	NDG-GAL-SIA-FUC	K|L|TIVIKMKNGGKYTFELHKKLQEHRMADVI|NHKVELS|RDVSEY|KMKNG|NIDNIE	0	13	11	4	0	0	0	0	2	11	28	12	4	12	17	0.0833333333333333	0	0.5	0.166666666666667	0	0.0833333333333333	0.166666666666667	0.0833333333333333	0.166666666666667	0.416666666666667	0.25	0.0833333333333333	0	0	0	0.0833333333333333	0	0	0	0.0833333333333333	0
5I4D_NDG:D:1	5I4D	Q2G0X7	Bacterial lectins	Staphylococcus aureus	a/b OB-fold	1.75		D-Neup5Ac, D-Galp, L-Fucp, D-GlcpNAc	NeuAc(a2-3)Gal(b1-4)[Fuc(a1-3)]GlcNAc	NULL	2	NDG-GAL-SIA-FUC	K|L|TIVIKMKNGGKYTFELHKKLQEHRMADVI	0	10	3	2	0	0	0	0	2	8	15	10	1	8	9	0.1	0	0.4	0.2	0	0.1	0.2	0.1	0.2	0.4	0.2	0.1	0	0	0	0.1	0	0	0	0.1	0
2R61_NAG:B:1	2R61	Q9ZFS6	Bacterial lectins	Staphylococcus aureus	a/b OB-fold	2.75	aNeuAc23bGal14(aFuc13)GlcNAc	D-Neup5Ac, D-Galp, L-Fucp, D-GlcpNAc	NeuAc(a2-3)Gal(b1-4)[Fuc(a1-3)]GlcNAc	17996251	1	NAG-GAL-SIA-FUC	K|L|KIKVIMKDGGYYTFELNKKLQPHRMSDVI	0	10	3	3	0	0	0	0	2	8	16	10	1	5	12	0.1	0	0.4	0.2	0	0.1	0.2	0.1	0.2	0.3	0.2	0.2	0	0	0	0.1	0	0	0	0.1	0
2Z8L_NAG:B:1	2Z8L	Q9ZFS6	Bacterial lectins	Staphylococcus aureus	a/b OB-fold	1.65	aNeuAc23bGal14(aFuc13)GlcNAc	D-Neup5Ac, D-Galp, L-Fucp, D-GlcpNAc	NeuAc(a2-3)Gal(b1-4)[Fuc(a1-3)]GlcNAc	1799625	1	NAG-GAL-SIA-FUC	L|KIKVIM|GGYYTFELNKKLQPHRMSDVI	1	10	5	2	0	0	0	0	2	8	18	8	3	5	11	0	0	0.5	0.125	0	0.125	0.25	0	0.25	0.25	0.25	0.25	0	0	0	0	0	0	0	0.125	0
5WHU_GAL:K:1	5WHU	Q404H3	Bacterial lectins	Salmonella enterica	a/b OB-fold	2.2	aNeuAc3bGal14Glc	D-Glcp, D-Galp, D-Neup5Ac	NeuAc(a2-3)Gal(b1-4)Glc	28993610	10	GAL-SIA	YNTYQSNVQ|LKRGSQVPNVH|VRIYYKE|SSDYC|TL	1	6	1	1	0	0	0	0	3	3	9	6	4	8	9	0	0.166666666666667	0.666666666666667	0	0	0.166666666666667	0	0	0.666666666666667	0.166666666666667	0	0.166666666666667	0	0	0	0	0	0	0.166666666666667	0	0
5WHU_GAL:N:1	5WHU	Q404H3	Bacterial lectins	Salmonella enterica	a/b OB-fold	2.2	aNeuAc3bGal14Glc	D-Glcp, D-Galp, D-Neup5Ac	NeuAc(a2-3)Gal(b1-4)Glc	28993610	10	GAL-SIA	NTYQSNVQ|LKRGSQVPNVH|VRIYYKE|SSDYC|TL	0	7	1	0	0	0	0	0	3	4	8	6	3	8	10	0	0.166666666666667	0.666666666666667	0	0	0.166666666666667	0	0	0.666666666666667	0.166666666666667	0	0.166666666666667	0	0	0	0	0	0	0.166666666666667	0	0
5WHU_GAL:Q:1	5WHU	Q404H3	Bacterial lectins	Salmonella enterica	a/b OB-fold	2.2	aNeuAc3bGal14Glc	D-Glcp, D-Galp, D-Neup5Ac	NeuAc(a2-3)Gal(b1-4)Glc	28993610	10	GAL-SIA	YNTYQSNVQ|LKRGSQVPNVH|DVRIYYKE|SSDYC|TL	1	8	1	0	0	0	0	0	3	5	10	7	3	8	9	0	0.142857142857143	0.571428571428571	0	0	0.142857142857143	0.142857142857143	0	0.714285714285714	0.142857142857143	0	0.142857142857143	0	0	0	0	0	0	0.142857142857143	0.142857142857143	0
5WHU_GLC:L:1	5WHU	Q404H3	Bacterial lectins	Salmonella enterica	a/b OB-fold	2.2	aNeuAc3bGal14Glc	D-Glcp, D-Galp, D-Neup5Ac	NeuAc(a2-3)Gal(b1-4)Glc	28993610	10	GLC-GAL-SIA	YRSGDKES|CKIDVFGTHKQG|NVWTDRNFT|SGNE	3	4	3	1	0	0	0	0	3	1	11	5	5	10	6	0	0	0.2	0	0.2	0	0.6	0.2	0.4	0	0.2	0.2	0.2	0	0	0	0	0	0.2	0.2	0
5WHU_GLC:M:1	5WHU	Q404H3	Bacterial lectins	Salmonella enterica	a/b OB-fold	2.2	aNeuAc3bGal14Glc	D-Glcp, D-Galp, D-Neup5Ac	NeuAc(a2-3)Gal(b1-4)Glc	28993610	10	GLC-GAL-SIA	YRSGDKES|CKIDVFGTHK|NVWTDRNFT|SGNE	3	5	2	0	0	0	0	0	3	2	10	8	3	9	6	0	0.125	0.25	0	0.125	0	0.5	0.375	0.25	0	0.125	0.25	0.125	0	0.125	0	0	0.125	0.125	0.125	0
5WHU_GLC:O:1	5WHU	Q404H3	Bacterial lectins	Salmonella enterica	a/b OB-fold	2.2	aNeuAc3bGal14Glc	D-Glcp, D-Galp, D-Neup5Ac	NeuAc(a2-3)Gal(b1-4)Glc	28993610	10	GLC-GAL-SIA	YRSGDKES|CKIDVFGTHK|NVWTDRNFT|SGNE	1	5	0	0	0	0	0	0	3	2	6	8	2	11	7	0	0	0.25	0	0.125	0.125	0.5	0.375	0.25	0	0.125	0.25	0.125	0	0.125	0	0	0.125	0.125	0.125	0
5WHU_GLC:P:1	5WHU	Q404H3	Bacterial lectins	Salmonella enterica	a/b OB-fold	2.2	aNeuAc3bGal14Glc	D-Glcp, D-Galp, D-Neup5Ac	NeuAc(a2-3)Gal(b1-4)Glc	28993610	10	GLC-GAL-SIA	YRSGDKES|CKIDVFGTHK|NVWTDRNFT|SGNE	1	5	4	1	0	0	0	0	3	2	11	8	2	11	7	0	0	0.25	0	0.125	0.125	0.5	0.375	0.25	0	0.125	0.25	0.125	0	0.125	0	0	0.125	0.125	0.125	0
5WHU_GLC:R:1	5WHU	Q404H3	Bacterial lectins	Salmonella enterica	a/b OB-fold	2.2	aNeuAc3bGal14Glc	D-Glcp, D-Galp, D-Neup5Ac	NeuAc(a2-3)Gal(b1-4)Glc	28993610	10	GLC-GAL-SIA	YRSGDKES|CKIDVFGTHK|NVWTDRNFT|SGNE	1	5	2	0	0	0	0	0	4	1	8	8	3	10	6	0	0	0.25	0	0.125	0.125	0.5	0.5	0.25	0	0.125	0.125	0.25	0	0.125	0	0	0.125	0.125	0.125	0
5WHU_GLC:S:1	5WHU	Q404H3	Bacterial lectins	Salmonella enterica	a/b OB-fold	2.2	aNeuAc3bGal14Glc	D-Glcp, D-Galp, D-Neup5Ac	NeuAc(a2-3)Gal(b1-4)Glc	28993610	10	GLC-GAL-SIA	YRSGDKES|CKIDVFGTHK|NVWTDRNFT|S|E	2	4	0	1	0	0	0	0	3	1	7	8	2	10	7	0	0.125	0.25	0	0.125	0	0.5	0.375	0.25	0	0.125	0.25	0.125	0	0.125	0	0	0.125	0.125	0.125	0
5WHU_SIA:A:203	5WHU	Q404H3	Bacterial lectins	Salmonella enterica	a/b OB-fold	2.2	aNeuAc3bGal14Glc	D-Glcp, D-Galp, D-Neup5Ac	NeuAc(a2-3)Gal(b1-4)Glc	28993610	10	SIA	YRSGDKES|CKIDVFGTHK|NVWTDRNFT|E	2	4	0	0	0	0	0	0	3	1	6	7	2	11	6	0	0	0.285714285714286	0	0	0.142857142857143	0.571428571428571	0.285714285714286	0.285714285714286	0	0.142857142857143	0.285714285714286	0	0	0.142857142857143	0	0	0.142857142857143	0.142857142857143	0.142857142857143	0
4RHS_GAL:F:1	4RHS	Q8Z6A3	Bacterial lectins	Salmonella enterica	a/b OB-fold	2.08	aNeuAc28aNeuAc23Gal	D-Galp, D-Neup5Ac	NeuAc(a2-8)NeuAc(a2-3)Gal	25480294	2	GAL-SIA-SIA	TNAYYSDEV|TVKANGSGTPV|SVRIHVQK|C|TQC|PK	2	4	1	3	0	0	0	0	2	2	10	7	2	10	5	0	0	0.857142857142857	0	0	0	0.142857142857143	0	0.285714285714286	0.285714285714286	0.142857142857143	0.285714285714286	0	0	0	0	0	0	0.142857142857143	0	0.142857142857143
4RHS_GAL:G:1	4RHS	Q8Z6A3	Bacterial lectins	Salmonella enterica	a/b OB-fold	2.08	aNeuAc28aNeuAc23Gal	D-Galp, D-Neup5Ac	NeuAc(a2-8)NeuAc(a2-3)Gal	25480294	2	GAL-SIA-SIA	TNAYYSDEV|TVKANGSGTPV|SVRIHVQK|CSATQC|PK	3	5	3	3	0	0	0	0	2	3	14	6	5	10	7	0	0	0.833333333333333	0	0	0.166666666666667	0	0	0.333333333333333	0.166666666666667	0.166666666666667	0.333333333333333	0	0	0	0	0	0	0.166666666666667	0.166666666666667	0
5WHT_GAL:G:1	5WHT	Q8Z6A3	Bacterial lectins	Salmonella typhi	a/b OB-fold	1.93	aNeuAc3bGal14Glc	D-Glcp, D-Galp, D-Neup5Ac	NeuAc(a2-3)Gal(b1-4)Glc	28993610	4	GAL-SIA	TNAYYSDEV|TVKANGSGTPV|SVRIHVQK|CSATQC|PKL	3	5	4	1	0	0	0	0	2	3	13	4	4	11	8	0	0	1	0	0	0	0	0	0.25	0.25	0.25	0.25	0	0	0	0	0	0	0.25	0	0
5WHT_GLC:F:1	5WHT	Q8Z6A3	Bacterial lectins	Salmonella typhi	a/b OB-fold	1.93	aNeuAc3bGal14Glc	D-Glcp, D-Galp, D-Neup5Ac	NeuAc(a2-3)Gal(b1-4)Glc	28993610	4	GLC-GAL-SIA	TNAYYSDEV|TVKANGSGTPV|SVRIHVQK|CSATQC|PKL	3	5	8	1	0	0	0	0	2	3	17	5	4	10	7	0	0	1	0	0	0	0	0	0.2	0.2	0.2	0.4	0	0	0	0	0	0	0.2	0	0
5WHT_SIA:B:201	5WHT	Q8Z6A3	Bacterial lectins	Salmonella typhi	a/b OB-fold	1.93	aNeuAc3bGal14Glc	D-Glcp, D-Galp, D-Neup5Ac	NeuAc(a2-3)Gal(b1-4)Glc	28993610	4	SIA	TNAYYSDE|TVKANGSGTPV|RIHVQK|C|PKL	2	4	3	1	0	0	0	0	2	2	10	3	2	10	7	0	0	1	0	0	0	0	0	0.333333333333333	0.333333333333333	0	0.333333333333333	0	0	0	0	0	0	0.333333333333333	0	0
5WHT_SIA:D:201	5WHT	Q8Z6A3	Bacterial lectins	Salmonella typhi	a/b OB-fold	1.93	aNeuAc3bGal14Glc	D-Glcp, D-Galp, D-Neup5Ac	NeuAc(a2-3)Gal(b1-4)Glc	28993610	4	SIA	TNAYYSDE|TVKANGSGTPV|RIHVQK|C|PK	3	5	2	1	0	0	0	0	2	3	11	3	4	8	7	0	0	1	0	0	0	0	0	0.333333333333333	0.333333333333333	0	0.333333333333333	0	0	0	0	0	0	0.333333333333333	0	0
3DWP_NGC:A:127	3DWP	Q6EZC3	Bacterial lectins	Escherichia coli	a/b OB-fold	2.2	NeuGc	D-Neup5Gc	NeuGc	18971931	5	NGC	DGMFSGV|GKQSAGSSI|RIYYEP|STEC|DRKK	0	9	2	0	0	0	0	0	3	6	11	4	8	8	6	0	0	1	0	0	0	0	0.25	0.5	0	0	0.25	0	0	0	0	0.25	0	0.25	0	0
3DWP_NGC:B:127	3DWP	Q6EZC3	Bacterial lectins	Escherichia coli	a/b OB-fold	2.2	NeuGc	D-Neup5Gc	NeuGc	18971931	5	NGC	DGMFSGV|GKQSAGSSI|RIYYEP|TSTEC|DRKK	0	8	2	0	0	0	0	0	3	5	10	6	5	8	5	0	0	0.666666666666667	0	0	0	0.333333333333333	0.333333333333333	0.333333333333333	0	0	0.333333333333333	0.166666666666667	0	0	0	0.166666666666667	0	0.166666666666667	0	0
3DWP_NGC:C:127	3DWP	Q6EZC3	Bacterial lectins	Escherichia coli	a/b OB-fold	2.2	NeuGc	D-Neup5Gc	NeuGc	18971931	5	NGC	DGMFSGV|GKQSAGSSI|RIYYEP|STEC|DRKK	0	7	4	0	0	0	0	0	3	4	11	6	4	8	7	0	0	0.666666666666667	0	0	0	0.333333333333333	0.166666666666667	0.333333333333333	0.166666666666667	0	0.333333333333333	0	0	0	0	0.166666666666667	0	0.166666666666667	0	0
3DWP_NGC:D:127	3DWP	Q6EZC3	Bacterial lectins	Escherichia coli	a/b OB-fold	2.2	NeuGc	D-Neup5Gc	NeuGc	18971931	5	NGC	DGMFSGV|GKQSAGSSI|PVRIYYEP|TSTEC|DRKK	0	9	2	0	0	0	0	0	3	6	11	6	5	8	7	0	0	0.5	0	0	0	0.5	0.333333333333333	0.333333333333333	0.166666666666667	0	0.166666666666667	0.166666666666667	0	0	0	0.166666666666667	0	0.166666666666667	0	0
3DWP_NGC:E:127	3DWP	Q6EZC3	Bacterial lectins	Escherichia coli	a/b OB-fold	2.2	NeuGc	D-Neup5Gc	NeuGc	18971931	5	NGC	DGMFSGV|GKQSAGSSI|RIYYEP|STEC|DRKK	0	9	2	0	0	0	0	0	3	6	11	6	6	8	6	0	0	0.5	0	0	0	0.5	0.333333333333333	0.333333333333333	0.166666666666667	0	0.166666666666667	0.166666666666667	0	0	0	0.166666666666667	0	0.166666666666667	0	0
3DWQ_POL:A:130	3DWQ	Q6EZC3	Bacterial lectins	Escherichia coli	a/b OB-fold	2.1	aNeuGc23bGal13GalNAc	D-Neup5Gc, D-Galp, D-GalpNAc	NeuGc(a2-3)Gal(b1-3)GalNAc	18971931	4	POL-AZI-NGA-GAL-NGC	ARDGMFSGV|GKQSAGSSI|RIYYEP|TSTECFGPDRKK	0	12	3	0	0	0	0	0	4	8	15	6	7	7	7	0	0	0.5	0	0	0.166666666666667	0.333333333333333	0.166666666666667	0.5	0	0.166666666666667	0.166666666666667	0	0	0	0	0.166666666666667	0	0.166666666666667	0.166666666666667	0
3DWQ_POL:C:130	3DWQ	Q6EZC3	Bacterial lectins	Escherichia coli	a/b OB-fold	2.1	aNeuGc23bGal13GalNAc	D-Neup5Gc, D-Galp, D-GalpNAc	NeuGc(a2-3)Gal(b1-3)GalNAc	18971931	4	POL-AZI-NGA-GAL-NGC	RDGMFSGV|GKQSAGSSI|RIYYEP|TSTECF|DRKKN	0	11	1	1	0	0	0	0	3	8	13	6	7	5	8	0	0	0.666666666666667	0	0	0	0.333333333333333	0.333333333333333	0.333333333333333	0	0	0.333333333333333	0.166666666666667	0	0	0	0.166666666666667	0	0.166666666666667	0	0
3DWQ_POL:D:130	3DWQ	Q6EZC3	Bacterial lectins	Escherichia coli	a/b OB-fold	2.1	aNeuGc23bGal13GalNAc	D-Neup5Gc, D-Galp, D-GalpNAc	NeuGc(a2-3)Gal(b1-3)GalNAc	18971931	4	POL-AZI-NGA-GAL-NGC	RDGMFSGV|GKQSAGSSI|RIYYEP|TSTEC|DRKK	0	8	2	0	0	0	0	0	3	5	10	7	6	6	9	0	0	0.571428571428571	0	0	0.142857142857143	0.285714285714286	0.142857142857143	0.428571428571429	0	0.142857142857143	0.285714285714286	0	0	0	0	0.142857142857143	0	0.142857142857143	0.142857142857143	0
3DWQ_POL:E:130	3DWQ	Q6EZC3	Bacterial lectins	Escherichia coli	a/b OB-fold	2.1	aNeuGc23bGal13GalNAc	D-Neup5Gc, D-Galp, D-GalpNAc	NeuGc(a2-3)Gal(b1-3)GalNAc	18971931	4	POL-AZI-NGA-GAL-NGC	ARDGMFSGV|GKQSAGSSI|RIYYEP|TSTEC|DRKK	0	9	4	0	0	0	0	0	3	6	13	6	7	8	6	0	0	0.666666666666667	0	0	0.166666666666667	0.166666666666667	0.333333333333333	0.5	0	0	0.166666666666667	0.166666666666667	0	0	0	0.166666666666667	0	0.166666666666667	0.166666666666667	0
3S5X_BMA:B:1	3S5X	P84330	Bacterial lectins	Oscillatoria agardhii	b-barrel	1.65	alpha3, alpha6 mannopentaose	D-Manp	Man(a1-6)[Man(a1-3)]Man(a1-6)[Man(a1-3)]Man	21827952	2	BMA-MAN-MAN-MAN	GSRSDQNV|TMTYAGEGPIG|ENQWGGDSAPWHS	0	9	1	1	0	0	0	0	5	4	11	9	2	6	11	0	0	0.222222222222222	0	0	0.333333333333333	0.444444444444444	0.444444444444444	0.222222222222222	0.111111111111111	0.111111111111111	0.111111111111111	0.333333333333333	0	0	0	0	0.111111111111111	0	0	0
3S5X_BMA:C:1	3S5X	P84330	Bacterial lectins	Oscillatoria agardhii	b-barrel	1.65	alpha3, alpha6 mannopentaose	D-Manp	Man(a1-6)[Man(a1-3)]Man(a1-6)[Man(a1-3)]Man	21827952	2	BMA-MAN-MAN-MAN	ENQWGGSSAPWNE|GSRENQ|TMTYAGEGPIGFK	0	8	1	1	0	0	0	0	5	3	10	9	0	8	9	0	0	0.222222222222222	0	0	0.333333333333333	0.444444444444444	0.444444444444444	0.222222222222222	0.111111111111111	0.111111111111111	0.111111111111111	0.333333333333333	0	0	0	0	0.111111111111111	0	0	0
4FBV_BMA:B:1	4FBV	P07386	Bacterial lectins	Myxococcus xanthus	b-barrel	1.76	alpha3, alpha6 mannopentaose	D-Manp	Man(a1-6)[Man(a1-3)]Man(a1-6)[Man(a1-3)]Man	22865886	2	BMA-MAN-MAN-MAN	ENQWGGSAA|H|GARNGQ|TMIYNGEGPIGFR	0	7	1	0	0	0	0	0	5	2	8	7	2	7	5	0	0	0	0	0	0.428571428571429	0.571428571428571	0.428571428571429	0.142857142857143	0.142857142857143	0.142857142857143	0.142857142857143	0.428571428571429	0	0	0	0	0	0	0	0
4FBV_BMA:C:1	4FBV	P07386	Bacterial lectins	Myxococcus xanthus	b-barrel	1.76	alpha3, alpha6 mannopentaose	D-Manp	Man(a1-6)[Man(a1-3)]Man(a1-6)[Man(a1-3)]Man	22865886	2	BMA-MAN-MAN-MAN-MAN	GTRGKQ|TMTYNGEGPIGFR|ENQWGGSTA|NPG	0	8	2	1	0	0	0	0	5	3	11	9	1	9	5	0	0	0.222222222222222	0	0	0.333333333333333	0.444444444444444	0.444444444444444	0.222222222222222	0.111111111111111	0.111111111111111	0.111111111111111	0.333333333333333	0	0	0	0	0.111111111111111	0	0	0
4GK9_BMA:B:1	4GK9	R4GRU1	Bacterial lectins	Burkholderia oklahomensis	b-barrel	1.9	alpha3, alpha6 mannopentaose	D-Manp	Man(a1-6)[Man(a1-3)]Man(a1-6)[Man(a1-3)]Man	23480609	4	BMA-MAN-MAN-MAN-MAN	Q|ENQWGGSSA|HN|GCRSGQ|SMTYSGEGPIGFR	0	8	1	1	0	0	0	0	5	3	10	8	1	9	8	0	0	0.125	0	0	0.5	0.375	0.375	0.25	0.125	0.125	0.125	0.375	0	0	0	0	0	0	0	0
4GK9_BMA:C:1	4GK9	R4GRU1	Bacterial lectins	Burkholderia oklahomensis	b-barrel	1.9	alpha3, alpha6 mannopentaose	D-Manp	Man(a1-6)[Man(a1-3)]Man(a1-6)[Man(a1-3)]Man	23480609	4	BMA-MAN-MAN-MAN-MAN	GCRSGQ|TMTYVGEGPIGFR|ENQWGGSSAPWHP	0	8	2	1	0	0	0	0	5	3	11	7	3	8	9	0	0	0	0	0	0.571428571428571	0.428571428571429	0.428571428571429	0.142857142857143	0.142857142857143	0.142857142857143	0.142857142857143	0.428571428571429	0	0	0	0	0	0	0	0
4GK9_BMA:D:1	4GK9	R4GRU1	Bacterial lectins	Burkholderia oklahomensis	b-barrel	1.9	alpha3, alpha6 mannopentaose	D-Manp	Man(a1-6)[Man(a1-3)]Man(a1-6)[Man(a1-3)]Man	23480609	4	BMA-MAN-MAN-MAN-MAN	GARDQ|NMTYAGEGPIGFK|ENQWGGTSAPWHP	0	9	4	1	0	0	0	0	6	3	14	8	2	8	9	0	0	0.125	0	0	0.5	0.375	0.375	0.25	0.125	0.125	0.125	0.375	0	0	0	0	0	0	0	0
4GK9_BMA:E:1	4GK9	R4GRU1	Bacterial lectins	Burkholderia oklahomensis	b-barrel	1.9	alpha3, alpha6 mannopentaose	D-Manp	Man(a1-6)[Man(a1-3)]Man(a1-6)[Man(a1-3)]Man	23480609	4	BMA-MAN-MAN-MAN-MAN	QNQWGGSSA|HE|GCRVNQ|MTYAGEGPIGFK|A	0	8	1	1	0	0	0	0	5	3	10	7	2	9	8	0	0	0	0	0	0.428571428571429	0.571428571428571	0.428571428571429	0.142857142857143	0.142857142857143	0.142857142857143	0.142857142857143	0.428571428571429	0	0	0	0	0	0	0	0
1C39_MAN:E:1	1C39	P11456	Animal lectins	Bos taurus	b-barrel	1.85	aMan(O6P)13aMan13Man	D-Manp	Man(a1-3)Man(a1-3)Man	10514470	2	MAN-MAN-M6P	SPDMYSY|LVQIQKSNGKETVV|EYDNHCGREQRRA|VSEERGK|Y	0	10	0	1	0	0	0	0	2	8	11	13	3	6	11	0	0	0.384615384615385	0	0.0769230769230769	0.230769230769231	0.307692307692308	0	0.307692307692308	0.230769230769231	0.230769230769231	0.230769230769231	0	0	0	0	0	0	0	0	0
1C39_MAN:F:1	1C39	P11456	Animal lectins	Bos taurus	b-barrel	1.85	aMan(O6P)13aMan13Man	D-Manp	Man(a1-3)Man(a1-3)Man	10514470	2	MAN-MAN-M6P-MN	SPDMYSY|LVQIQKSNGKETVV|EYDNHCGREQRRA|VSEERGK|CFYLF	0	13	1	2	0	0	0	6	2	11	22	11	4	6	12	0	0	0.454545454545455	0	0	0.363636363636364	0.181818181818182	0	0.272727272727273	0.272727272727273	0.272727272727273	0.181818181818182	0	0	0	0	0	0	0	0	0
1M6P_M6P:A:200	1M6P	P11456	Animal lectins	Bos taurus	b-barrel	1.8	Man6O-PO3	D-Manp	Man	9604938	2	M6P-MN	MYSY|LVQIQ|NGKETVV|DEYDNHCGREQRRA|VSEERGK|CFYLF	0	11	2	2	0	0	0	1	3	8	16	9	5	6	6	0	0	0.444444444444444	0	0	0.333333333333333	0.222222222222222	0	0.222222222222222	0.333333333333333	0.222222222222222	0.222222222222222	0	0	0	0	0	0	0	0	0
1M6P_M6P:B:200	1M6P	P11456	Animal lectins	Bos taurus	b-barrel	1.8	Man6O-PO3	D-Manp	Man	9604938	2	M6P-MN	MYSY|LVQIQ|KETVV|DEYDNHCGREQRRA|VSEERGK|CFYLF	0	11	1	2	0	0	0	3	3	8	17	10	1	5	7	0	0	0.4	0	0	0.3	0.3	0	0.2	0.3	0.2	0.3	0	0	0	0	0	0	0	0	0
2RL8_M6D:A:500	2RL8	P11456	Animal lectins	Bos taurus	b-barrel	1.45	Man6O-PO3	D-Manp	Man	18272523	2	M6D-MN	DMYSY|LVQIQ|NGKETVV|DEYDNHCGREQRRA|VSEERGK|CFYLF	0	11	3	3	0	0	0	5	3	8	22	10	2	4	12	0	0	0.4	0	0	0.3	0.3	0	0.2	0.4	0.2	0.2	0	0	0	0	0	0	0	0	0
2RL8_M6D:B:501	2RL8	P11456	Animal lectins	Bos taurus	b-barrel	1.45	Man6O-PO3	D-Manp	Man	18272523	2	M6D-MN	DMY|LVQIQ|KETVV|DEYDNHCGREQRRA|VSEERGK|CFYLF	0	10	3	2	0	0	0	4	3	7	19	9	2	4	11	0	0	0.444444444444444	0	0	0.333333333333333	0.222222222222222	0	0.222222222222222	0.333333333333333	0.222222222222222	0.222222222222222	0	0	0	0	0	0	0	0	0
2RL9_MAN:C:1	2RL9	P11456	Animal lectins	Bos taurus	b-barrel	2.4	aMan6P12aMan12Man	D-Manp	Man(a1-2)Man(a1-2)Man	18272523	2	MAN-MAN-M6P-MN	DMYSY|LVQIQKSNGKETVV|DEYDNHCGREQRRA|VSEERGK|CFYLF	0	14	2	1	0	0	0	3	2	12	20	11	3	5	9	0	0	0.454545454545455	0	0	0.272727272727273	0.272727272727273	0	0.272727272727273	0.272727272727273	0.181818181818182	0.272727272727273	0	0	0	0	0	0	0	0	0
2RL9_MAN:D:1	2RL9	P11456	Animal lectins	Bos taurus	b-barrel	2.4	aMan6P12aMan12Man	D-Manp	Man(a1-2)Man(a1-2)Man	18272523	2	MAN-MAN-M6P-MN	QSPDMYSY|LVQIQKSNGKETVV|DEYDNHCGREQRRA|VSEERGK|CFYLF	0	11	0	1	0	0	0	3	3	8	15	12	2	6	10	0	0	0.416666666666667	0	0.0833333333333333	0.25	0.25	0	0.333333333333333	0.25	0.166666666666667	0.25	0	0	0	0	0	0	0	0	0
2RLB_M6D:A:500	2RLB	P11456	Animal lectins	Bos taurus	b-barrel	1.75	Man6O-PO3	D-Manp	Man	18272523	2	M6D	DMYSY|LVQIQ|NGKETVV|DEYDNHCGREQRRA|VSEERGK|CFYLF	0	11	2	3	0	0	0	0	3	8	16	10	2	4	12	0	0	0.4	0	0	0.3	0.3	0	0.2	0.4	0.2	0.2	0	0	0	0	0	0	0	0	0
2RLB_M6D:B:501	2RLB	P11456	Animal lectins	Bos taurus	b-barrel	1.75	Man6O-PO3	D-Manp	Man	18272523	2	M6D	PDMYSYVF|LVQIQ|TVV|DEYDNHCGREQRRA|VSEERGK|CFYLF	0	10	2	2	0	0	0	0	3	7	14	9	2	5	9	0	0	0.444444444444444	0	0	0.333333333333333	0.222222222222222	0	0.222222222222222	0.333333333333333	0.222222222222222	0.222222222222222	0	0	0	0	0	0	0	0	0
3K41_M6D:A:500	3K41	P11456	Animal lectins	Bos taurus	b-barrel	1.9	Man6O-PO3	D-Manp	Man	19928875	2	M6D	DMYSYVF|LVQIQ|NGKETVV|EYDNHCGREQRRA|VSEERGM|CFYLF	0	12	5	3	0	0	0	0	3	9	20	9	3	4	9	0	0	0.444444444444444	0	0	0.333333333333333	0.222222222222222	0	0.222222222222222	0.333333333333333	0.222222222222222	0.222222222222222	0	0	0	0	0	0	0	0	0
3K41_M6D:B:501	3K41	P11456	Animal lectins	Bos taurus	b-barrel	1.9	Man6O-PO3	D-Manp	Man	19928875	2	M6D	DMYSY|LVQIQ|KETVV|DEYDNHCGREQRRA|VSEERGM|CFYLF	0	10	0	2	0	0	0	0	3	7	12	9	2	5	10	0	0	0.444444444444444	0	0	0.333333333333333	0.222222222222222	0	0.222222222222222	0.333333333333333	0.222222222222222	0.222222222222222	0	0	0	0	0	0	0	0	0
1SYO_M6P:A:500	1SYO	P08169	Animal lectins	Bos taurus	b-barrel	2.2	Man6O-PO3	D-Manp	Man	15169779	2	M6P	K|DEYTY|VCQVK|STQVKVA|GEECSSGFQRMS|TGEVDCTY|QVKKA|Q	0	9	5	2	0	0	0	0	1	8	16	7	4	7	11	0	0	0.571428571428571	0	0.142857142857143	0	0.285714285714286	0	0.428571428571429	0.142857142857143	0.142857142857143	0.285714285714286	0	0	0	0	0	0	0.142857142857143	0	0.142857142857143
1SYO_M6P:B:1500	1SYO	P08169	Animal lectins	Bos taurus	b-barrel	2.2	Man6O-PO3	D-Manp	Man	15169779	2	M6P	QVKKAD|Q|K|DEYTY|VCQVK|STQVKVA|EECSSGFQRMS|TGEVDCTY	0	9	4	4	0	0	0	0	1	8	17	8	3	8	11	0	0	0.625	0	0.125	0	0.25	0	0.375	0.25	0.125	0.25	0	0	0	0	0	0	0.125	0	0.125
1SZ0_M6P:A:500	1SZ0	P08169	Animal lectins	Bos taurus	b-barrel	2.2	Man6O-PO3	D-Manp	Man	15169779	2	M6P	K|DEYTY|VCQVK|STQVKVA|EECSSGFQRMS|TGEVDCTY|QVKKA	0	8	1	2	0	0	0	0	1	7	11	7	4	6	11	0	0	0.571428571428571	0	0.142857142857143	0	0.285714285714286	0	0.428571428571429	0.142857142857143	0.142857142857143	0.285714285714286	0	0	0	0	0	0	0.142857142857143	0	0.142857142857143
1SZ0_M6P:B:1500	1SZ0	P08169	Animal lectins	Bos taurus	b-barrel	2.2	Man6O-PO3	D-Manp	Man	15169779	2	M6P	QVKKADSTQ|K|DEYTY|VCQVK|QVKVA|GEECSSGFQRMS|TGEVDCTY	0	8	4	3	0	0	0	0	1	7	15	8	2	9	11	0	0	0.625	0	0.125	0	0.25	0	0.375	0.25	0.125	0.25	0	0	0	0	0	0	0.125	0	0.125
3AIH_BMA:C:1	3AIH	Q13438	Animal lectins	Homo sapiens	b-barrel	2.1	aMan16aMan16Man	D-Manp	Man(a1-6)Man(a1-6)Man	21172656	2	BMA-MAN-MAN	KDWWTY|IQQYH|KGEVLYL|SKCDLNGRPREA|VDEPLSCSY	0	7	0	1	0	0	0	0	0	7	8	8	3	7	10	0	0	0.5	0	0.375	0	0.125	0.125	0.125	0.125	0.25	0.375	0	0	0	0.125	0	0	0	0	0
3AIH_BMA:D:1	3AIH	Q13438	Animal lectins	Homo sapiens	b-barrel	2.1	aMan16aMan16Man	D-Manp	Man(a1-6)Man(a1-6)Man	21172656	2	BMA-MAN-MAN	KDWWTY|IQQYH|K|LYL|SKCDLNGRPREA|VDEPLSCSY	0	7	0	1	0	0	0	0	0	7	8	9	2	6	10	0	0	0.555555555555556	0	0.333333333333333	0	0.111111111111111	0.222222222222222	0.111111111111111	0.111111111111111	0.222222222222222	0.333333333333333	0	0	0	0.222222222222222	0	0	0	0	0
2G7C_NAG:C:1	2G7C	P16154	Bacterial lectins	Clostridium difficile	b-hairpin stack	2	aGal13bGal14GlcNAc	D-Galp, D-GlcpNAc	Gal(a1-3)Gal(b1-4)GlcNAc	16622409	4	NAG-GAL-GLA	Y|INDKHFY|DGFEYF|NTDANNIEGQAIRYQNR|FGNNSKAA	0	10	1	1	0	0	0	0	3	7	12	11	4	10	6	0	0.0909090909090909	0.0909090909090909	0	0.181818181818182	0.181818181818182	0.454545454545455	0.181818181818182	0.454545454545455	0.181818181818182	0.181818181818182	0	0	0.0909090909090909	0	0	0	0.0909090909090909	0.0909090909090909	0	0
2G7C_NAG:D:1	2G7C	P16154	Bacterial lectins	Clostridium difficile	b-hairpin stack	2	aGal13bGal14GlcNAc	D-Galp, D-GlcpNAc	Gal(a1-3)Gal(b1-4)GlcNAc	16622409	4	NAG-GAL-GLA	Y|IDNKNFY|NGFEYF|NTDANNIDGQAIRYQNR|FGNNSKAV	0	9	6	2	0	0	0	0	2	7	17	12	3	7	9	0	0	0.25	0	0.166666666666667	0.25	0.333333333333333	0.166666666666667	0.5	0.166666666666667	0.166666666666667	0	0	0.0833333333333333	0	0	0	0.0833333333333333	0.0833333333333333	0	0
2G7C_NAG:E:1	2G7C	P16154	Bacterial lectins	Clostridium difficile	b-hairpin stack	2	aGal13bGal14GlcNAc	D-Galp, D-GlcpNAc	Gal(a1-3)Gal(b1-4)GlcNAc	16622409	4	NAG-GAL-GLA	Y|INDKHF|DGFEYF|NTDANNIEGQAIRYQN|FGNNSKAA	0	9	0	1	0	0	0	0	2	7	10	10	5	10	6	0	0.1	0.1	0	0.2	0.2	0.4	0.1	0.5	0.2	0.2	0	0	0.1	0	0	0	0	0.1	0	0
2G7C_NAG:F:1	2G7C	P16154	Bacterial lectins	Clostridium difficile	b-hairpin stack	2	aGal13bGal14GlcNAc	D-Galp, D-GlcpNAc	Gal(a1-3)Gal(b1-4)GlcNAc	16622409	4	NAG-GAL-GLA	DGRRY|L|D|Y|IDNKNFY|PNGFEYF|DA|GQAIRYQN|FGNNSKAV	0	6	9	1	0	0	0	0	2	4	16	9	6	10	12	0	0	0.333333333333333	0	0.333333333333333	0.111111111111111	0.222222222222222	0	0.555555555555556	0.333333333333333	0.111111111111111	0	0	0	0	0	0	0	0.111111111111111	0	0
2VJJ_NAG:B:1	2VJJ	Q9AYY6	Virus lectins	HK620TSP	b-helix	1.59	hexasaccharide	D-Galp, D-GlcpNAc, D-Glcp, L-Rhap	Rha(a1-6)Glc(a1-4)[GlcNAc(b1-3)]Gal(a1-3)[Glc(a1-6)]GlcNAc	18547389	1	NAG-GAL-GLC-RAM-NAG-GLC-CA-K	IAGHSG|PFQVFVGFDNGDP|SSQLRN|AFG|DVTWAITLGWNGY|NADHSTVYVNCP|IACSVELH|RGAYVVMHAAEAA|ILGSDVT|L|DIGPDNSGA|VQDI|TLRAN	3	16	10	1	0	0	0	5	2	14	35	24	11	23	27	0	0.0416666666666667	0.333333333333333	0.125	0.125	0.0416666666666667	0.333333333333333	0.25	0.333333333333333	0.0833333333333333	0.166666666666667	0.166666666666667	0.125	0	0.0416666666666667	0.0833333333333333	0	0	0.0833333333333333	0.0416666666666667	0
2X6W_NDG:B:1	2X6W	Q9AYY6	Virus lectins	HK620TSP	b-helix	1.59	hexasaccharide	D-Galp, D-GlcpNAc, D-Glcp, L-Rhap	Rha(a1-6)Glc(a1-4)[GlcNAc(b1-3)]Gal(a1-3)[Glc(a1-6)]GlcNAc	22923442	1	NDG-GLA-GLC-GLC-RAM-NAG-NA-NA-NA	IAGHSG|PFQVFVGFDNGDP|SSQLRN|AFG|DVTWAITLGWNGY|NADHSTVYVNCP|IACSVQLH|CRGAYVVMHAAEAA|Q|ILGSDVT|DIGPDNSGA|VQDI|R	5	17	6	1	0	0	0	12	3	14	41	24	11	21	28	0	0.0416666666666667	0.333333333333333	0.125	0.0833333333333333	0.0416666666666667	0.375	0.208333333333333	0.333333333333333	0.125	0.166666666666667	0.166666666666667	0.125	0	0	0.0833333333333333	0	0	0.0416666666666667	0.0416666666666667	0
2X6X_GLA:B:1	2X6X	Q9AYY6	Virus lectins	HK620TSP	b-helix	1.48	hexasaccharide	D-Galp, D-GlcpNAc, D-Glcp, L-Rhap	Rha(a1-6)Glc(a1-4)[GlcNAc(b1-3)]Gal(a1-3)[Glc(a1-6)]GlcNAc	22923442	1	GLA-GLC-RAM-NAG	AGHSG|PFQVFVGFDNGDP|SSQLRN|AFG|TWAITLGWNGY|NANHS|YVNCP|SVELH|YVVMHAAEAA|N	3	9	4	0	0	0	0	0	0	9	16	9	11	11	17	0	0	0.222222222222222	0.222222222222222	0.111111111111111	0.111111111111111	0.333333333333333	0	0.555555555555556	0.111111111111111	0.111111111111111	0.222222222222222	0	0	0	0	0	0	0	0.111111111111111	0
2X6Y_NAG:B:1	2X6Y	Q9AYY6	Virus lectins	HK620TSP	b-helix	1.35	hexasaccharide	D-Galp, D-GlcpNAc, D-Glcp, L-Rhap	Rha(a1-6)Glc(a1-4)[GlcNAc(b1-3)]Gal(a1-3)[Glc(a1-6)]GlcNAc	22923442	1	NAG-GLA-GLC-RAM-NAG-GLC-NA	IAGHSG|PFQVFVGFDNGDP|SSQLRN|AFG|DVTWAITLGWNGY|NAAHSTVYVNCP|IACSVELH|RGAYVVMHAAEAA|Q|ILGSDVT|L|DIGPDNSGA|VQDI|R	5	16	7	1	0	0	0	3	3	13	32	19	15	20	27	0	0.0526315789473684	0.315789473684211	0.157894736842105	0.105263157894737	0.0526315789473684	0.315789473684211	0.210526315789474	0.315789473684211	0.105263157894737	0.157894736842105	0.210526315789474	0.157894736842105	0	0	0.0526315789473684	0	0	0	0.0526315789473684	0
2X85_NAG:B:1	2X85	Q9AYY6	Virus lectins	HK620TSP	b-helix	1.5	hexasacharide	D-Galp, D-GlcpNAc, D-Glcp, L-Rhap	Rha(a1-6)Glc(a1-4)[GlcNAc(b1-3)]Gal(a1-3)[Glc(a1-6)]GlcNAc	NULL	1	NAG-GLA-GLC-RAM-NAG-GLC-NA-NA-NA	IAGHSG|PFQVFVGFDNGDPAS|SSQLRN|AFG|DVTWAITLGWNGY|NADHSTVYVNCP|IACSVELH|RGAYVVMHAAEAA|Q|ILGSDVT|L|DIGPDNSGA|VQDI|TLRAN	6	13	7	1	0	0	0	9	2	11	36	22	14	20	28	0	0.0454545454545455	0.363636363636364	0.136363636363636	0.0909090909090909	0.0454545454545455	0.318181818181818	0.181818181818182	0.318181818181818	0.136363636363636	0.181818181818182	0.181818181818182	0.136363636363636	0	0	0.0454545454545455	0	0	0.0454545454545455	0.0454545454545455	0
4XKW_NDG:B:1	4XKW	Q9AYY6	Virus lectins	Salmonella virus HK620	b-helix	1.45		L-Rhap, D-Glcp, D-GlcpNAc, D-Galp	Rha(a1-6)Glc(a1-4)[GlcNAc(b1-3)]Gal(a1-3)GlcNAc	NULL	1	NDG-GLA-GLC-RAM-NAG-NA	IAGHSG|PFQVFVGFDNGDP|SSQLRN|AFG|DVTWAITLGWNGY|NANHSTVYVNCP|IAC|ELH|RGAYVVMHAAEAA|ILGSD|PDNSG	5	13	5	0	0	0	0	0	0	13	23	17	8	16	27	0	0.0588235294117647	0.235294117647059	0.176470588235294	0.117647058823529	0.0588235294117647	0.352941176470588	0.117647058823529	0.352941176470588	0.176470588235294	0.117647058823529	0.235294117647059	0.0588235294117647	0	0	0.0588235294117647	0	0	0	0.0588235294117647	0
4XLA_NAG:B:1	4XLA	Q9AYY6	Virus lectins	Salmonella virus HK620	b-helix	1.47		L-Rhap, D-Glcp, D-GlcpNAc, D-Galp	Rha(a1-6)Glc(a1-4)[GlcNAc(b1-3)]Gal(a1-3)GlcNAc	NULL	1	NAG-GLA-GLC-RAM-NAG-NA	IAGHSG|PFQVFVGFDNGDP|SSQLRN|AFG|DVTWAITLGWNGY|NAAHSTVYVNCP|IACSVELH|RGAYVVMHAAEAA|ILGSD|PDNSG	5	12	2	0	0	0	0	0	1	11	19	14	12	15	27	0	0.0714285714285714	0.285714285714286	0.214285714285714	0.142857142857143	0	0.285714285714286	0.0714285714285714	0.285714285714286	0.214285714285714	0.142857142857143	0.285714285714286	0.0714285714285714	0	0	0	0	0	0	0	0
4XLE_NDG:B:1	4XLE	Q9AYY6	Virus lectins	Salmonella virus HK620	b-helix	1.45		L-Rhap, D-Glcp, D-GlcpNAc, D-Galp	Rha(a1-6)Glc(a1-4)[GlcNAc(b1-3)]Gal(a1-3)[Glc(a1-6)]GlcNAc	NULL	1	NDG-GLA-GLC-RAM-NAG-GLC-NA	IAGHSG|PFQVFVGFDNGDP|SSQLRN|AFG|DVTWAITLGWNGY|NANHSTVYVNCP|IAC|ALH|R|YVVMHAAEAA|Q|ILGSDVT|DIGPDNSGA|VQDI|TLRAN	5	18	8	1	0	0	0	0	1	17	32	21	11	22	26	0	0.0476190476190476	0.238095238095238	0.142857142857143	0.0952380952380952	0.0476190476190476	0.428571428571429	0.238095238095238	0.333333333333333	0.0952380952380952	0.142857142857143	0.19047619047619	0.142857142857143	0	0	0.0952380952380952	0	0	0	0.0476190476190476	0
4XLF_NDG:B:1	4XLF	Q9AYY6	Virus lectins	Salmonella virus HK620	b-helix	1.75		L-Rhap, D-Glcp, D-GlcpNAc, D-Galp	Rha(a1-6)Glc(a1-4)[GlcNAc(b1-3)]Gal(a1-3)GlcNAc	NULL	1	NDG-GLA-GLC-RAM-NAG-NA	IAGHSG|PFQVFVGFDNGDP|SSQLRNGVAFG|DVTWAITLGWNGY|NANHSTVYVNCP|IACSVALH|RGAYVVMHAAEAA|ILGSD|PDNSG	4	13	6	0	0	0	0	0	0	13	23	16	8	18	27	0	0.0625	0.1875	0.1875	0.125	0.0625	0.375	0.125	0.375	0.1875	0.0625	0.25	0.0625	0	0	0.0625	0	0	0	0.0625	0
4XM3_NDG:B:1	4XM3	Q9AYY6	Virus lectins	Salmonella virus HK620	b-helix	1.27		L-Rhap, D-Glcp, D-GlcpNAc, D-Galp	Rha(a1-6)Glc(a1-4)[GlcNAc(b1-3)]Gal(a1-3)GlcNAc	NULL	1	NDG-GLA-GLC-RAM-NAG-NA	IAGHSG|PFQVFVGFDNGDP|SSQLRN|AFG|DVTWAITLGWNGY|NADHSTVYVNCP|IACSVALH|RGAYVVMHAAEAA|ILGSD|PDNSG	5	14	4	0	0	0	0	0	1	13	23	16	8	17	29	0	0.0625	0.25	0.1875	0.125	0.0625	0.3125	0.125	0.375	0.125	0.125	0.25	0.0625	0	0	0.0625	0	0	0.0625	0.0625	0
4XMY_NDG:B:1	4XMY	Q9AYY6	Virus lectins	Salmonella virus HK620	b-helix	1.45		L-Rhap, D-Glcp, D-GlcpNAc, D-Galp	Rha(a1-6)Glc(a1-4)[GlcNAc(b1-3)]Gal(a1-3)GlcNAc	NULL	1	NDG-GLA-GLC-RAM-NAG-NA	IAGHSG|PFQVFVGFDNGDP|SSQLRN|AFG|DVTWAITLGWNGY|NAAHSTVYVNCP|IACSVALH|R|YVVMHAAEAA|ILGSD|PDNSG	4	10	3	0	0	0	0	0	0	10	17	15	9	18	26	0	0.0666666666666667	0.266666666666667	0.2	0.133333333333333	0.0666666666666667	0.266666666666667	0.133333333333333	0.4	0.133333333333333	0.0666666666666667	0.266666666666667	0.0666666666666667	0	0	0.0666666666666667	0	0	0.0666666666666667	0.0666666666666667	0
4XN3_NDG:B:1	4XN3	Q9AYY6	Virus lectins	Salmonella virus HK620	b-helix	1.65		L-Rhap, D-Glcp, D-GlcpNAc, D-Galp	Rha(a1-6)Glc(a1-4)[GlcNAc(b1-3)]Gal(a1-3)[Glc(a1-6)]GlcNAc	NULL	1	NDG-GLA-GLC-RAM-NAG-GLC-NA	IAGHSG|PFQVFVGFDNGDP|SSQLRN|AFG|DVTWAITLGWNGY|NADHSTVYVNCP|IAC|ALH|RGAYVVMHAAEAA|Q|ILGSDVT|DIGPDNSGA|VQDI|TLRAN	5	16	8	1	0	0	0	0	3	13	30	20	13	21	28	0	0.05	0.2	0.15	0.1	0.05	0.45	0.2	0.3	0.1	0.2	0.2	0.15	0	0	0.05	0	0	0	0.05	0
4XOP_NDG:B:1	4XOP	Q9AYY6	Virus lectins	Salmonella virus HK620	b-helix	1.59		L-Rhap, D-Glcp, D-GlcpNAc, D-Galp	Rha(a1-6)Glc(a1-4)[GlcNAc(b1-3)]Gal(a1-3)[Glc(a1-6)]GlcNAc	NULL	1	NDG-GLA-GLC-RAM-NAG-GLC-NA	IAGHSG|PFQVFVGFDNGDP|SSQLRN|AFG|DVTWAITLGWNGY|NANHSTVYVNCP|IACSVQLH|R|YVVMHAAEAA|Q|ILGSDVT|DIGPDNSGA|VQDI|TLRAN	5	19	8	1	0	0	0	0	2	17	33	23	11	21	27	0	0.0434782608695652	0.304347826086957	0.130434782608696	0.0869565217391304	0.0434782608695652	0.391304347826087	0.173913043478261	0.434782608695652	0.0869565217391304	0.130434782608696	0.173913043478261	0.130434782608696	0	0	0.0434782608695652	0	0	0.0434782608695652	0.0869565217391304	0
4XOR_NDG:B:1	4XOR	Q9AYY6	Virus lectins	Salmonella virus HK620	b-helix	1.5		L-Rhap, D-Glcp, D-GlcpNAc, D-Galp	Rha(a1-6)Glc(a1-4)[GlcNAc(b1-3)]Gal(a1-3)GlcNAc	NULL	1	NDG-GLA-GLC-RAM-NAG-NA	IAGHSG|PFQVFVGFDNGDP|SSQLRN|AFG|DVTWAITLGWNGY|NANHSTVYVNCP|IACSVQLH|R|YVVMHAAEAA|ILGSD|PDNSG	5	15	2	0	0	0	0	0	1	14	22	18	7	15	29	0	0.0555555555555556	0.277777777777778	0.166666666666667	0.111111111111111	0.0555555555555556	0.333333333333333	0.166666666666667	0.444444444444444	0.166666666666667	0.0555555555555556	0.166666666666667	0.0555555555555556	0	0.0555555555555556	0.0555555555555556	0	0	0.0555555555555556	0.0555555555555556	0
4XOT_NDG:B:1	4XOT	Q9AYY6	Virus lectins	Salmonella virus HK620	b-helix	1.06		L-Rhap, D-Glcp, D-GlcpNAc, D-Galp	Rha(a1-6)Glc(a1-4)[GlcNAc(b1-3)]Gal(a1-3)GlcNAc	NULL	1	NDG-GLA-GLC-RAM-NAG-NA	IAGHSG|PFQVFVGFDNGDP|SSQLRN|AFG|DVTWAITLGWNGY|NADHSTVYVNCP|IACSVQLH|RGAYVVMHAAEAA|ILGSD|PDNSG	5	15	2	0	0	0	0	0	1	14	22	17	8	15	29	0	0.0588235294117647	0.235294117647059	0.176470588235294	0.117647058823529	0.0588235294117647	0.352941176470588	0.117647058823529	0.411764705882353	0.176470588235294	0.117647058823529	0.176470588235294	0.0588235294117647	0	0	0.0588235294117647	0	0	0.0588235294117647	0.0588235294117647	0
4XR6_NDG:B:1	4XR6	Q9AYY6	Virus lectins	Salmonella virus HK620	b-helix	1.78		L-Rhap, D-Glcp, D-GlcpNAc, D-Galp	Rha(a1-6)Glc(a1-4)[GlcNAc(b1-3)]Gal(a1-3)[Glc(a1-6)]GlcNAc	NULL	1	NDG-GLA-GLC-RAM-NAG-GLC-NA	IAGHSG|PFQVFVGFDNGDP|SSQLRN|AFG|DVTWAITLGWNGY|NAAHSTVYVNCP|IACSVQLH|R|YVVMHAAEAA|Q|ILGSDVT|DIGPDNSGA|VQDI|R	5	17	7	1	0	0	0	0	2	15	30	22	11	22	26	0	0.0454545454545455	0.318181818181818	0.136363636363636	0.0909090909090909	0.0454545454545455	0.363636363636364	0.227272727272727	0.363636363636364	0.0909090909090909	0.136363636363636	0.181818181818182	0.136363636363636	0	0	0.0909090909090909	0	0	0.0454545454545455	0.0454545454545455	0
4YEJ_NDG:B:1	4YEJ	Q9AYY6	Virus lectins	Salmonella virus HK620	b-helix	1.4		L-Rhap, D-Glcp, D-GlcpNAc, D-Galp	Rha(a1-6)Glc(a1-4)[GlcNAc(b1-3)]Gal(a1-3)GlcNAc	NULL	1	NDG-GLA-GLC-RAM-NAG-NA	IAGHSG|PFQVFVGFDNGDP|SSQLRN|AFG|DVTWAITLGWNGY|NAAHSTVYVNCP|IACSVQLH|RGAYVVMHAAEAA|ILGSD|PDNSG	5	11	4	0	0	0	0	0	1	10	20	15	11	15	28	0	0.0666666666666667	0.266666666666667	0.2	0.133333333333333	0	0.333333333333333	0.133333333333333	0.4	0.2	0.0666666666666667	0.2	0.0666666666666667	0	0	0.0666666666666667	0	0	0.0666666666666667	0	0
4YEL_NDG:B:1	4YEL	Q9AYY6	Virus lectins	Salmonella virus HK620	b-helix	1.72		L-Rhap, D-Glcp, D-GlcpNAc, D-Galp	Rha(a1-6)Glc(a1-4)[GlcNAc(b1-3)]Gal(a1-3)[Glc(a1-6)]GlcNAc	NULL	1	NDG-GLA-GLC-RAM-NAG-GLC-NA	IAGHSG|PFQVFVGFDNGDP|SSQLRN|AFG|DVTWAITLGWNGY|NAAHSTVYVNCP|RNIAC|ALH|RGAYVVMHAAEAA|Q|ILGSDVT|DIGPDNSGA|VQDI|TLRAN	5	15	9	1	0	0	0	0	3	12	30	18	14	22	27	0	0.0555555555555556	0.277777777777778	0.166666666666667	0.111111111111111	0	0.388888888888889	0.277777777777778	0.277777777777778	0.111111111111111	0.111111111111111	0.222222222222222	0.166666666666667	0	0	0.111111111111111	0	0	0	0	0
6G0X_NAG:B:1	6G0X	Q9AYY6	Virus lectins	Salmonella virus HK620	b-helix	1.41		L-Rhap, D-Glcp, D-GlcpNAc, D-Galp	Rha(a1-6)Glc(a1-4)[GlcNAc(b1-3)]Gal(a1-3)GlcNAc	NULL	1	NAG-GLA-GLC-RAM-NAG-NA	IAGHSG|PFQVFVGFDNGDP|SSQLRN|AFG|DVTWAITLGWNGY|NADHSTVYVNCP|IACSVELH|RGAYVVMHAAEAA|ILGSD|PDNSG	5	12	5	0	0	0	0	0	0	12	22	18	7	16	27	0	0.0555555555555556	0.277777777777778	0.166666666666667	0.111111111111111	0.0555555555555556	0.333333333333333	0.111111111111111	0.333333333333333	0.166666666666667	0.166666666666667	0.222222222222222	0.0555555555555556	0	0	0.0555555555555556	0	0	0.0555555555555556	0.0555555555555556	0
6GVP_NDG:B:1	6GVP	Q9AYY6	Virus lectins	Salmonella virus HK620	b-helix	1.71		L-Rhap, D-Glcp, D-GlcpNAc, D-Galp	Rha(a1-6)Glc(a1-4)[GlcNAc(b1-3)]Gal(a1-3)[Glc(a1-6)]GlcNAc	NULL	1	NDG-GLA-GLC-RAM-NAG-GLC-NA	IAGHSG|PFQVFVGFDNGDP|SSQLRN|AFG|DVTWAITLGWNGY|NADHSTVYVNCP|IACSVQLH|RGAYVVMHAAEAA|ILGSDVT|DIGPD|VQDI|R	5	17	7	1	0	0	0	0	3	14	30	19	14	19	24	0	0.0526315789473684	0.315789473684211	0.157894736842105	0.0526315789473684	0.0526315789473684	0.368421052631579	0.157894736842105	0.368421052631579	0.105263157894737	0.157894736842105	0.210526315789474	0.157894736842105	0	0	0	0	0	0.0526315789473684	0.0526315789473684	0
6GVR_NDG:B:1	6GVR	Q9AYY6	Virus lectins	Salmonella virus HK620	b-helix	1.85		L-Rhap, D-Glcp, D-GlcpNAc, D-Galp	Rha(a1-6)Glc(a1-4)[GlcNAc(b1-3)]Gal(a1-3)GlcNAc	NULL	1	NDG-GLA-GLC-RAM-NAG-NA	IAGHSG|PFQVFVGFDNGDPAS|SSQLRN|AFG|DVTWAITLGWNGY|NADHSTVYVNCP|IACSVQLH|RGAYVVMHAAEAA|ILGSD|PD	6	13	5	0	0	0	0	0	1	12	24	15	10	16	28	0	0.0666666666666667	0.266666666666667	0.2	0.0666666666666667	0.0666666666666667	0.333333333333333	0.0666666666666667	0.4	0.2	0.133333333333333	0.2	0.0666666666666667	0	0	0	0	0	0.0666666666666667	0.0666666666666667	0
4OJL_BGC:A:800	4OJL	G3M189	Virus lectins	Escherichia virus CBA120	b-helix	2		D-Glcp	Glc	NULL	4	BGC	IF|LTNIAKICQ|NTELP|LIKAG	0	3	6	1	0	0	0	0	3	0	10	6	1	6	6	0.333333333333333	0	0.166666666666667	0	0.333333333333333	0	0.166666666666667	0.166666666666667	0.333333333333333	0.333333333333333	0.166666666666667	0	0	0.166666666666667	0	0	0	0	0	0.166666666666667	0
4OJL_BGC:B:800	4OJL	G3M189	Virus lectins	Escherichia virus CBA120	b-helix	2		D-Glcp	Glc	NULL	4	BGC	IF|LTNIAKICQLF|NTELP|LIKAG	0	3	4	1	0	0	0	0	3	0	8	6	1	7	5	0.333333333333333	0	0.166666666666667	0	0.333333333333333	0	0.166666666666667	0.166666666666667	0.333333333333333	0.333333333333333	0.166666666666667	0	0	0.166666666666667	0	0	0	0	0	0.166666666666667	0
4OJL_BGC:C:800	4OJL	G3M189	Virus lectins	Escherichia virus CBA120	b-helix	2		D-Glcp	Glc	NULL	4	BGC	F|LTNIAKICQ|NTELP|LIKAG	0	4	3	1	0	0	0	0	3	1	8	6	1	7	4	0.333333333333333	0	0.166666666666667	0	0.333333333333333	0	0.166666666666667	0.166666666666667	0.333333333333333	0.333333333333333	0.166666666666667	0	0	0.166666666666667	0	0	0	0	0	0.166666666666667	0
4OJL_BGC:C:801	4OJL	G3M189	Virus lectins	Escherichia virus CBA120	b-helix	2		D-Glcp	Glc	NULL	4	BGC	YIDPVNGN|NGTKPI|YLNAG	0	2	4	0	0	0	0	0	1	1	6	3	3	6	6	0	0	0	0	0	0	1	0	0.666666666666667	0	0.333333333333333	0	0	0	0	0	0	0	0	0	0
4OJO_GLC:D:1	4OJO	G3M189	Virus lectins	Escherichia virus CBA120	b-helix	2		D-Galp, D-Glcp	Gal(b1-4)Glc	NULL	3	GLC-GAL	E|R|PT|FYIKDVV|NIAKICQLFR|KADTL|RCKSV	0	6	2	1	0	0	0	0	3	3	9	6	6	6	8	0.333333333333333	0	0.166666666666667	0	0	0.333333333333333	0.166666666666667	0	0.166666666666667	0.666666666666667	0.166666666666667	0	0	0	0	0	0	0	0	0	0
4OJO_GLC:E:1	4OJO	G3M189	Virus lectins	Escherichia virus CBA120	b-helix	2		D-Galp, D-Glcp	Gal(b1-4)Glc	NULL	3	GLC-GAL	GVKADTL|RCKSV|E|R|PTL|IFYIKDVV|NIAKICQLFR	0	6	7	2	0	0	0	0	1	5	15	8	2	11	9	0.375	0	0.25	0	0	0.25	0.125	0.125	0.125	0.5	0.25	0	0	0	0	0.125	0	0	0	0	0
4OJO_GLC:F:1	4OJO	G3M189	Virus lectins	Escherichia virus CBA120	b-helix	2		D-Galp, D-Glcp	Gal(b1-4)Glc	NULL	3	GLC-GAL	KADTL|RCK|E|R|PTL|IFYIKDVVG|AKICQLFR	0	3	2	1	0	0	0	0	1	2	6	4	6	10	6	0.25	0	0.25	0	0	0.25	0.25	0	0.25	0.5	0.25	0	0	0	0	0	0	0	0	0	0
4OJP_GLC:D:1	4OJP	G3M189	Virus lectins	Escherichia virus CBA120	b-helix	1.95		D-Glcp	Glc(a1-4)Glc	NULL	3	GLC-GLC	DYYPT|L|VFID|QAVYKPAGF|QFAGS|AGRDTD	0	5	2	0	0	0	0	0	4	1	7	6	4	11	4	0	0	0	0	0.166666666666667	0.333333333333333	0.5	0.333333333333333	0.166666666666667	0.166666666666667	0	0.333333333333333	0	0.166666666666667	0.166666666666667	0	0	0	0	0	0
4OJP_GLC:E:1	4OJP	G3M189	Virus lectins	Escherichia virus CBA120	b-helix	1.95		D-Glcp	Glc(a1-4)Glc	NULL	3	GLC-GLC	DYYPT|VFID|QAVYKPAGF|QFAGS|AGRDTD	0	5	3	0	0	0	0	0	4	1	8	5	4	10	6	0	0	0	0	0.2	0.4	0.4	0.4	0	0.2	0	0.4	0	0.2	0.2	0	0	0	0	0	0
4OJP_GLC:F:1	4OJP	G3M189	Virus lectins	Escherichia virus CBA120	b-helix	1.95		D-Glcp	Glc(a1-4)Glc	NULL	3	GLC-GLC	DYYPT|L|VFID|QAVYKPAGFT|QFAGS|AGRDTD	0	5	4	0	0	0	0	0	5	0	9	5	5	11	4	0	0	0	0	0.2	0.4	0.4	0.4	0	0.2	0	0.4	0	0.2	0.2	0	0	0	0	0	0
1TYU_RAM:B:1	1TYU	P12528	Virus lectins	Phage P22	b-helix	1.8	Salmonella octasaccharide	D-Galp, D-Manp, L-Rhap, D-Tyvp	Gal(a1-2)[Tyv(a1-3)]Man(a1-4)Rha(a1-3)Gal(a1-2)[Tyv(a1-3)]Man(a1-4)Rha	8855221	1	RAM-MAN-GLA-RAM-MAN-GLA-TYV-TYV	N|TVSDYVK|NITST|FLFRGC|GKDGIITFENLS|SVSSAQFLRN|AGESGVKTWQGTVGS|S|PVWDGFDLGADT|GV|G	4	12	9	2	0	0	0	0	2	10	27	11	13	12	24	0	0	0.545454545454545	0	0	0.272727272727273	0.181818181818182	0.0909090909090909	0.181818181818182	0.181818181818182	0.454545454545455	0.0909090909090909	0	0	0.0909090909090909	0	0	0	0	0.0909090909090909	0
1TYW_RAM:B:1	1TYW	P12528	Virus lectins	Phage P22	b-helix	1.8	Salmonella nonasaccharide	D-Galp, D-Glcp, D-Manp, L-Rhap, D-Tyvp	Gal(a1-2)[Tyv(a1-3)]Man(a1-4)Rha(a1-3)[Glc(a1-4)]Gal(a1-2)[Tyv(a1-3)]Man(a1-4)Rha	8855221	1	RAM-MAN-GLA-RAM-MAN-GLA-TYV-GLC-TYV	N|YQPTVSDYVK|GQNITST|FLFRGC|GGKDGIITFENLS|SVSSAQFL|AGESGVKTWQGTVGS|S|PVWDGFDLGADT|GV|G	5	14	14	2	0	0	0	0	4	10	35	11	15	14	25	0	0	0.363636363636364	0	0	0.363636363636364	0.272727272727273	0.0909090909090909	0.0909090909090909	0.272727272727273	0.454545454545455	0.0909090909090909	0	0	0.0909090909090909	0	0	0	0	0	0
1TYX_RAM:B:1	1TYX	P12528	Virus lectins	Phage P22	b-helix	1.8	Salmonella octasaccharide	D-Galp, D-Manp, L-Rhap, D-Abep	Gal(a1-2)[Abe(a1-3)]Man(a1-4)Rha(a1-3)Gal(a1-2)[Abe(a1-3)]Man(a1-4)Rha	8855221	1	RAM-MAN-GLA-RAM-MAN-GLA-ABE-ABE	N|TVSDYVK|NITSTLE|FLFRGC|GGKDGIITFENLS|SVSSAQFL|AGESGVKTWQGTVGSTTS|PVWDGFDLGADT|GV|G	4	14	11	2	0	0	0	0	2	12	31	11	12	15	24	0.0909090909090909	0	0.454545454545455	0	0	0.272727272727273	0.181818181818182	0.0909090909090909	0.181818181818182	0.181818181818182	0.454545454545455	0.0909090909090909	0	0	0.0909090909090909	0	0	0	0.0909090909090909	0	0
3TH0_RAM:B:1	3TH0	P12528	Virus lectins	Salmonella virus P22	b-helix	1.75		D-Glcp, D-Galp, D-Manp, L-Rhap	Glc(a1-3)[Gal(a1-2)]Man(a1-4)Rha(a1-3)Gal(a1-2)[Glc(a1-3)]Man(a1-4)Rha	NULL	1	RAM-MAN-GLA-RAM-MAN-GLA-PZU-PZU	DGNLI|TVSDYVK|GQNITSTLE|GFLFRGC|GKDGIITFENLSG|SVSSAQFL|AGESGVKTWQGTVGS|S|PVWDGFDLGADTDMNPE|V|G	6	12	11	2	0	0	0	0	2	10	31	11	13	16	25	0.0909090909090909	0	0.363636363636364	0	0	0.363636363636364	0.181818181818182	0	0.363636363636364	0.181818181818182	0.363636363636364	0.0909090909090909	0	0	0	0	0	0	0.0909090909090909	0.0909090909090909	0
4URR_RAM:G:1	4URR	Q9XJP3	Virus lectins	Shigella virus Sf6	b-helix	1.95		L-Rhap, D-GlcpNAc	Rha(a1-3)GlcNAc(b1-2)Rha(a1-2)Rha(a1-3)Rha(a1-3)GlcNAc(b1-2)Rha(a1-2)Rha	NULL	6	RAM-RAM-NAG-RAM-RAM-RAM-NAG-RAM	NQAVG|K|QLRAK|NIRVTG|VNEVE|QAGT|SRGNYS|MCIG|DLAYCG|WIAADA|N|PS|YDSDTIG|IRQVYGW|GLWHS|QCVSV|W|RSAA|LD	6	9	1	1	0	0	0	0	1	8	17	10	11	18	18	0	0	0.6	0	0.1	0.1	0.2	0.2	0.4	0.1	0.1	0.2	0	0.1	0	0	0	0.1	0.1	0.2	0
4URR_RAM:H:1	4URR	Q9XJP3	Virus lectins	Shigella virus Sf6	b-helix	1.95		L-Rhap, D-GlcpNAc	Rha(a1-3)GlcNAc(b1-2)Rha(a1-2)Rha(a1-3)Rha(a1-3)GlcNAc(b1-2)Rha(a1-2)Rha	NULL	6	RAM-RAM-NAG-RAM-RAM-RAM-NAG-RAM	NQAVG|K|QLRAK|NIRVTGNN|VNEVE|QAGTCR|SRGN|MCIGF|DLAYCG|NSWIAADA|N|PS|YDSDTIG|SVIRQVYGW|GLWHS|QCVSV|W|VRSAA|DCLDL	7	9	3	2	0	0	0	0	1	8	21	13	9	20	21	0	0	0.692307692307692	0	0.0769230769230769	0.0769230769230769	0.153846153846154	0.230769230769231	0.307692307692308	0.0769230769230769	0.0769230769230769	0.307692307692308	0	0.0769230769230769	0	0.0769230769230769	0	0.0769230769230769	0.0769230769230769	0.153846153846154	0
4URR_RAM:I:1	4URR	Q9XJP3	Virus lectins	Shigella virus Sf6	b-helix	1.95		L-Rhap, D-GlcpNAc	Rha(a1-3)GlcNAc(b1-2)Rha(a1-2)Rha(a1-3)Rha(a1-3)GlcNAc(b1-2)Rha(a1-2)Rha	NULL	6	RAM-RAM-NAG-RAM-RAM-RAM-NAG-RAM	PS|YDSDTI|SVIRQVYGW|GLWHS|LGQCVSV|W|VRSAA|DCLDL|NQAVG|K|QLRAK|NIRVTGNN|VNEVE|QAGTCR|SRGN|MCIG|DLAYCG|NSWIAADA|N	6	11	5	1	0	0	0	0	1	10	23	13	9	18	21	0	0	0.692307692307692	0	0.0769230769230769	0.0769230769230769	0.153846153846154	0.230769230769231	0.307692307692308	0.0769230769230769	0.0769230769230769	0.307692307692308	0	0.0769230769230769	0	0.0769230769230769	0	0.0769230769230769	0.0769230769230769	0.153846153846154	0
4URR_RAM:J:1	4URR	Q9XJP3	Virus lectins	Shigella virus Sf6	b-helix	1.95		L-Rhap, D-GlcpNAc	Rha(a1-3)GlcNAc(b1-2)Rha(a1-2)Rha(a1-3)Rha(a1-3)GlcNAc(b1-2)Rha(a1-2)Rha	NULL	6	RAM-RAM-NAG-RAM-RAM-RAM-NAG-RAM	DE|K|E|E|NIV|LR|NQAVG|K|QLRAK|NIRVTGNN|VNEVE|QAGTCR|SRGN|MCIG|DLAYCG|NSWIAADA|N|PS|YDSDTIG|SVIRQVYGW|GLWHS|QCVSV|W|VRSAA|DCLDL	8	9	1	2	0	0	0	0	1	8	20	13	10	20	27	0	0	0.692307692307692	0	0.0769230769230769	0.0769230769230769	0.153846153846154	0.230769230769231	0.307692307692308	0.0769230769230769	0.0769230769230769	0.307692307692308	0	0.0769230769230769	0	0.0769230769230769	0	0.0769230769230769	0.0769230769230769	0.153846153846154	0
4URR_RAM:K:1	4URR	Q9XJP3	Virus lectins	Shigella virus Sf6	b-helix	1.95		L-Rhap, D-GlcpNAc	Rha(a1-3)GlcNAc(b1-2)Rha(a1-2)Rha(a1-3)Rha(a1-3)GlcNAc(b1-2)Rha(a1-2)Rha	NULL	6	RAM-RAM-NAG-RAM-RAM-RAM-NAG-RAM	NQAVG|K|QLRAK|NIRVTGN|VNEVE|QAGTCR|HFSRGN|MCIG|DLAYCG|NSWIAADA|N|PS|YDSDTIG|IRQVYGW|GLWHS|LGQCVSV|W|VRSAA|DCLDL	6	11	8	1	0	0	0	0	1	10	26	13	8	19	21	0	0	0.692307692307692	0	0.0769230769230769	0.0769230769230769	0.153846153846154	0.230769230769231	0.307692307692308	0.0769230769230769	0.0769230769230769	0.307692307692308	0	0.0769230769230769	0	0.0769230769230769	0	0.0769230769230769	0.0769230769230769	0.153846153846154	0
4URR_RAM:L:1	4URR	Q9XJP3	Virus lectins	Shigella virus Sf6	b-helix	1.95		L-Rhap, D-GlcpNAc	Rha(a1-3)GlcNAc(b1-2)Rha(a1-2)Rha(a1-3)Rha(a1-3)GlcNAc(b1-2)Rha(a1-2)Rha	NULL	6	RAM-RAM-NAG-RAM-RAM-RAM-NAG-RAM	PS|YDSDTIG|SVIRQVYGW|WH|QCVSV|W|VRSAA|DCLDL|NQAVG|K|QLRAK|NIRVTG|VNEVE|QAGTCR|SRGN|MCIGF|QLDLAYCG|WIAADA|N	6	7	5	2	0	0	0	0	1	6	20	12	11	19	20	0	0	0.666666666666667	0	0.0833333333333333	0.0833333333333333	0.166666666666667	0.25	0.333333333333333	0.0833333333333333	0.0833333333333333	0.25	0	0.166666666666667	0	0	0	0.0833333333333333	0.0833333333333333	0.166666666666667	0
3E6J_NAG:B:1	3E6J	Q2VGE8	Animal lectins	Petromyzon marinus	b-helix	1.67	aFuc12bGal14GlcNAc	L-Fucp, D-Galp, D-GlcpNAc	Fuc(a1-2)Gal(b1-4)GlcNAc	NULL	1	NAG-GAL-FUC	R|YLHD|ELYLGS|VLDLGTNQ|ELFMCC|HLALDQNQ|HAYLF|MRWDGKA	1	4	4	0	0	0	0	0	0	4	9	6	8	10	18	0	0	0.5	0	0	0.166666666666667	0.333333333333333	0	0.333333333333333	0	0.333333333333333	0.333333333333333	0	0	0	0	0	0	0	0	0.166666666666667
4K5U_GAL:A:301	4K5U	K0IE77	Animal lectins	Petromyzon marinus	b-helix	1.7	Gal	D-Galp	Gal	NULL	4	GAL	W|WLNSN|HLGLCC|QLGLDQNQ|HVWLH|GEGWPW	0	3	1	0	0	0	0	0	0	3	4	5	6	8	9	0	0	0.4	0	0.2	0	0.4	0	0.4	0	0.2	0.4	0	0	0	0	0	0	0	0	0.2
4K5U_GAL:B:301	4K5U	K0IE77	Animal lectins	Petromyzon marinus	b-helix	1.7	Gal	D-Galp	Gal	NULL	4	GAL	W|WLNSN|HLGLCC|QLGLDQN|HVWLH|GEGWPW	0	2	2	0	0	0	0	0	0	2	4	4	7	8	9	0	0	0.25	0	0	0	0.75	0	0.5	0	0.25	0.25	0	0	0	0	0	0	0	0	0.25
4K5U_GAL:C:301	4K5U	K0IE77	Animal lectins	Petromyzon marinus	b-helix	1.7	Gal	D-Galp	Gal	NULL	4	GAL	W|WLNSN|HLGLCC|QLGLDQNQ|HVWLH|GEGWPW	0	3	2	0	0	0	0	0	0	3	5	5	6	8	10	0	0	0.4	0	0.2	0	0.4	0.2	0.4	0	0.2	0.2	0.2	0	0	0	0	0	0	0	0.2
4K5U_GAL:D:301	4K5U	K0IE77	Animal lectins	Petromyzon marinus	b-helix	1.7	Gal	D-Galp	Gal	NULL	4	GAL	W|WLNSN|HLGLCC|QLGLDQNQ|HVWLH|GEGWPW	0	3	2	0	0	0	0	0	0	3	5	3	8	8	9	0	0	0	0	0.333333333333333	0	0.666666666666667	0	0.666666666666667	0	0.333333333333333	0	0	0	0	0	0	0	0	0	0.333333333333333
4K79_A2G:E:1	4K79	K0IE77	Animal lectins	Petromyzon marinus	b-helix	2.2	bGal13GalNAc	D-Galp, D-GalpNAc	Gal(b1-3)GalNAc	NULL	3	A2G-GAL	NS|HLWG|KLWLNSN|HLGLCC|QLGLDQNQ|HVWLH|GEGWPW	0	3	1	0	0	0	0	0	0	3	4	8	8	7	14	0	0	0.375	0	0	0.125	0.5	0.25	0.375	0	0.125	0.25	0.25	0	0	0	0	0	0.125	0	0.125
4K79_A2G:F:1	4K79	K0IE77	Animal lectins	Petromyzon marinus	b-helix	2.2	bGal13GalNAc	D-Galp, D-GalpNAc	Gal(b1-3)GalNAc	NULL	3	A2G-GAL	N|HLWG|KLWLNSN|HLGLCC|QLGLDQNQ|HVWLH|GEGWPW	1	3	1	0	0	0	0	0	0	3	5	9	6	8	13	0	0	0.444444444444444	0	0	0.111111111111111	0.444444444444444	0.222222222222222	0.333333333333333	0	0.111111111111111	0.333333333333333	0.222222222222222	0	0	0	0	0	0.111111111111111	0	0.111111111111111
4K79_A2G:G:1	4K79	K0IE77	Animal lectins	Petromyzon marinus	b-helix	2.2	bGal13GalNAc	D-Galp, D-GalpNAc	Gal(b1-3)GalNAc	NULL	3	A2G-GAL	NS|ELHLWGN|KLWLNSNQ|HLGLCC|QLGLDQNQ|HVWLH|GEGWPW	0	6	1	0	0	0	0	0	0	6	7	7	7	8	17	0	0	0.285714285714286	0	0	0.142857142857143	0.571428571428571	0.142857142857143	0.428571428571429	0	0.142857142857143	0.285714285714286	0.142857142857143	0	0	0	0	0	0.142857142857143	0	0.142857142857143
6FLY_MAN:A:201	6FLY	Q53J09	Plant lectins	Ananas comosus	b-prism I	2.75	Man	D-Manp	Man	30065388	4	MAN	GNEGTL|GG|AV|L|RFGSLVDAF	0	7	0	0	0	0	0	0	4	3	7	7	1	6	4	0	0	0.285714285714286	0	0	0.571428571428571	0.142857142857143	0.571428571428571	0.142857142857143	0	0.285714285714286	0	0.285714285714286	0	0.142857142857143	0.142857142857143	0	0	0.142857142857143	0	0
6FLY_MAN:A:202	6FLY	Q53J09	Plant lectins	Ananas comosus	b-prism I	2.75	Man	D-Manp	Man	30065388	4	MAN	RSAHAIDAL|GNGGKS|L|R|GL|SL	0	6	1	1	0	0	0	0	4	2	8	7	1	8	3	0	0	0.142857142857143	0	0	0.714285714285714	0.142857142857143	0.714285714285714	0	0.142857142857143	0.142857142857143	0	0.285714285714286	0.285714285714286	0	0.142857142857143	0	0	0	0	0
6FLY_MAN:B:201	6FLY	Q53J09	Plant lectins	Ananas comosus	b-prism I	2.75	Man	D-Manp	Man	30065388	4	MAN	GNEGTL|GG|AV|L|RFGSLVDAF	0	8	0	0	0	0	0	0	4	4	8	7	1	6	4	0	0	0.285714285714286	0	0	0.571428571428571	0.142857142857143	0.571428571428571	0.142857142857143	0	0.285714285714286	0	0.285714285714286	0	0.142857142857143	0.142857142857143	0	0	0.142857142857143	0	0
6FLY_MAN:B:202	6FLY	Q53J09	Plant lectins	Ananas comosus	b-prism I	2.75	Man	D-Manp	Man	30065388	4	MAN	RSAHAIDAL|GNGGKS|L|GL|SL	0	6	2	1	0	0	0	0	4	2	9	8	1	6	3	0	0	0.25	0	0	0.625	0.125	0.75	0	0.125	0.125	0	0.25	0.25	0	0.25	0	0	0	0	0
6FLZ_MMA:A:201	6FLZ	Q53J09	Plant lectins	Ananas comosus	b-prism I	1.89	Man	D-Manp	Man	30065388	3	MMA	RSAHAID|GNGGKS|L|R|GL|SL	0	4	1	1	0	0	0	0	4	0	6	7	2	7	2	0	0	0.142857142857143	0	0	0.714285714285714	0.142857142857143	0.714285714285714	0	0.142857142857143	0.142857142857143	0	0.285714285714286	0.285714285714286	0	0.142857142857143	0	0	0	0	0
6FLZ_MMA:A:202	6FLZ	Q53J09	Plant lectins	Ananas comosus	b-prism I	1.89	Man	D-Manp	Man	30065388	3	MMA	GNEGTL|GG|AVTNL|RFGSLVDAF	0	6	0	0	0	0	0	0	4	2	6	7	2	8	3	0	0	0.285714285714286	0	0	0.571428571428571	0.142857142857143	0.571428571428571	0.142857142857143	0	0.285714285714286	0	0.285714285714286	0	0.142857142857143	0.142857142857143	0	0	0.142857142857143	0	0
6FLZ_MMA:B:201	6FLZ	Q53J09	Plant lectins	Ananas comosus	b-prism I	1.89	Man	D-Manp	Man	30065388	3	MMA	GNEGTL|D|GG|LGAVTNL|RFGSLVDAF	0	5	1	0	0	0	0	0	3	2	6	7	3	7	5	0	0	0.285714285714286	0	0	0.571428571428571	0.142857142857143	0.571428571428571	0.142857142857143	0	0.285714285714286	0	0.285714285714286	0	0.142857142857143	0.142857142857143	0	0	0.142857142857143	0	0
1J4U_MMA:A:401	1J4U	Q7M1T4	Plant lectins	Artocarpus integrifolia	b-prism I	2.9	aManOMe	D-Manp	Man	11902840	4	MMA	GPGGNG|L|F|LATPTPV|RTGDLLDA	0	6	0	0	0	0	0	0	5	1	6	6	4	8	4	0	0	0.166666666666667	0	0	0.666666666666667	0.166666666666667	0.666666666666667	0	0	0.333333333333333	0	0.5	0	0	0.166666666666667	0	0	0	0	0
1J4U_MMA:B:402	1J4U	Q7M1T4	Plant lectins	Artocarpus integrifolia	b-prism I	2.9	aManOMe	D-Manp	Man	11902840	4	MMA	GPGGNG|L|F|LATPTPV|RTGDLLDA	0	6	0	0	0	0	0	0	5	1	6	6	4	8	4	0	0	0.166666666666667	0	0	0.666666666666667	0.166666666666667	0.666666666666667	0	0	0.333333333333333	0	0.5	0	0	0.166666666666667	0	0	0	0	0
1J4U_MMA:C:403	1J4U	Q7M1T4	Plant lectins	Artocarpus integrifolia	b-prism I	2.9	aManOMe	D-Manp	Man	11902840	4	MMA	GPGGNG|L|F|LATPTPV|RTGDLLDA	0	5	1	0	0	0	0	0	5	0	6	6	4	8	4	0	0	0.166666666666667	0	0	0.666666666666667	0.166666666666667	0.666666666666667	0	0	0.333333333333333	0	0.5	0	0	0.166666666666667	0	0	0	0	0
1J4U_MMA:D:404	1J4U	Q7M1T4	Plant lectins	Artocarpus integrifolia	b-prism I	2.9	aManOMe	D-Manp	Man	11902840	4	MMA	GPGGNG|L|F|LATPTPV|RTGDLLDA	0	6	0	0	0	0	0	0	5	1	6	6	4	8	4	0	0	0.166666666666667	0	0	0.666666666666667	0.166666666666667	0.666666666666667	0	0	0.333333333333333	0	0.5	0	0	0.166666666666667	0	0	0	0	0
1VBO_MAN:D:1405	1VBO	Q7M1T4	Plant lectins	Artocarpus integrifolia	b-prism I	2.35	aMan16(aMan13)Man	D-Manp	Man(a1-6)[Man(a1-3)]Man	15099743	8	MAN	GPGGNG|F|LATPTPV|RTGDLLD	0	6	1	0	0	0	0	0	5	1	7	6	4	7	3	0	0	0.166666666666667	0	0	0.666666666666667	0.166666666666667	0.5	0.166666666666667	0	0.333333333333333	0	0.333333333333333	0	0	0.166666666666667	0	0	0	0.166666666666667	0
1VBO_MAN:F:2405	1VBO	Q7M1T4	Plant lectins	Artocarpus integrifolia	b-prism I	2.35	aMan16(aMan13)Man	D-Manp	Man(a1-6)[Man(a1-3)]Man	15099743	8	MAN	GPGGNG|F|LATPTPV|RTGDLLD	0	6	0	0	0	0	0	0	5	1	6	7	3	7	3	0	0	0.142857142857143	0	0	0.714285714285714	0.142857142857143	0.428571428571429	0.285714285714286	0	0.285714285714286	0	0.285714285714286	0	0	0.142857142857143	0	0	0	0.285714285714286	0
1VBO_MAN:I:1	1VBO	Q7M1T4	Plant lectins	Artocarpus integrifolia	b-prism I	2.35	aMan16(aMan13)Man	D-Manp	Man(a1-6)[Man(a1-3)]Man	15099743	8	MAN-MAN-MAN	GPGGNG|L|FSALATPTPV|RTGDLLD|I|GDPFSGPK	0	10	4	0	0	0	0	0	7	3	14	10	4	9	8	0	0	0.1	0	0	0.8	0.1	0.6	0.2	0	0.2	0	0.3	0.1	0	0.2	0	0	0	0.2	0
1VBO_MAN:J:1	1VBO	Q7M1T4	Plant lectins	Artocarpus integrifolia	b-prism I	2.35	aMan16(aMan13)Man	D-Manp	Man(a1-6)[Man(a1-3)]Man	15099743	8	MAN-MAN-MAN	GPGGNG|L|FSALATPTPV|RTGDLLD	0	9	0	0	0	0	0	0	7	2	9	10	2	7	4	0	0	0.1	0	0	0.7	0.2	0.6	0.2	0	0.2	0	0.3	0.1	0	0.2	0	0	0	0.2	0
1VBO_MAN:K:1	1VBO	Q7M1T4	Plant lectins	Artocarpus integrifolia	b-prism I	2.35	aMan16(aMan13)Man	D-Manp	Man(a1-6)[Man(a1-3)]Man	15099743	8	MAN-MAN-MAN	GPGGNG|L|FSALATPTPV|RTGDLLD	0	9	1	0	0	0	0	0	7	2	10	10	2	7	4	0	0	0.1	0	0	0.8	0.1	0.6	0.2	0	0.2	0	0.3	0.1	0	0.2	0	0	0	0.2	0
1VBO_MAN:L:1	1VBO	Q7M1T4	Plant lectins	Artocarpus integrifolia	b-prism I	2.35	aMan16(aMan13)Man	D-Manp	Man(a1-6)[Man(a1-3)]Man	15099743	8	MAN-MAN-MAN	GPGGNG|SKL|FSALATPTPV|RTGDLLD	0	9	2	0	0	0	0	0	7	2	11	9	2	8	5	0	0	0.111111111111111	0	0	0.777777777777778	0.111111111111111	0.555555555555556	0.222222222222222	0	0.222222222222222	0	0.333333333333333	0.111111111111111	0	0.111111111111111	0	0	0	0.222222222222222	0
1VBO_MAN:M:1	1VBO	Q7M1T4	Plant lectins	Artocarpus integrifolia	b-prism I	2.35	aMan16(aMan13)Man	D-Manp	Man(a1-6)[Man(a1-3)]Man	15099743	8	MAN-MAN-MAN	GPGGNG|G|SKL|FSALATPTPV|RTGDLLD	0	11	3	0	0	0	0	0	7	4	14	8	4	8	5	0	0	0.125	0	0	0.75	0.125	0.625	0.125	0	0.25	0	0.25	0.125	0	0.25	0	0	0	0.125	0
1VBO_MAN:N:1	1VBO	Q7M1T4	Plant lectins	Artocarpus integrifolia	b-prism I	2.35	aMan16(aMan13)Man	D-Manp	Man(a1-6)[Man(a1-3)]Man	15099743	8	MAN-MAN-MAN	S|KFPDEF|NK|GPGGNG|G|SKL|FSALATPTPV|RTGDLLD	0	9	3	0	0	0	0	0	7	2	12	9	4	14	7	0	0	0.111111111111111	0	0	0.777777777777778	0.111111111111111	0.555555555555556	0.222222222222222	0	0.222222222222222	0	0.333333333333333	0.111111111111111	0	0.111111111111111	0	0	0	0.222222222222222	0
1VBP_MAN:C:1	1VBP	Q7M1T4	Plant lectins	Artocarpus integrifolia	b-prism I	3.5	aMan16(aMan13)aMan16(aMan13)Man	D-Manp	Man(a1-6)[Man(a1-3)]Man(a1-6)[Man(a1-3)]Man	15099743	2	MAN-MAN-MAN-MAN	GPGGNG|SKL|FSALATPTPV|RTGDLLDA	0	9	0	0	0	0	0	0	8	1	9	9	4	6	5	0	0	0.111111111111111	0	0	0.777777777777778	0.111111111111111	0.555555555555556	0.222222222222222	0	0.222222222222222	0	0.222222222222222	0.111111111111111	0	0.222222222222222	0	0	0	0.222222222222222	0
1VBP_MAN:D:1	1VBP	Q7M1T4	Plant lectins	Artocarpus integrifolia	b-prism I	3.5	aMan16(aMan13)aMan16(aMan13)Man	D-Manp	Man(a1-6)[Man(a1-3)]Man(a1-6)[Man(a1-3)]Man	15099743	2	MAN-MAN-MAN	GPGGNG|SKL|FSALATPTPV|RTGDLLD	0	8	0	0	0	0	0	0	7	1	8	9	4	7	4	0	0	0.111111111111111	0	0	0.666666666666667	0.222222222222222	0.555555555555556	0.222222222222222	0	0.222222222222222	0	0.222222222222222	0.111111111111111	0	0.222222222222222	0	0	0	0.222222222222222	0
1XXR_MAN:B:725	1XXR	Q8LGR3	Plant lectins	Morus nigra	b-prism I	2	aMan	D-Manp	Man	16008570	3	MAN	GPGGNA|GN|LARLATGKDV|RSGFVVDA	0	5	1	0	0	0	0	0	5	0	6	6	4	7	7	0	0	0.166666666666667	0	0	0.666666666666667	0.166666666666667	0.666666666666667	0	0	0.166666666666667	0.166666666666667	0.5	0	0.166666666666667	0	0	0	0	0	0
1XXR_MAN:C:726	1XXR	Q8LGR3	Plant lectins	Morus nigra	b-prism I	2	aMan	D-Manp	Man	16008570	3	MAN	GPGGNA|GN|LARLATGKDV|RSGFVVDA	0	5	1	0	0	0	0	0	5	0	6	6	4	6	8	0	0	0.166666666666667	0	0	0.666666666666667	0.166666666666667	0.666666666666667	0	0	0.166666666666667	0.166666666666667	0.5	0	0.166666666666667	0	0	0	0	0	0
1XXR_MAN:D:727	1XXR	Q8LGR3	Plant lectins	Morus nigra	b-prism I	2	aMan	D-Manp	Man	16008570	3	MAN	GPGGNA|GNE|L|LATGKDV|RSGFVVDA	0	5	1	0	0	0	0	0	5	0	6	6	4	7	7	0	0	0.166666666666667	0	0	0.666666666666667	0.166666666666667	0.666666666666667	0	0	0.166666666666667	0.166666666666667	0.5	0	0.166666666666667	0	0	0	0	0	0
5M6O_MAN:A:201	5M6O	A0A2D0TC52	Plant lectins	Artocarpus altilis	b-prism I	1.7	Man	D-Manp	Man	28684550	4	MAN	GPGGNE|FSSLATRTPV|RTGDLLDA	0	8	1	0	0	0	0	0	5	3	9	6	4	8	4	0	0	0.166666666666667	0	0.166666666666667	0.666666666666667	0	0.666666666666667	0	0	0.333333333333333	0	0.333333333333333	0	0	0.333333333333333	0	0	0	0	0
5M6O_MAN:B:201	5M6O	A0A2D0TC52	Plant lectins	Artocarpus altilis	b-prism I	1.7	Man	D-Manp	Man	28684550	4	MAN	GPGGNE|LATRTPV|RTGDLLDA	0	4	2	0	0	0	0	0	4	0	6	5	6	6	3	0	0	0.2	0	0	0.8	0	0.6	0	0	0.4	0	0.4	0	0	0.2	0	0	0	0	0
5M6O_MAN:C:201	5M6O	A0A2D0TC52	Plant lectins	Artocarpus altilis	b-prism I	1.7	Man	D-Manp	Man	28684550	4	MAN	GPGGNE|S|FSSLATRTPV|RTGDLLDA	0	6	2	0	0	0	0	0	5	1	8	6	4	7	6	0	0	0.166666666666667	0	0	0.666666666666667	0.166666666666667	0.666666666666667	0	0	0.333333333333333	0	0.5	0	0	0.166666666666667	0	0	0	0	0
5M6O_MAN:D:201	5M6O	A0A2D0TC52	Plant lectins	Artocarpus altilis	b-prism I	1.7	Man	D-Manp	Man	28684550	4	MAN	GPGGNE|F|LATRTPV|RTGDLLDA	0	5	2	0	0	0	0	0	5	0	7	5	6	6	4	0	0	0.2	0	0	0.8	0	0.6	0	0	0.4	0	0.4	0	0	0.2	0	0	0	0	0
5TQZ_GLC:A:201	5TQZ	A0A2D0TC52	Plant lectins	Artocarpus altilis	b-prism I	1.6	Glc	D-Glcp	Glc	28684550	4	GLC	GPGGNE|FSSLATRTPV|RTGDLLDAI	0	8	1	0	0	0	0	0	5	3	9	5	6	5	6	0	0	0.2	0	0	0.8	0	0.6	0	0	0.4	0	0.4	0	0	0.2	0	0	0	0	0
5TQZ_GLC:B:201	5TQZ	A0A2D0TC52	Plant lectins	Artocarpus altilis	b-prism I	1.6	Glc	D-Glcp	Glc	28684550	4	GLC	GPGGNE|LATRTPV|RTGDLLD	0	5	0	0	0	0	0	0	5	0	5	5	4	9	1	0	0	0.2	0	0	0.8	0	0.6	0	0	0.4	0	0.4	0	0	0.2	0	0	0	0	0
5TQZ_GLC:C:201	5TQZ	A0A2D0TC52	Plant lectins	Artocarpus altilis	b-prism I	1.6	Glc	D-Glcp	Glc	28684550	4	GLC	GPGGNE|FSSLATRTPV|RTGDLLDA	0	5	2	0	0	0	0	0	5	0	7	6	4	5	6	0	0	0.166666666666667	0	0	0.833333333333333	0	0.666666666666667	0	0	0.333333333333333	0	0.333333333333333	0	0	0.333333333333333	0	0	0	0	0
5TQZ_GLC:D:201	5TQZ	A0A2D0TC52	Plant lectins	Artocarpus altilis	b-prism I	1.6	Glc	D-Glcp	Glc	28684550	4	GLC	GPGGNE|F|LATRTPV|RTGDLLDA	0	6	0	0	0	0	0	0	5	1	6	6	5	5	5	0	0	0.166666666666667	0	0	0.666666666666667	0.166666666666667	0.5	0.166666666666667	0	0.333333333333333	0	0.333333333333333	0	0	0.166666666666667	0	0	0	0.166666666666667	0
1X1V_MMA:A:801	1X1V	Q8L5H4	Plant lectins	Musa acuminata	b-prism I	2.45	aManOMe	D-Manp	Man	15958419	5	MMA	FSGDVVDA|SGGTP|Y|GNT|DF	0	6	0	0	0	0	0	0	5	1	6	5	4	5	4	0	0	0.2	0	0	0.8	0	0.6	0	0	0.4	0	0.4	0	0.2	0	0	0	0	0	0
1X1V_MMA:A:803	1X1V	Q8L5H4	Plant lectins	Musa acuminata	b-prism I	2.45	aManOMe	D-Manp	Man	15958419	5	MMA	GNGGSA|D|GG|YHGVVV|RGGDFIDA	0	5	1	0	0	0	0	0	5	0	6	7	2	7	6	0	0	0.142857142857143	0	0	0.571428571428571	0.285714285714286	0.571428571428571	0	0	0.285714285714286	0.142857142857143	0.428571428571429	0	0.142857142857143	0	0	0	0	0	0
1X1V_MMA:A:805	1X1V	Q8L5H4	Plant lectins	Musa acuminata	b-prism I	2.45	aManOMe	D-Manp	Man	15958419	5	MMA	IFSGDV|GGTPHEI|KL|GPFGNTG	0	6	0	1	0	0	0	0	1	5	7	5	3	4	6	0	0	0.6	0	0	0.2	0.2	0.2	0.4	0.2	0	0.2	0.2	0	0	0	0	0	0	0.2	0
1X1V_MMA:B:802	1X1V	Q8L5H4	Plant lectins	Musa acuminata	b-prism I	2.45	aManOMe	D-Manp	Man	15958419	5	MMA	FSGDVVDA|GSGGT|Y|GNT|DF	0	6	0	0	0	0	0	0	5	1	6	6	3	5	5	0	0	0.166666666666667	0	0	0.666666666666667	0.166666666666667	0.666666666666667	0	0	0.333333333333333	0	0.5	0	0.166666666666667	0	0	0	0	0	0
1X1V_MMA:B:804	1X1V	Q8L5H4	Plant lectins	Musa acuminata	b-prism I	2.45	aManOMe	D-Manp	Man	15958419	5	MMA	GNGGSA|GG|YHGVVVV|RGGDFIDA	0	5	1	0	0	0	0	0	5	0	6	6	3	5	7	0	0	0	0	0	0.666666666666667	0.333333333333333	0.5	0	0	0.333333333333333	0.166666666666667	0.5	0	0	0	0	0	0	0	0
2BMZ_MMA:C:1	2BMZ	O22321	Plant lectins	Musa acuminata	b-prism I	2.4	bXyl13aMan-O-Me	D-Xylp, D-Manp	Xyl(b1-3)Man	15944373	4	MMA-XYP	FSGDVVD|SGGTPH|YH|G|GNT|KF	0	4	2	0	0	0	0	0	4	0	6	6	4	5	5	0	0	0.166666666666667	0	0	0.833333333333333	0	0.5	0	0	0.333333333333333	0.166666666666667	0.333333333333333	0	0.166666666666667	0	0	0	0	0	0
2BMZ_MMA:D:1	2BMZ	O22321	Plant lectins	Musa acuminata	b-prism I	2.4	bXyl13aMan-O-Me	D-Xylp, D-Manp	Xyl(b1-3)Man	15944373	4	MMA-XYP	GNGGSA|D|GG|YHGAVV|RGGKFLDA	0	4	1	0	0	0	0	0	4	0	5	5	3	9	5	0	0	0.2	0	0	0.8	0	0.4	0	0.2	0.2	0.2	0.4	0	0	0	0	0	0	0	0
2BMZ_MMA:E:1	2BMZ	O22321	Plant lectins	Musa acuminata	b-prism I	2.4	bXyl13aMan-O-Me	D-Xylp, D-Manp	Xyl(b1-3)Man	15944373	4	MMA-XYP	H|S|FSGDVVDG|SGGTPH|ANYHG|G|GNT|KF	0	6	1	0	0	0	0	0	5	1	7	7	3	5	8	0	0	0.142857142857143	0	0	0.714285714285714	0.142857142857143	0.571428571428571	0	0	0.285714285714286	0.142857142857143	0.428571428571429	0	0.142857142857143	0	0	0	0	0	0
2BMZ_MMA:F:1	2BMZ	O22321	Plant lectins	Musa acuminata	b-prism I	2.4	bXyl13aMan-O-Me	D-Xylp, D-Manp	Xyl(b1-3)Man	15944373	4	MMA-XYP	S|GNGGSA|D|GG|YHGAVV|RGGKFLDA	0	4	0	0	0	0	0	0	4	0	4	5	3	6	9	0	0	0	0	0	0.8	0.2	0.4	0	0.2	0.2	0.2	0.4	0	0	0	0	0	0	0	0
2BN0_BGC:C:1	2BN0	O22321	Plant lectins	Musa acuminata	b-prism I	2.8	bGlc13Glc	D-Glcp	Glc(b1-3)Glc	15944373	4	BGC-BGC	GNGGSA|GG|YHGAVV|RGGKFLDA	0	4	2	0	0	0	0	0	4	0	6	5	3	8	5	0	0	0	0	0	0.8	0.2	0.4	0	0.2	0.2	0.2	0.4	0	0	0	0	0	0	0	0
2BN0_BGC:D:1	2BN0	O22321	Plant lectins	Musa acuminata	b-prism I	2.8	bGlc13Glc	D-Glcp	Glc(b1-3)Glc	15944373	4	BGC-BGC	FSGDVVD|SGGTPH|Y|GN|GGKFL	0	6	1	0	0	0	0	0	4	2	7	7	2	5	3	0	0	0.285714285714286	0	0	0.714285714285714	0	0.428571428571429	0.142857142857143	0	0.285714285714286	0.142857142857143	0.285714285714286	0	0.142857142857143	0	0	0	0	0.142857142857143	0
2BN0_BGC:E:1	2BN0	O22321	Plant lectins	Musa acuminata	b-prism I	2.8	bGlc13Glc	D-Glcp	Glc(b1-3)Glc	15944373	4	BGC-BGC	GNGGSA|GG|YHGAVV|RGGKFLD	0	4	0	0	0	0	0	0	4	0	4	6	3	6	5	0	0	0	0	0	0.666666666666667	0.333333333333333	0.5	0	0.166666666666667	0.166666666666667	0.166666666666667	0.5	0	0	0	0	0	0	0	0
2BN0_BGC:F:1	2BN0	O22321	Plant lectins	Musa acuminata	b-prism I	2.8	bGlc13Glc	D-Glcp	Glc(b1-3)Glc	15944373	4	BGC-BGC	FSGDVVDG|GSGGTPH|Y|GN|KF	0	5	0	0	0	0	0	0	4	1	5	7	3	4	5	0	0.142857142857143	0.142857142857143	0	0	0.714285714285714	0	0.428571428571429	0.142857142857143	0	0.285714285714286	0.142857142857143	0.285714285714286	0	0.142857142857143	0	0	0	0	0.142857142857143	0
3MIT_MAN:A:801	3MIT	Q8L5H4	Plant lectins	Musa acuminata	b-prism I	2.32	aMan	D-Manp	Man	20729346	6	MAN	FSGDVVDA|SGGTP|Y|GNT|DF	0	5	0	0	0	0	0	0	5	0	5	5	4	5	4	0	0	0.2	0	0	0.8	0	0.6	0	0	0.4	0	0.4	0	0.2	0	0	0	0	0	0
3MIT_MAN:A:803	3MIT	Q8L5H4	Plant lectins	Musa acuminata	b-prism I	2.32	aMan	D-Manp	Man	20729346	6	MAN	GNGGSA|GG|GVVVV|RGGDFIDA	0	5	1	0	0	0	0	0	5	0	6	6	2	9	3	0	0	0.333333333333333	0	0	0.666666666666667	0	0.5	0	0	0.333333333333333	0.166666666666667	0.333333333333333	0	0.166666666666667	0	0	0	0	0	0
3MIT_MAN:A:805	3MIT	Q8L5H4	Plant lectins	Musa acuminata	b-prism I	2.32	aMan	D-Manp	Man	20729346	6	MAN	IFSGDV|GTPHEI|K|GPFGNTG	0	3	0	1	0	0	0	0	2	1	4	4	4	7	2	0	0	0.5	0	0	0.25	0.25	0.25	0.5	0.25	0	0	0.25	0	0	0	0	0	0.25	0	0
3MIT_MAN:B:802	3MIT	Q8L5H4	Plant lectins	Musa acuminata	b-prism I	2.32	aMan	D-Manp	Man	20729346	6	MAN	FSGDVVDA|GSGGTP|GNYHG|GNT|DF	0	6	1	0	0	0	0	0	5	1	7	6	2	6	6	0	0	0.166666666666667	0	0	0.833333333333333	0	0.5	0	0	0.333333333333333	0.166666666666667	0.333333333333333	0	0.166666666666667	0	0	0	0	0	0
3MIT_MAN:B:804	3MIT	Q8L5H4	Plant lectins	Musa acuminata	b-prism I	2.32	aMan	D-Manp	Man	20729346	6	MAN	GNGGSA|GG|YHGVVVV|RGGDFIDA	0	5	1	0	0	0	0	0	5	0	6	6	3	6	7	0	0	0.333333333333333	0	0	0.666666666666667	0	0.5	0	0	0.333333333333333	0.166666666666667	0.333333333333333	0	0.166666666666667	0	0	0	0	0	0
3MIT_MAN:B:806	3MIT	Q8L5H4	Plant lectins	Musa acuminata	b-prism I	2.32	aMan	D-Manp	Man	20729346	6	MAN	IFSGDVVD|GTPHEI|KL|GPFGNT	0	3	0	1	0	0	0	0	3	0	4	5	3	6	6	0	0	0.6	0	0	0.2	0.2	0.4	0.2	0.2	0	0.2	0.4	0	0	0	0	0	0.2	0	0
3MIU_MAN:A:801	3MIU	Q8L5H4	Plant lectins	Musa acuminata	b-prism I	2.63	aMan13Man	D-Manp	Man(a1-3)Man	20729346	6	MAN	FSGDVVD|SGGTP|Y|GNT|DF	0	5	0	0	0	0	0	0	5	0	5	5	3	6	3	0	0	0.2	0	0	0.8	0	0.6	0	0	0.4	0	0.4	0	0.2	0	0	0	0	0	0
3MIU_MAN:A:807	3MIU	Q8L5H4	Plant lectins	Musa acuminata	b-prism I	2.63	aMan13Man	D-Manp	Man(a1-3)Man	20729346	6	MAN	IFSGDVV|GTPH|KL|GPFGNTG	0	3	0	0	0	0	0	0	2	1	3	6	1	7	5	0	0	0.5	0	0	0.333333333333333	0.166666666666667	0.333333333333333	0.5	0.166666666666667	0	0	0.333333333333333	0	0	0	0	0	0.166666666666667	0	0
3MIU_MAN:B:802	3MIU	Q8L5H4	Plant lectins	Musa acuminata	b-prism I	2.63	aMan13Man	D-Manp	Man(a1-3)Man	20729346	6	MAN	GNGGSAF|GG|YHGVVVV|RGGDFIDA	0	5	2	0	0	0	0	0	5	0	7	7	2	6	6	0	0	0.285714285714286	0	0	0.571428571428571	0.142857142857143	0.571428571428571	0	0	0.285714285714286	0.142857142857143	0.428571428571429	0	0.142857142857143	0	0	0	0	0	0
3MIU_MAN:B:808	3MIU	Q8L5H4	Plant lectins	Musa acuminata	b-prism I	2.63	aMan13Man	D-Manp	Man(a1-3)Man	20729346	6	MAN	IFSGDVVD|GGTPHEI|K|GPFGNT	0	3	0	1	0	0	0	0	2	1	4	5	3	5	6	0	0	0.6	0	0	0.2	0.2	0.4	0.4	0.2	0	0	0.4	0	0	0	0	0	0.2	0.2	0
3MIU_MAN:C:1	3MIU	Q8L5H4	Plant lectins	Musa acuminata	b-prism I	2.63	aMan13Man	D-Manp	Man(a1-3)Man	20729346	6	MAN-MAN	GNGGSA|D|GG|YHGVVV|RGGDFID	0	5	0	0	0	0	0	0	5	0	5	7	2	8	4	0	0	0.142857142857143	0	0	0.571428571428571	0.285714285714286	0.571428571428571	0	0	0.285714285714286	0.142857142857143	0.428571428571429	0	0.142857142857143	0	0	0	0	0	0
3MIU_MAN:D:1	3MIU	Q8L5H4	Plant lectins	Musa acuminata	b-prism I	2.63	aMan13Man	D-Manp	Man(a1-3)Man	20729346	6	MAN-MAN	FSGDVVDA|SGGTP|GNYHG|GNT|DF	0	7	0	0	0	0	0	0	5	2	7	5	4	6	4	0	0	0.2	0	0	0.8	0	0.6	0	0	0.4	0	0.4	0	0.2	0	0	0	0	0	0
4PIK_MAN:A:501	4PIK	O22321	Plant lectins	Musa acuminata	b-prism I	1.7	aMan12Man	D-Manp	Man(a1-2)Man	26496612	8	MAN	GNGGSA|GG|YHGAVV|RGGKFLDA	0	5	1	0	0	0	0	0	5	0	6	5	3	7	6	0	0	0.2	0	0	0.8	0	0.4	0	0.2	0.2	0.2	0.4	0	0	0	0	0	0	0	0
4PIK_MAN:A:502	4PIK	O22321	Plant lectins	Musa acuminata	b-prism I	1.7	aMan12Man	D-Manp	Man(a1-2)Man	26496612	8	MAN	FSGDVVDG|SGGTPH|ANYHG|GNT|KF	0	6	3	0	0	0	0	0	5	1	9	5	4	6	4	0	0	0.2	0	0	0.8	0	0.6	0	0	0.4	0	0.4	0	0.2	0	0	0	0	0	0
4PIK_MAN:B:503	4PIK	O22321	Plant lectins	Musa acuminata	b-prism I	1.7	aMan12Man	D-Manp	Man(a1-2)Man	26496612	8	MAN	FSGDVVDG|GSGGTP|ANYHG|GNT|KF	0	6	1	0	0	0	0	0	5	1	7	5	4	6	5	0	0	0.2	0	0	0.8	0	0.6	0	0	0.4	0	0.4	0	0.2	0	0	0	0	0	0
4PIK_MAN:C:503	4PIK	O22321	Plant lectins	Musa acuminata	b-prism I	1.7	aMan12Man	D-Manp	Man(a1-2)Man	26496612	8	MAN	FSGDVVDG|GSGGTPH|YH|GNT|KF	0	5	3	0	0	0	0	0	5	0	8	5	4	6	5	0	0	0.2	0	0	0.8	0	0.6	0	0	0.4	0	0.4	0	0.2	0	0	0	0	0	0
4PIK_MAN:D:503	4PIK	O22321	Plant lectins	Musa acuminata	b-prism I	1.7	aMan12Man	D-Manp	Man(a1-2)Man	26496612	8	MAN	FSGDVVDGV|GSGGTP|YH|GNT|KF	0	5	1	0	0	0	0	0	5	0	6	5	4	6	5	0	0	0.2	0	0	0.8	0	0.6	0	0	0.4	0	0.4	0	0.2	0	0	0	0	0	0
4PIK_MAN:E:1	4PIK	O22321	Plant lectins	Musa acuminata	b-prism I	1.7	aMan12Man	D-Manp	Man(a1-2)Man	26496612	8	MAN-MAN	GNGGSA|D|GG|YHGAVVL|RGGKFLD	0	6	2	0	0	0	0	0	6	0	8	8	2	10	2	0	0	0.25	0	0.125	0.5	0.125	0.5	0	0.25	0.125	0.125	0.375	0.125	0	0	0	0	0	0	0
4PIK_MAN:F:1	4PIK	O22321	Plant lectins	Musa acuminata	b-prism I	1.7	aMan12Man	D-Manp	Man(a1-2)Man	26496612	8	MAN-MAN	GNGGSA|D|GG|YHGAVVL|RGGKFLD	0	6	1	0	0	0	0	0	6	0	7	7	4	6	5	0	0	0.142857142857143	0	0.142857142857143	0.571428571428571	0.142857142857143	0.428571428571429	0	0.285714285714286	0.142857142857143	0.142857142857143	0.428571428571429	0	0	0	0	0	0	0	0
4PIK_MAN:G:1	4PIK	O22321	Plant lectins	Musa acuminata	b-prism I	1.7	aMan12Man	D-Manp	Man(a1-2)Man	26496612	8	MAN-MAN	GNGGSA|D|GG|NYHGAVVL|RGGKFLD	0	6	2	0	0	0	0	0	6	0	8	8	2	10	3	0	0	0.25	0	0.125	0.5	0.125	0.5	0	0.25	0.125	0.125	0.375	0.125	0	0	0	0	0	0	0
4PIT_MAN:A:503	4PIT	O22321	Plant lectins	Musa acuminata	b-prism I	1.55	aMan12Man	D-Manp	Man(a1-2)Man	26496612	8	MAN	FSGDVVDGV|GSGGTP|ANYTG|GNT|KF	0	6	3	0	0	0	0	0	5	1	9	5	4	5	6	0	0	0.2	0	0	0.8	0	0.6	0	0	0.4	0	0.4	0	0.2	0	0	0	0	0	0
4PIT_MAN:C:503	4PIT	O22321	Plant lectins	Musa acuminata	b-prism I	1.55	aMan12Man	D-Manp	Man(a1-2)Man	26496612	8	MAN	IFSGDVVDG|GSGGTP|Y|GNT|KF	0	5	3	0	0	0	0	0	5	0	8	5	4	5	5	0	0	0.2	0	0	0.8	0	0.6	0	0	0.4	0	0.4	0	0.2	0	0	0	0	0	0
4PIT_MAN:D:503	4PIT	O22321	Plant lectins	Musa acuminata	b-prism I	1.55	aMan12Man	D-Manp	Man(a1-2)Man	26496612	8	MAN	FSGDVVDGV|GSGGTP|Y|GNT|KF	0	5	1	0	0	0	0	0	5	0	6	5	4	5	5	0	0	0.2	0	0	0.8	0	0.6	0	0	0.4	0	0.4	0	0.2	0	0	0	0	0	0
4PIT_MAN:E:1	4PIT	O22321	Plant lectins	Musa acuminata	b-prism I	1.55	aMan12Man	D-Manp	Man(a1-2)Man	26496612	8	MAN-MAN	GNGGSA|D|GG|NYTGAVVL|RGGKFLD	0	6	2	0	0	0	0	0	5	1	8	7	4	8	3	0	0	0.142857142857143	0	0.142857142857143	0.571428571428571	0.142857142857143	0.428571428571429	0.142857142857143	0.142857142857143	0.142857142857143	0.142857142857143	0.428571428571429	0	0	0	0	0	0	0.142857142857143	0
4PIT_MAN:F:1	4PIT	O22321	Plant lectins	Musa acuminata	b-prism I	1.55	aMan12Man	D-Manp	Man(a1-2)Man	26496612	8	MAN-MAN	GNGGSA|D|GG|NYTGAVVL|RGGKFLD	0	6	2	0	0	0	0	0	5	1	8	8	2	10	2	0	0	0.125	0	0.125	0.5	0.25	0.5	0.125	0.125	0.125	0.125	0.375	0.125	0	0	0	0	0	0.125	0
4PIT_MAN:G:1	4PIT	O22321	Plant lectins	Musa acuminata	b-prism I	1.55	aMan12Man	D-Manp	Man(a1-2)Man	26496612	8	MAN-MAN	FSGDVVDG|GSGGTP|ANYTG|G|GNT|KF	0	7	3	0	0	0	0	0	5	2	10	6	3	6	6	0	0	0.333333333333333	0	0	0.666666666666667	0	0.5	0	0	0.333333333333333	0.166666666666667	0.333333333333333	0	0.166666666666667	0	0	0	0	0	0
4PIT_MAN:H:1	4PIT	O22321	Plant lectins	Musa acuminata	b-prism I	1.55	aMan12Man	D-Manp	Man(a1-2)Man	26496612	8	MAN-MAN	GNGGSA|D|GG|NYTGAVVL|RGGKFLD	0	6	1	0	0	0	0	0	5	1	7	8	2	7	6	0	0	0.25	0	0.125	0.5	0.125	0.5	0.125	0.125	0.125	0.125	0.375	0.125	0	0	0	0	0	0.125	0
4PIT_MAN:I:1	4PIT	O22321	Plant lectins	Musa acuminata	b-prism I	1.55	aMan12Man	D-Manp	Man(a1-2)Man	26496612	8	MAN-MAN	GNGGSA|D|GG|NYTGAVVL|RGGKFLD	0	6	3	0	0	0	0	0	5	1	9	8	2	10	2	0	0	0.125	0	0.125	0.5	0.25	0.5	0.125	0.125	0.125	0.125	0.375	0.125	0	0	0	0	0	0.125	0
5AV7_MMA:E:1	5AV7	P93114	Plant lectins	Calystegia sepium	b-prism I	1.85	bGlcNAc12aMan13(bGlcNAc12aMan16)(bGlcNAc14)Man	D-GlcpNAc, D-Manp	GlcNAc(b1-2)Man(a1-3)[GlcNAc(b1-2)Man(a1-6)][GlcNAc(b1-4)]Man	26971576	2	MMA-MAN-NAG-MAN-NAG-NAG	NNGGNFW|I|GGGGPD|YLDNNV|RSGYYVDA|NNGGNFW|I|GGGGPD|IYLDNNV|RSGYYVD	3	17	0	0	0	0	0	0	12	5	20	18	7	21	7	0	0	0.222222222222222	0	0	0.611111111111111	0.166666666666667	0.388888888888889	0.166666666666667	0	0.222222222222222	0.222222222222222	0.333333333333333	0	0	0.0555555555555556	0	0	0	0	0
5AV7_MMA:F:1	5AV7	P93114	Plant lectins	Calystegia sepium	b-prism I	1.85	bGlcNAc12aMan13(bGlcNAc12aMan16)(bGlcNAc14)Man	D-GlcpNAc, D-Manp	GlcNAc(b1-2)Man(a1-3)[GlcNAc(b1-2)Man(a1-6)][GlcNAc(b1-4)]Man	26971576	2	MMA-MAN-NAG-MAN-NAG-NAG	NNGGNFW|I|GGGGPD|YLDNNV|RSGYYVDA|NNGGNFW|I|GGGGPD|IYLDNNV|RSGYYVDA	3	18	4	0	0	0	0	0	12	6	25	18	7	22	7	0	0	0.277777777777778	0	0.0555555555555556	0.5	0.166666666666667	0.333333333333333	0.222222222222222	0	0.222222222222222	0.222222222222222	0.333333333333333	0	0	0	0	0	0	0	0
5XFI_NAG:C:1	5XFI	P93114	Plant lectins	Calystegia sepium	b-prism I	1.65	bGal14bGlcNAc12aMan13(bGlcNAc12aMan16)bMan14bGlcNAc14bGlcNAc	D-Galp, D-GlcpNAc, D-Manp	Gal(b1-4)GlcNAc(b1-2)Man(a1-3)[GlcNAc(b1-2)Man(a1-6)]Man(b1-4)GlcNAc(b1-4)GlcNAc	28973127	2	NAG-NAG-BMA-MAN-NAG-GAL-MAN-NAG	NNGGNFW|G|I|GGGGPDS|YLDNNV|RSGYYVDAI|RPVNK|EIV|YNRHK	1	13	4	0	0	0	0	0	6	7	18	11	5	15	8	0	0	0.363636363636364	0	0.181818181818182	0.363636363636364	0.0909090909090909	0.363636363636364	0.181818181818182	0.0909090909090909	0.181818181818182	0.181818181818182	0.272727272727273	0	0	0.0909090909090909	0	0	0	0	0
5XFI_NAG:D:1	5XFI	P93114	Plant lectins	Calystegia sepium	b-prism I	1.65	bGal14bGlcNAc12aMan13(bGlcNAc12aMan16)bMan14bGlcNAc14bGlcNAc	D-Galp, D-GlcpNAc, D-Manp	Gal(b1-4)GlcNAc(b1-2)Man(a1-3)[GlcNAc(b1-2)Man(a1-6)]Man(b1-4)GlcNAc(b1-4)GlcNAc	28973127	2	NAG-NAG-BMA-MAN-NAG-GAL-MAN-NAG	RPVNK|EIV|YNRHK|NNGGNFW|G|I|GGGGPDS|YLDNNV|RSGYYVDA	1	12	2	0	0	0	0	0	6	6	15	10	6	15	8	0	0	0.3	0	0.2	0.4	0.1	0.4	0.2	0	0.2	0.2	0.3	0	0	0.1	0	0	0	0	0
2GUC_MAN:A:122	2GUC	P84801	Plant lectins	Griffithsia	b-prism I	1.78	Man	D-Manp	Man	16843894	6	MAN	GG|DY|GSAGDYLDSL|GSGGSPF	0	5	4	0	0	0	0	0	5	0	9	5	3	5	4	0	0	0.2	0	0	0.8	0	0.4	0	0	0.4	0.2	0.4	0	0	0	0	0	0	0	0
2GUC_MAN:A:123	2GUC	P84801	Plant lectins	Griffithsia	b-prism I	1.78	Man	D-Manp	Man	16843894	6	MAN	RSGSYLDAI|GSGGNLS|GG|DY	0	5	2	0	0	0	0	0	5	0	7	5	3	6	3	0	0	0.2	0	0	0.8	0	0.4	0.2	0	0.2	0.2	0.4	0	0	0	0	0	0.2	0	0
2GUC_MAN:A:124	2GUC	P84801	Plant lectins	Griffithsia	b-prism I	1.78	Man	D-Manp	Man	16843894	6	MAN	SY|RSGDYID|GSGGSA|GG	0	6	0	0	0	0	0	0	5	1	6	5	3	6	2	0	0	0.2	0	0	0.8	0	0.4	0	0	0.4	0.2	0.4	0	0	0	0	0	0	0	0
2GUC_MAN:B:122	2GUC	P84801	Plant lectins	Griffithsia	b-prism I	1.78	Man	D-Manp	Man	16843894	6	MAN	GSGGSP|GG|DY|SAGDYLDS	0	5	1	0	0	0	0	0	5	0	6	6	2	6	3	0	0	0.166666666666667	0	0	0.666666666666667	0.166666666666667	0.5	0	0	0.333333333333333	0.166666666666667	0.5	0	0	0	0	0	0	0	0
2GUC_MAN:B:123	2GUC	P84801	Plant lectins	Griffithsia	b-prism I	1.78	Man	D-Manp	Man	16843894	6	MAN	RSGSYLDA|GSGGNL|GG|DY	0	5	1	0	0	0	0	0	5	0	6	5	3	5	4	0	0	0.2	0	0	0.8	0	0.4	0.2	0	0.2	0.2	0.4	0	0	0	0	0	0.2	0	0
2GUC_MAN:B:124	2GUC	P84801	Plant lectins	Griffithsia	b-prism I	1.78	Man	D-Manp	Man	16843894	6	MAN	GG|SY|RSGDYID|GSGGSA	0	4	2	0	0	0	0	0	4	0	6	6	2	5	3	0	0	0.166666666666667	0	0	0.833333333333333	0	0.333333333333333	0	0	0.333333333333333	0.333333333333333	0.333333333333333	0	0	0	0	0	0	0	0
2GUD_MAN:A:122	2GUD	P84801	Plant lectins	Griffithsia	b-prism I	0.94	Man	D-Manp	Man	16843894	6	MAN	GG|DY|SAGDYLDS|GSGGSP	0	4	3	0	0	0	0	0	4	0	7	5	3	5	4	0	0	0.2	0	0	0.8	0	0.4	0	0	0.4	0.2	0.4	0	0	0	0	0	0	0	0
2GUD_MAN:A:124	2GUD	P84801	Plant lectins	Griffithsia	b-prism I	0.94	Man	D-Manp	Man	16843894	6	MAN	RSGSYLDAI|GSGGNL|GG|DY	0	5	2	0	0	0	0	0	5	0	7	5	3	5	4	0	0	0.2	0	0	0.8	0	0.4	0.2	0	0.2	0.2	0.4	0	0	0	0	0	0.2	0	0
2GUD_MAN:A:125	2GUD	P84801	Plant lectins	Griffithsia	b-prism I	0.94	Man	D-Manp	Man	16843894	6	MAN	SY|RSGDYID|GSGGSA|GG	0	4	0	0	0	0	0	0	4	0	4	5	3	6	2	0	0	0.2	0	0	0.8	0	0.4	0	0	0.4	0.2	0.4	0	0	0	0	0	0	0	0
2GUD_MAN:B:122	2GUD	P84801	Plant lectins	Griffithsia	b-prism I	0.94	Man	D-Manp	Man	16843894	6	MAN	GSGGSP|GG|DY|GSAGDYLDS	0	5	2	0	0	0	0	0	5	0	7	6	2	5	4	0	0	0.166666666666667	0	0	0.666666666666667	0.166666666666667	0.5	0	0	0.333333333333333	0.166666666666667	0.5	0	0	0	0	0	0	0	0
2GUD_MAN:B:123	2GUD	P84801	Plant lectins	Griffithsia	b-prism I	0.94	Man	D-Manp	Man	16843894	6	MAN	RSGSYLDA|GSGGNLS|GG|DY	0	6	1	0	0	0	0	0	5	1	7	5	3	5	4	0	0	0.2	0	0	0.8	0	0.4	0.2	0	0.2	0.2	0.4	0	0	0	0	0	0.2	0	0
2GUD_MAN:B:124	2GUD	P84801	Plant lectins	Griffithsia	b-prism I	0.94	Man	D-Manp	Man	16843894	6	MAN	GG|SY|RSGDYID|GSGGSA	0	5	2	0	0	0	0	0	5	0	7	5	3	5	3	0	0	0.2	0	0	0.8	0	0.4	0	0	0.4	0.2	0.4	0	0	0	0	0	0	0	0
2GUE_NAG:B:122	2GUE	P84801	Plant lectins	Griffithsia	b-prism I	2	GlcNAc	D-GlcpNAc	GlcNAc	16843894	1	NAG	GG|SY|RSGDYID|GSGGSA	0	5	0	0	0	0	0	0	3	2	5	7	0	5	4	0	0	0.142857142857143	0	0	0.714285714285714	0.142857142857143	0.428571428571429	0	0	0.285714285714286	0.285714285714286	0.428571428571429	0	0	0	0	0	0	0	0
2HYQ_MAN:C:1	2HYQ	P84801	Plant lectins	Griffithsia	b-prism I	2	aMan16aMan	D-Manp	Man(a1-6)Man	17340634	6	MAN-MAN	D|GG|DY|SAGDYLDS|GSGGSP	0	5	0	0	0	0	0	0	5	0	5	6	3	4	6	0	0	0.166666666666667	0	0	0.666666666666667	0.166666666666667	0.5	0	0	0.333333333333333	0.166666666666667	0.5	0	0	0	0	0	0	0	0
2HYQ_MAN:D:1	2HYQ	P84801	Plant lectins	Griffithsia	b-prism I	2	aMan16aMan	D-Manp	Man(a1-6)Man	17340634	6	MAN-MAN	RSGSYLD|SGGNL|D|GG|DY	0	5	0	0	0	0	0	0	5	0	5	5	3	5	3	0	0	0.2	0	0	0.8	0	0.4	0.2	0	0.2	0.2	0.4	0	0	0	0	0	0.2	0	0
2HYQ_MAN:E:1	2HYQ	P84801	Plant lectins	Griffithsia	b-prism I	2	aMan16aMan	D-Manp	Man(a1-6)Man	17340634	6	MAN-MAN	SY|RSGDYIDNI|GSGGSA|YLD|GG	0	5	2	0	0	0	0	0	5	0	7	5	3	7	5	0	0	0.2	0	0	0.8	0	0.4	0	0	0.4	0.2	0.4	0	0	0	0	0	0	0	0
2HYQ_MAN:F:1	2HYQ	P84801	Plant lectins	Griffithsia	b-prism I	2	aMan16aMan	D-Manp	Man(a1-6)Man	17340634	6	MAN-MAN	GG|GSYLD|RSGDYID|GSGGSA|YLD	0	8	0	0	0	0	0	0	5	3	8	6	2	6	6	0	0	0.166666666666667	0	0	0.833333333333333	0	0.333333333333333	0	0	0.333333333333333	0.333333333333333	0.333333333333333	0	0	0	0	0	0	0	0
2HYQ_MAN:G:1	2HYQ	P84801	Plant lectins	Griffithsia	b-prism I	2	aMan16aMan	D-Manp	Man(a1-6)Man	17340634	6	MAN-MAN	RSGSYLD|SGGNL|D|GG|GDYLD	0	7	1	0	0	0	0	0	5	2	8	5	3	6	3	0	0	0.2	0	0	0.8	0	0.4	0.2	0	0.2	0.2	0.4	0	0	0	0	0	0.2	0	0
2HYQ_MAN:H:1	2HYQ	P84801	Plant lectins	Griffithsia	b-prism I	2	aMan16aMan	D-Manp	Man(a1-6)Man	17340634	6	MAN-MAN	GSGGSP|D|GG|DY|SAGDYLDS	0	5	0	0	0	0	0	0	5	0	5	5	3	5	5	0	0	0.2	0	0	0.8	0	0.4	0	0	0.4	0.2	0.4	0	0	0	0	0	0	0	0
2HYR_BGC:C:1	2HYR	P84801	Plant lectins	Griffithsia	b-prism I	1.51	aGlc14Glc	D-Glcp	Glc(a1-4)Glc	17340634	6	BGC-GLC	D|GG|GDYID|SAGDYLDS|GSGGSP	0	8	1	0	0	0	0	0	5	3	9	6	2	5	5	0	0	0.166666666666667	0	0	0.666666666666667	0.166666666666667	0.5	0	0	0.333333333333333	0.166666666666667	0.5	0	0	0	0	0	0	0	0
2HYR_BGC:D:1	2HYR	P84801	Plant lectins	Griffithsia	b-prism I	1.51	aGlc14Glc	D-Glcp	Glc(a1-4)Glc	17340634	6	BGC-GLC	RSGSYLDA|SGGNL|YID|GG|GDYLD	0	7	1	0	0	0	0	0	5	2	8	5	3	5	7	0	0	0.2	0	0	0.8	0	0.4	0.2	0	0.2	0.2	0.4	0	0	0	0	0	0.2	0	0
2HYR_BGC:E:1	2HYR	P84801	Plant lectins	Griffithsia	b-prism I	1.51	aGlc14Glc	D-Glcp	Glc(a1-4)Glc	17340634	6	BGC-GLC	GSYLD|RSGDYID|GSGGSA|D|GG	0	6	0	0	0	0	0	0	5	1	6	6	2	5	5	0	0	0.166666666666667	0	0	0.833333333333333	0	0.333333333333333	0	0	0.333333333333333	0.333333333333333	0.333333333333333	0	0	0	0	0	0	0	0
2HYR_BGC:F:1	2HYR	P84801	Plant lectins	Griffithsia	b-prism I	1.51	aGlc14Glc	D-Glcp	Glc(a1-4)Glc	17340634	6	BGC-GLC	GSGGSP|D|GG|DY|SAGDYLD	0	5	0	0	0	0	0	0	5	0	5	5	3	5	4	0	0	0.2	0	0	0.8	0	0.4	0	0	0.4	0.2	0.4	0	0	0	0	0	0	0	0
2HYR_BGC:G:1	2HYR	P84801	Plant lectins	Griffithsia	b-prism I	1.51	aGlc14Glc	D-Glcp	Glc(a1-4)Glc	17340634	6	BGC-GLC	RSGSYLDA|GSGGNL|YID|GG|DY	0	5	0	0	0	0	0	0	5	0	5	5	3	5	7	0	0	0.2	0	0	0.8	0	0.4	0.2	0	0.2	0.2	0.4	0	0	0	0	0	0.2	0	0
2HYR_BGC:H:1	2HYR	P84801	Plant lectins	Griffithsia	b-prism I	1.51	aGlc14Glc	D-Glcp	Glc(a1-4)Glc	17340634	6	BGC-GLC	GG|GSYLD|RSGDYID|GSGGSA|YLD	0	6	2	0	0	0	0	0	5	1	8	6	2	6	6	0	0	0.166666666666667	0	0	0.833333333333333	0	0.333333333333333	0	0	0.333333333333333	0.333333333333333	0.333333333333333	0	0	0	0	0	0	0	0
2NU5_NAG:A:122	2NU5	P84801	Plant lectins	Griffithsia	b-prism I	1.56	GlcNAc	D-GlcpNAc	GlcNAc	17567736	6	NAG	D|GG|GDYID|SAGDYLDSL|GSGGSP	0	6	2	0	0	0	0	0	5	1	8	5	3	5	5	0	0	0.2	0	0	0.8	0	0.4	0	0	0.4	0.2	0.4	0	0	0	0	0	0	0	0
2NU5_NAG:A:123	2NU5	P84801	Plant lectins	Griffithsia	b-prism I	1.56	GlcNAc	D-GlcpNAc	GlcNAc	17567736	6	NAG	RSGSYLDA|GSGGNL|D|GG|DY	0	5	1	0	0	0	0	0	5	0	6	5	3	5	5	0	0	0.2	0	0	0.8	0	0.4	0.2	0	0.2	0.2	0.4	0	0	0	0	0	0.2	0	0
2NU5_NAG:A:124	2NU5	P84801	Plant lectins	Griffithsia	b-prism I	1.56	GlcNAc	D-GlcpNAc	GlcNAc	17567736	6	NAG	SY|RSGDYIDNI|GSGGSA|YLD|GG	0	5	2	0	0	0	0	0	5	0	7	5	3	5	7	0	0	0.2	0	0	0.8	0	0.4	0	0	0.4	0.2	0.4	0	0	0	0	0	0	0	0
2NU5_NAG:B:122	2NU5	P84801	Plant lectins	Griffithsia	b-prism I	1.56	GlcNAc	D-GlcpNAc	GlcNAc	17567736	6	NAG	GSGGSP|D|GG|DY|SAGDYLDS	0	5	2	0	0	0	0	0	5	0	7	6	2	5	5	0	0	0.166666666666667	0	0	0.666666666666667	0.166666666666667	0.5	0	0	0.333333333333333	0.166666666666667	0.5	0	0	0	0	0	0	0	0
2NU5_NAG:B:123	2NU5	P84801	Plant lectins	Griffithsia	b-prism I	1.56	GlcNAc	D-GlcpNAc	GlcNAc	17567736	6	NAG	RSGSYLDA|GSGGNL|D|GG|DY	0	5	1	0	0	0	0	0	5	0	6	5	3	6	4	0	0	0.2	0	0	0.8	0	0.4	0.2	0	0.2	0.2	0.4	0	0	0	0	0	0.2	0	0
2NU5_NAG:B:124	2NU5	P84801	Plant lectins	Griffithsia	b-prism I	1.56	GlcNAc	D-GlcpNAc	GlcNAc	17567736	6	NAG	GG|GSYLD|RSGDYIDN|GSGGSA|YLD	0	5	4	0	0	0	0	0	5	0	9	5	3	5	8	0	0	0.2	0	0	0.8	0	0.4	0	0	0.4	0.2	0.4	0	0	0	0	0	0	0	0
2NUO_BGC:A:301	2NUO	P84801	Plant lectins	Griffithsia	b-prism I	1.5	Glc	D-Glcp	Glc	17567736	6	BGC	GG|DY|SAGDYLDSL|GSGGSP	0	5	2	0	0	0	0	0	5	0	7	5	3	5	4	0	0	0.2	0	0	0.8	0	0.4	0	0	0.4	0.2	0.4	0	0	0	0	0	0	0	0
2NUO_BGC:A:302	2NUO	P84801	Plant lectins	Griffithsia	b-prism I	1.5	Glc	D-Glcp	Glc	17567736	6	BGC	RSGSYLDA|GSGGNL|GG|Y	0	5	0	0	0	0	0	0	5	0	5	5	3	4	4	0	0	0.2	0	0	0.8	0	0.4	0.2	0	0.2	0.2	0.4	0	0	0	0	0	0.2	0	0
2NUO_BGC:A:303	2NUO	P84801	Plant lectins	Griffithsia	b-prism I	1.5	Glc	D-Glcp	Glc	17567736	6	BGC	SY|RSGDYIDNI|GSGGSA|GG	0	5	4	0	0	0	0	0	5	0	9	5	3	5	4	0	0	0.2	0	0	0.8	0	0.4	0	0	0.4	0.2	0.4	0	0	0	0	0	0	0	0
2NUO_BGC:B:304	2NUO	P84801	Plant lectins	Griffithsia	b-prism I	1.5	Glc	D-Glcp	Glc	17567736	6	BGC	GSGGSP|GG|DY|SAGDYLDS	0	5	1	0	0	0	0	0	5	0	6	6	2	5	4	0	0	0.166666666666667	0	0	0.666666666666667	0.166666666666667	0.5	0	0	0.333333333333333	0.166666666666667	0.5	0	0	0	0	0	0	0	0
2NUO_BGC:B:305	2NUO	P84801	Plant lectins	Griffithsia	b-prism I	1.5	Glc	D-Glcp	Glc	17567736	6	BGC	RSGSYLDAI|GSGGNL|GG|Y	0	4	1	0	0	0	0	0	4	0	5	5	3	4	4	0	0	0.2	0	0	0.8	0	0.4	0.2	0	0.2	0.2	0.4	0	0	0	0	0	0.2	0	0
2NUO_BGC:B:306	2NUO	P84801	Plant lectins	Griffithsia	b-prism I	1.5	Glc	D-Glcp	Glc	17567736	6	BGC	GG|SY|RSGDYIDNI|GSGGSA	0	5	2	0	0	0	0	0	5	0	7	5	3	5	4	0	0	0.2	0	0	0.8	0	0.4	0	0	0.4	0.2	0.4	0	0	0	0	0	0	0	0
3LL2_MAN:B:1	3LL2	P84801	Plant lectins	Griffithsia	b-prism I	0.97	oligomannose	D-Manp	Man(a1-2)Man(a1-3)[Man(a1-6)]Man(a1-6)[Man(a1-2)Man(a1-2)Man(a1-3)]Man	20826337	1	MAN-MAN-MAN-MAN-MAN-MAN-MAN-MAN	GGSGGSPF|GSYLD|GGSGG|RSGDYIDNI|GSGGSA|GSAGDYLDSL	0	14	10	0	0	0	0	0	10	4	24	11	6	12	7	0	0	0.181818181818182	0	0	0.727272727272727	0.0909090909090909	0.454545454545455	0	0	0.363636363636364	0.181818181818182	0.454545454545455	0	0	0	0	0	0	0	0
1C3M_MAN:B:1	1C3M	Q9ZQY5	Plant lectins	Helianthus tuberosus	b-prism I	2.35	aMan13Man	D-Manp	Man(a1-3)Man	10647178	1	MAN-MAN	GNGGKR|F|GVL|YYHMTV|NSGDVLD	0	5	1	0	0	0	0	0	5	0	6	6	2	8	6	0	0	0.166666666666667	0	0	0.666666666666667	0.166666666666667	0.666666666666667	0	0	0.333333333333333	0	0.5	0	0.166666666666667	0	0	0	0	0	0
1C3N_MAN:B:1	1C3N	Q9ZQY5	Plant lectins	Helianthus tuberosus	b-prism I	2.35	aMan12Man	D-Manp	Man(a1-2)Man	10647178	1	MAN-MAN	GNGGKR|F|GVL|YYHMTV|NSGDVLD	0	8	0	1	0	0	0	0	5	3	9	8	1	9	4	0	0	0.125	0	0.125	0.5	0.25	0.625	0	0.125	0.25	0	0.375	0	0.125	0	0.125	0	0	0	0
3R51_MMA:A:200	3R51	P93193	Plant lectins	Ipomoea batatas	b-prism I	2.1	aMeGlc	D-Glcp	Glc	22808208	1	MMA	SNGGQFW|GGVG|YKGYNV|NSGWYVDAI	0	5	1	0	0	0	0	0	4	1	6	6	2	7	8	0	0	0.333333333333333	0	0	0.666666666666667	0	0.333333333333333	0	0	0.166666666666667	0.5	0.333333333333333	0	0	0	0	0	0	0	0
3R52_GYP:A:200	3R52	P93193	Plant lectins	Ipomoea batatas	b-prism I	2.1	aMeMan	D-Manp	Man	22808208	4	GYP	SNGGQF|GGVG|YKGYNV|NSGWYVDAI	0	5	1	0	0	0	0	0	4	1	6	6	3	7	7	0	0	0.333333333333333	0	0	0.666666666666667	0	0.333333333333333	0	0	0.166666666666667	0.5	0.333333333333333	0	0	0	0	0	0	0	0
3R52_GYP:B:200	3R52	P93193	Plant lectins	Ipomoea batatas	b-prism I	2.1	aMeMan	D-Manp	Man	22808208	4	GYP	SNGGQF|GGVG|YKGYNV|NSGWYVDA	0	4	0	0	0	0	0	0	4	0	4	6	4	6	7	0	0	0.333333333333333	0	0	0.666666666666667	0	0.333333333333333	0	0	0.166666666666667	0.5	0.333333333333333	0	0	0	0	0	0	0	0
3R52_GYP:C:200	3R52	P93193	Plant lectins	Ipomoea batatas	b-prism I	2.1	aMeMan	D-Manp	Man	22808208	4	GYP	SNGGQF|GGVG|YKGYNV|NSGWYVDA	0	5	0	0	0	0	0	0	5	0	5	6	3	7	7	0	0	0.333333333333333	0	0	0.666666666666667	0	0.333333333333333	0	0	0.166666666666667	0.5	0.333333333333333	0	0	0	0	0	0	0	0
3R52_GYP:D:200	3R52	P93193	Plant lectins	Ipomoea batatas	b-prism I	2.1	aMeMan	D-Manp	Man	22808208	4	GYP	GSNGGQF|GGVG|YKGYNV|NSGWYVD	0	4	1	0	0	0	0	0	4	0	5	6	3	7	6	0	0	0.166666666666667	0	0	0.666666666666667	0.166666666666667	0.333333333333333	0	0	0.166666666666667	0.5	0.333333333333333	0	0	0	0	0	0	0	0
4DDN_AMG:A:200	4DDN	P93193	Plant lectins	Ipomoea batatas	b-prism I	1.9	aMeGal	D-Galp	Gal	22808208	4	AMG	SNGGQF|GGVG|YKGYNV|NSGWYVDA	0	5	0	0	0	0	0	0	5	0	5	7	1	8	7	0	0	0.285714285714286	0	0	0.571428571428571	0.142857142857143	0.428571428571429	0	0	0.142857142857143	0.428571428571429	0.428571428571429	0	0	0	0	0	0	0	0
4DDN_AMG:B:200	4DDN	P93193	Plant lectins	Ipomoea batatas	b-prism I	1.9	aMeGal	D-Galp	Gal	22808208	4	AMG	SNGGQF|GGVG|YKGYNV|NSGWYVD	0	5	0	0	0	0	0	0	5	0	5	7	1	6	8	0	0	0.285714285714286	0	0	0.571428571428571	0.142857142857143	0.428571428571429	0	0	0.142857142857143	0.428571428571429	0.428571428571429	0	0	0	0	0	0	0	0
4DDN_AMG:C:200	4DDN	P93193	Plant lectins	Ipomoea batatas	b-prism I	1.9	aMeGal	D-Galp	Gal	22808208	4	AMG	SNGGQF|GGVG|YKGYNV|NSGWYVDA	0	5	0	0	0	0	0	0	5	0	5	6	2	9	6	0	0	0.333333333333333	0	0	0.666666666666667	0	0.333333333333333	0	0	0.166666666666667	0.5	0.333333333333333	0	0	0	0	0	0	0	0
4DDN_AMG:D:200	4DDN	P93193	Plant lectins	Ipomoea batatas	b-prism I	1.9	aMeGal	D-Galp	Gal	22808208	4	AMG	SNGGQF|GGVG|YKGYNV|NSGWYVDA	0	5	0	0	0	0	0	0	5	0	5	6	2	8	7	0	0	0.333333333333333	0	0	0.666666666666667	0	0.333333333333333	0	0	0.166666666666667	0.5	0.333333333333333	0	0	0	0	0	0	0	0
1JAC_AMG:A:200	1JAC	P18670	Plant lectins	Artocarpus integrifolia	b-prism I	2.43	aGalOMe	D-Galp	Gal	867360	4	AMG	GKA|SFI|VSGYVV|SIGYWLDY|A|TYGP	0	6	0	0	0	0	0	0	6	0	6	5	4	8	7	0	0	0.2	0	0	0.6	0.2	0.4	0	0	0.2	0.4	0.4	0	0	0	0	0	0	0	0
1JAC_AMG:C:200	1JAC	P18670	Plant lectins	Artocarpus integrifolia	b-prism I	2.43	aGalOMe	D-Galp	Gal	867360	4	AMG	GKA|SFI|VSGYVV|SIGYWLD	0	6	0	0	0	0	0	0	6	0	6	6	2	8	2	0	0	0.333333333333333	0	0	0.5	0.166666666666667	0.333333333333333	0	0	0.166666666666667	0.5	0.333333333333333	0	0	0	0	0	0	0	0
1JAC_AMG:E:200	1JAC	P18670	Plant lectins	Artocarpus integrifolia	b-prism I	2.43	aGalOMe	D-Galp	Gal	867360	4	AMG	TYGP|GKA|SFI|VSGYVV|SIGYWLD|A	0	6	0	0	0	0	0	0	6	0	6	5	4	9	5	0	0	0.2	0	0	0.6	0.2	0.4	0	0	0.2	0.4	0.4	0	0	0	0	0	0	0	0
1JAC_AMG:G:200	1JAC	P18670	Plant lectins	Artocarpus integrifolia	b-prism I	2.43	aGalOMe	D-Galp	Gal	867360	4	AMG	GKA|SF|VSGYVV|SIGYWLDY|A	0	6	0	0	0	0	0	0	6	0	6	5	3	7	4	0	0	0.4	0	0	0.4	0.2	0.2	0	0	0.2	0.6	0.2	0	0	0	0	0	0	0	0
1JOT_A2G:C:1	1JOT	P18676	Plant lectins	Maclura pomifera	b-prism I	2.2	bGal13GalNAc	D-Galp, D-GalpNAc	Gal(b1-3)GalNAc	9497359	1	A2G-GAL	GVT|SF|VEGYTVI|SIGYWLDY	0	6	1	0	0	0	0	0	6	0	7	6	2	7	5	0	0	0.333333333333333	0	0	0.5	0.166666666666667	0.166666666666667	0	0	0.166666666666667	0.666666666666667	0.166666666666667	0	0	0	0	0	0	0	0
1KUJ_MMA:A:501	1KUJ	P18670	Plant lectins	Artocarpus integrifolia	b-prism I	2	aManOMe	D-Manp	Man	11988090	4	MMA	GKA|SFI|VSGYVV|SIGYWLDYF|A	0	6	1	0	0	0	0	0	6	0	7	7	1	7	5	0	0	0.285714285714286	0	0	0.571428571428571	0.142857142857143	0.285714285714286	0	0	0.142857142857143	0.571428571428571	0.285714285714286	0	0	0	0	0	0	0	0
1KUJ_MMA:C:502	1KUJ	P18670	Plant lectins	Artocarpus integrifolia	b-prism I	2	aManOMe	D-Manp	Man	11988090	4	MMA	GKA|SFI|VSGYVV|SIGYWLDYF	0	5	3	0	0	0	0	0	5	0	8	7	1	7	4	0	0	0.285714285714286	0	0	0.571428571428571	0.142857142857143	0.285714285714286	0	0	0.142857142857143	0.571428571428571	0.285714285714286	0	0	0	0	0	0	0	0
1KUJ_MMA:E:503	1KUJ	P18670	Plant lectins	Artocarpus integrifolia	b-prism I	2	aManOMe	D-Manp	Man	11988090	4	MMA	GKA|SFI|VSGYVV|SIGYWLDYF|A	0	5	1	0	0	0	0	0	5	0	6	6	2	7	5	0	0	0.333333333333333	0	0	0.5	0.166666666666667	0.333333333333333	0	0	0.166666666666667	0.5	0.333333333333333	0	0	0	0	0	0	0	0
1KUJ_MMA:G:504	1KUJ	P18670	Plant lectins	Artocarpus integrifolia	b-prism I	2	aManOMe	D-Manp	Man	11988090	4	MMA	GKA|SFI|VSGYVV|SIGYWLDY|A	0	5	0	0	0	0	0	0	5	0	5	7	1	7	5	0	0	0.285714285714286	0	0	0.571428571428571	0.142857142857143	0.285714285714286	0	0	0.142857142857143	0.571428571428571	0.285714285714286	0	0	0	0	0	0	0	0
1M26_A2G:I:1	1M26	P18670	Plant lectins	Artocarpus integrifolia	b-prism I	1.62	bGal13GalNAc	D-Galp, D-GalpNAc	Gal(b1-3)GalNAc	12206779	4	A2G-GAL	GKA|SFI|VSGYVVV|SIGYWLDY|A	0	7	3	0	0	0	0	0	6	1	10	7	2	8	5	0	0	0.285714285714286	0	0	0.571428571428571	0.142857142857143	0.285714285714286	0	0	0.142857142857143	0.571428571428571	0.285714285714286	0	0	0	0	0	0	0	0
1M26_A2G:J:1	1M26	P18670	Plant lectins	Artocarpus integrifolia	b-prism I	1.62	bGal13GalNAc	D-Galp, D-GalpNAc	Gal(b1-3)GalNAc	12206779	4	A2G-GAL	GKA|SF|VSGYVVV|SIGYWLDY|AKS	0	6	3	0	0	0	0	0	6	0	9	6	4	9	4	0	0	0.333333333333333	0	0	0.5	0.166666666666667	0.333333333333333	0	0	0.166666666666667	0.5	0.333333333333333	0	0	0	0	0	0	0	0
1M26_A2G:K:1	1M26	P18670	Plant lectins	Artocarpus integrifolia	b-prism I	1.62	bGal13GalNAc	D-Galp, D-GalpNAc	Gal(b1-3)GalNAc	12206779	4	A2G-GAL	GKA|SF|VSGYVV|SIGYWLDY|AK	0	6	1	0	0	0	0	0	6	0	7	7	3	8	2	0	0	0.285714285714286	0	0	0.571428571428571	0.142857142857143	0.285714285714286	0	0	0.142857142857143	0.571428571428571	0.285714285714286	0	0	0	0	0	0	0	0
1M26_A2G:L:1	1M26	P18670	Plant lectins	Artocarpus integrifolia	b-prism I	1.62	bGal13GalNAc	D-Galp, D-GalpNAc	Gal(b1-3)GalNAc	12206779	4	A2G-GAL	GKA|SF|VSGYVVV|SIGYWLDY|A	0	6	2	0	0	0	0	0	6	0	8	5	4	8	4	0	0	0.4	0	0	0.4	0.2	0.2	0	0	0.2	0.6	0.2	0	0	0	0	0	0	0	0
1TOQ_AMG:A:501	1TOQ	P18670	Plant lectins	Artocarpus hirsuta	b-prism I	2.5	aGalOMe	D-Galp	Gal	15272163	4	AMG	GKA|SFI|VSGYVV|SIGYWMD|A	0	6	2	0	0	0	0	0	6	0	8	6	2	7	4	0	0	0.333333333333333	0	0	0.5	0.166666666666667	0.333333333333333	0	0	0.166666666666667	0.5	0.333333333333333	0	0	0	0	0	0	0	0
1TOQ_AMG:C:502	1TOQ	P18670	Plant lectins	Artocarpus hirsuta	b-prism I	2.5	aGalOMe	D-Galp	Gal	15272163	4	AMG	GKA|SFI|VSGYVV|SIGYWMDY|A	0	6	0	0	0	0	0	0	6	0	6	5	3	6	6	0	0	0.2	0	0	0.6	0.2	0.4	0	0	0.2	0.4	0.4	0	0	0	0	0	0	0	0
1TOQ_AMG:E:503	1TOQ	P18670	Plant lectins	Artocarpus hirsuta	b-prism I	2.5	aGalOMe	D-Galp	Gal	15272163	4	AMG	GKA|SFI|VSGYVV|SIGYWMD	0	4	1	0	0	0	0	0	4	0	5	5	3	7	3	0	0	0.4	0	0	0.4	0.2	0.2	0	0	0.2	0.6	0.2	0	0	0	0	0	0	0	0
1TOQ_AMG:G:504	1TOQ	P18670	Plant lectins	Artocarpus hirsuta	b-prism I	2.5	aGalOMe	D-Galp	Gal	15272163	4	AMG	GKA|SFI|VSGYVV|SIGYWMDY|A	0	6	1	0	0	0	0	0	6	0	7	6	2	7	5	0	0	0.333333333333333	0	0	0.5	0.166666666666667	0.333333333333333	0	0	0.166666666666667	0.5	0.333333333333333	0	0	0	0	0	0	0	0
1TP8_AMG:A:500	1TP8	P18670	Plant lectins	Artocarpus hirsuta	b-prism I	3	aGalOMe	D-Galp	Gal	15272163	4	AMG	GKA|SFI|VSGYVV|SIGYWMDYF|A	0	6	1	0	0	0	0	0	6	0	7	5	3	7	5	0	0	0.4	0	0	0.4	0.2	0.2	0	0	0.2	0.6	0.2	0	0	0	0	0	0	0	0
1TP8_AMG:C:501	1TP8	P18670	Plant lectins	Artocarpus hirsuta	b-prism I	3	aGalOMe	D-Galp	Gal	15272163	4	AMG	GKA|SFI|VSGYVV|SIGYWMDYF|A	0	6	4	0	0	0	0	0	6	0	10	4	4	7	5	0	0	0.25	0	0	0.5	0.25	0.25	0	0	0.25	0.5	0.25	0	0	0	0	0	0	0	0
1TP8_AMG:E:502	1TP8	P18670	Plant lectins	Artocarpus hirsuta	b-prism I	3	aGalOMe	D-Galp	Gal	15272163	4	AMG	GKA|F|VSGYVV|SIGYWMD|A	0	6	0	0	0	0	0	0	6	0	6	6	1	8	2	0	0	0.333333333333333	0	0	0.5	0.166666666666667	0.333333333333333	0	0	0.166666666666667	0.5	0.333333333333333	0	0	0	0	0	0	0	0
1TP8_AMG:G:503	1TP8	P18670	Plant lectins	Artocarpus hirsuta	b-prism I	3	aGalOMe	D-Galp	Gal	15272163	4	AMG	GKA|FI|VSGYVV|SIGYWMD|A	0	6	1	0	0	0	0	0	6	0	7	5	3	7	3	0	0	0.2	0	0	0.6	0.2	0.4	0	0	0.2	0.4	0.4	0	0	0	0	0	0	0	0
1UGW_GAL:A:200	1UGW	P18670	Plant lectins	Artocarpus integrifolia	b-prism I	1.7	Gal	D-Galp	Gal	12946359	4	GAL	GKA|SFI|VSGYVV|SIGYWLDY	0	6	1	0	0	0	0	0	6	0	7	6	2	6	5	0	0	0.166666666666667	0	0	0.666666666666667	0.166666666666667	0.333333333333333	0	0	0.166666666666667	0.5	0.333333333333333	0	0	0	0	0	0	0	0
1UGW_GAL:C:1200	1UGW	P18670	Plant lectins	Artocarpus integrifolia	b-prism I	1.7	Gal	D-Galp	Gal	12946359	4	GAL	GKA|SFI|VSGYVV|SIGYWLD|A	0	6	2	0	0	0	0	0	6	0	8	5	3	6	5	0	0	0.2	0	0	0.6	0.2	0.2	0	0	0.2	0.6	0.2	0	0	0	0	0	0	0	0
1UGW_GAL:E:2200	1UGW	P18670	Plant lectins	Artocarpus integrifolia	b-prism I	1.7	Gal	D-Galp	Gal	12946359	4	GAL	GKA|SFI|VSGYVV|SIGYWLDY	0	6	2	0	0	0	0	0	6	0	8	6	2	6	5	0	0	0.166666666666667	0	0	0.666666666666667	0.166666666666667	0.333333333333333	0	0	0.166666666666667	0.5	0.333333333333333	0	0	0	0	0	0	0	0
1UGW_GAL:G:3200	1UGW	P18670	Plant lectins	Artocarpus integrifolia	b-prism I	1.7	Gal	D-Galp	Gal	12946359	4	GAL	GKA|SFI|VSGYVV|SIGYWLDY|A	0	6	0	0	0	0	0	0	6	0	6	5	3	6	6	0	0	0.2	0	0	0.6	0.2	0.2	0	0	0.2	0.6	0.2	0	0	0	0	0	0	0	0
1UGX_MGC:C:1	1UGX	P18670	Plant lectins	Artocarpus integrifolia	b-prism I	1.6	bGal13aGalNAcOMe	D-Galp, D-GalpNAc	Gal(b1-3)GalNAc	12946359	1	MGC-GAL	GKA|SFI|VSGYVVV|SIGYWLDYF|GA	0	6	3	0	0	0	0	0	5	1	9	7	3	7	6	0	0	0.285714285714286	0	0	0.571428571428571	0.142857142857143	0.285714285714286	0	0	0.142857142857143	0.571428571428571	0.285714285714286	0	0	0	0	0	0	0	0
1UGY_BGC:K:1	1UGY	P18670	Plant lectins	Artocarpus integrifolia	b-prism I	2.4	aGal16Glc	D-Galp, D-Glcp	Gal(a1-6)Glc	12946359	4	BGC-GLA	GKA|SFI|VSGYVV|SIGYWLD	0	7	0	0	0	0	0	0	6	1	7	6	2	8	2	0	0	0.333333333333333	0	0	0.5	0.166666666666667	0.333333333333333	0	0	0.166666666666667	0.5	0.333333333333333	0	0	0	0	0	0	0	0
1UGY_BGC:L:1	1UGY	P18670	Plant lectins	Artocarpus integrifolia	b-prism I	2.4	aGal16Glc	D-Galp, D-Glcp	Gal(a1-6)Glc	12946359	4	BGC-GLA	GKA|SFI|VSGYVV|SIGYWLD|A	0	6	0	0	0	0	0	0	6	0	6	5	4	6	4	0	0	0.4	0	0	0.4	0.2	0.2	0	0	0.2	0.6	0.2	0	0	0	0	0	0	0	0
1UGY_GLC:I:1	1UGY	P18670	Plant lectins	Artocarpus integrifolia	b-prism I	2.4	aGal16Glc	D-Galp, D-Glcp	Gal(a1-6)Glc	12946359	4	GLC-GLA	GKA|SFI|NVSGYVV|SIGYWLD	0	7	1	0	0	0	0	0	6	1	8	4	5	7	2	0	0	0.25	0	0	0.5	0.25	0.25	0	0	0.25	0.5	0.25	0	0	0	0	0	0	0	0
1UGY_GLC:J:1	1UGY	P18670	Plant lectins	Artocarpus integrifolia	b-prism I	2.4	aGal16Glc	D-Galp, D-Glcp	Gal(a1-6)Glc	12946359	4	GLC-GLA	GKA|SFI|VSGYVV|SIGYWLD|A	0	7	3	0	0	0	0	0	6	1	10	6	2	7	4	0	0	0.333333333333333	0	0	0.5	0.166666666666667	0.333333333333333	0	0	0.166666666666667	0.5	0.333333333333333	0	0	0	0	0	0	0	0
1UH0_MGC:A:1200	1UH0	P18670	Plant lectins	Artocarpus integrifolia	b-prism I	2.8	aGalNAcOMe	D-GalpNAc	GalNAc	12946359	4	MGC	GKA|SF|VSGYVV|SIGYWLDYF|A	0	5	0	0	0	0	0	0	4	1	5	7	2	5	6	0	0	0.285714285714286	0	0	0.571428571428571	0.142857142857143	0.285714285714286	0	0	0.142857142857143	0.571428571428571	0.285714285714286	0	0	0	0	0	0	0	0
1UH0_MGC:C:2200	1UH0	P18670	Plant lectins	Artocarpus integrifolia	b-prism I	2.8	aGalNAcOMe	D-GalpNAc	GalNAc	12946359	4	MGC	GKA|SFI|VSGYVV|SIGYWLDYF|A	0	5	0	0	0	0	0	0	4	1	5	7	1	6	7	0	0	0.285714285714286	0	0	0.571428571428571	0.142857142857143	0.285714285714286	0	0	0.142857142857143	0.571428571428571	0.285714285714286	0	0	0	0	0	0	0	0
1UH0_MGC:E:3200	1UH0	P18670	Plant lectins	Artocarpus integrifolia	b-prism I	2.8	aGalNAcOMe	D-GalpNAc	GalNAc	12946359	4	MGC	GKA|SFI|VSGYVV|SIGYWLDYF|A	0	5	0	0	0	0	0	0	4	1	5	5	3	7	5	0	0	0.2	0	0	0.6	0.2	0.2	0	0	0.2	0.6	0.2	0	0	0	0	0	0	0	0
1UH0_MGC:G:4200	1UH0	P18670	Plant lectins	Artocarpus integrifolia	b-prism I	2.8	aGalNAcOMe	D-GalpNAc	GalNAc	12946359	4	MGC	GKA|SFI|VSGYVV|SIGYWLDYF|A	0	5	0	0	0	0	0	0	4	1	5	7	2	5	7	0	0	0.285714285714286	0	0	0.571428571428571	0.142857142857143	0.285714285714286	0	0	0.142857142857143	0.571428571428571	0.285714285714286	0	0	0	0	0	0	0	0
1UH1_AMG:I:1	1UH1	P18670	Plant lectins	Artocarpus integrifolia	b-prism I	2.8	bGalNAc13aGalOMe	D-Galp, D-GalpNAc	GalNAc(b1-3)Gal	12946359	4	AMG-NGA	GKA|SFI|VSGYVVV|SIGYWLDY|AK	0	6	1	0	0	0	0	0	6	0	7	5	3	9	6	0	0	0.4	0	0	0.4	0.2	0.2	0	0	0.2	0.6	0.2	0	0	0	0	0	0	0	0
1UH1_AMG:J:1	1UH1	P18670	Plant lectins	Artocarpus integrifolia	b-prism I	2.8	bGalNAc13aGalOMe	D-Galp, D-GalpNAc	GalNAc(b1-3)Gal	12946359	4	AMG-NGA	GKA|SFI|VSGYVVV|SIGYWLDY|GAK	0	6	2	0	0	0	0	0	6	0	8	5	5	9	5	0	0	0.4	0	0	0.4	0.2	0.2	0	0	0.2	0.6	0.2	0	0	0	0	0	0	0	0
1UH1_AMG:K:1	1UH1	P18670	Plant lectins	Artocarpus integrifolia	b-prism I	2.8	bGalNAc13aGalOMe	D-Galp, D-GalpNAc	GalNAc(b1-3)Gal	12946359	4	AMG-NGA	GKA|SF|VSGYVVV|SIGYWLDY|AK	0	6	1	0	0	0	0	0	6	0	7	6	4	8	4	0	0	0.333333333333333	0	0	0.5	0.166666666666667	0.333333333333333	0	0	0.166666666666667	0.5	0.333333333333333	0	0	0	0	0	0	0	0
1UH1_MGC:A:1200	1UH1	P18670	Plant lectins	Artocarpus integrifolia	b-prism I	2.8	bGalNAc13aGalOMe	D-Galp, D-GalpNAc	GalNAc(b1-3)Gal	12946359	4	MGC	GKA|SF|VSGYVV|SIGYWLDYF|A	0	5	0	0	0	0	0	0	4	1	5	7	1	6	6	0	0	0.285714285714286	0	0	0.571428571428571	0.142857142857143	0.285714285714286	0	0	0.142857142857143	0.571428571428571	0.285714285714286	0	0	0	0	0	0	0	0
1WS4_AMG:E:503	1WS4	P18670	Plant lectins	Artocarpus integer	b-prism I	1.9	aGlcOMe	D-Glcp	Glc	15733927	4	AMG	GKA|SFI|VSGYVV|SIGYWLDY	0	5	0	0	0	0	0	0	5	0	5	6	2	7	4	0	0	0.333333333333333	0	0	0.5	0.166666666666667	0.333333333333333	0	0	0.166666666666667	0.5	0.333333333333333	0	0	0	0	0	0	0	0
1WS4_GYP:A:501	1WS4	P18670	Plant lectins	Artocarpus integer	b-prism I	1.9	aGlcOMe	D-Glcp	Glc	15733927	4	GYP	GKA|SFI|VSGYVV|SIGYWLDYF|A	0	6	3	0	0	0	0	0	6	0	9	5	3	7	5	0	0	0.4	0	0	0.4	0.2	0.2	0	0	0.2	0.6	0.2	0	0	0	0	0	0	0	0
1WS4_GYP:C:502	1WS4	P18670	Plant lectins	Artocarpus integer	b-prism I	1.9	aGlcOMe	D-Glcp	Glc	15733927	4	GYP	GKA|SFI|VSGYVV|SIGYWLDYF|A	0	6	5	0	0	0	0	0	6	0	11	5	3	8	4	0	0	0.4	0	0	0.4	0.2	0.2	0	0	0.2	0.6	0.2	0	0	0	0	0	0	0	0
1WS4_GYP:G:504	1WS4	P18670	Plant lectins	Artocarpus integer	b-prism I	1.9	aGlcOMe	D-Glcp	Glc	15733927	4	GYP	GKA|SFI|VSGYVV|SIGYWLDY|A	0	5	0	0	0	0	0	0	5	0	5	5	3	8	4	0	0	0.4	0	0	0.4	0.2	0.2	0	0	0.2	0.6	0.2	0	0	0	0	0	0	0	0
1WS5_MMA:A:501	1WS5	P18670	Plant lectins	Artocarpus integer	b-prism I	1.9	aManOMe	D-Manp	Man	15733927	4	MMA	GKA|SFI|VSGYVV|SIGYWLDYF|A	0	6	1	0	0	0	0	0	6	0	7	6	2	7	5	0	0	0.333333333333333	0	0	0.5	0.166666666666667	0.333333333333333	0	0	0.166666666666667	0.5	0.333333333333333	0	0	0	0	0	0	0	0
1WS5_MMA:C:502	1WS5	P18670	Plant lectins	Artocarpus integer	b-prism I	1.9	aManOMe	D-Manp	Man	15733927	4	MMA	GKA|SF|VSGYVV|SIGYWLDYF|A	0	6	2	0	0	0	0	0	6	0	8	7	1	7	4	0	0	0.285714285714286	0	0	0.571428571428571	0.142857142857143	0.285714285714286	0	0	0.142857142857143	0.571428571428571	0.285714285714286	0	0	0	0	0	0	0	0
1WS5_MMA:E:503	1WS5	P18670	Plant lectins	Artocarpus integer	b-prism I	1.9	aManOMe	D-Manp	Man	15733927	4	MMA	GKA|SF|VSGYVV|SIGYWLDYF|A	0	5	2	0	0	0	0	0	5	0	7	6	2	7	4	0	0	0.333333333333333	0	0	0.5	0.166666666666667	0.333333333333333	0	0	0.166666666666667	0.5	0.333333333333333	0	0	0	0	0	0	0	0
1WS5_MMA:G:504	1WS5	P18670	Plant lectins	Artocarpus integer	b-prism I	1.9	aManOMe	D-Manp	Man	15733927	4	MMA	GKA|SFI|VSGYVV|SIGYWLDY|A	0	6	0	0	0	0	0	0	6	0	6	7	1	7	5	0	0	0.285714285714286	0	0	0.571428571428571	0.142857142857143	0.285714285714286	0	0	0.142857142857143	0.571428571428571	0.285714285714286	0	0	0	0	0	0	0	0
3LLZ_NGA:C:1	3LLZ	P18676	Plant lectins	Maclura pomifera	b-prism I	1.55	bGal13GalNAc	D-Galp, D-GalpNAc	Gal(b1-3)GalNAc	20826825	1	NGA-GAL	GVT|SFI|VEGYTV|SIGYWLDY	0	7	1	0	0	0	0	0	7	0	8	6	3	6	5	0	0	0.333333333333333	0	0	0.5	0.166666666666667	0.166666666666667	0	0	0.166666666666667	0.666666666666667	0.166666666666667	0	0	0	0	0	0	0	0
3LM1_LEC:A:134	3LM1	P18676	Plant lectins	Maclura pomifera	b-prism I	2.1	aGlaNAc-p-nitrophenyl	D-GalpNAc	GalNAc	20826825	7	LEC	GVT|I|SFI|VEGYTV|SIGYWLDY|R|DLNGMP|EFPS|TFDDG|NGKSQ	1	6	2	0	1	0	0	0	6	0	10	10	5	11	11	0	0	0.3	0	0.3	0.3	0.1	0.2	0.1	0.1	0.2	0.4	0.2	0	0	0	0	0	0	0	0
3LM1_LEC:C:134	3LM1	P18676	Plant lectins	Maclura pomifera	b-prism I	2.1	aGlaNAc-p-nitrophenyl	D-GalpNAc	GalNAc	20826825	7	LEC	GVT|I|SFI|VEGYTV|SIGYWLDY|D	1	6	2	0	1	0	0	0	6	0	10	7	3	5	7	0	0	0.285714285714286	0	0.142857142857143	0.428571428571429	0.142857142857143	0.142857142857143	0	0	0.285714285714286	0.571428571428571	0.142857142857143	0	0	0	0	0	0	0	0
3LM1_LEC:E:134	3LM1	P18676	Plant lectins	Maclura pomifera	b-prism I	2.1	aGlaNAc-p-nitrophenyl	D-GalpNAc	GalNAc	20826825	7	LEC	GVT|I|SFI|VEGYTV|SIGYWLDY	1	6	1	0	1	0	0	0	6	0	9	6	3	6	5	0	0	0.333333333333333	0	0	0.5	0.166666666666667	0.333333333333333	0	0	0.166666666666667	0.5	0.333333333333333	0	0	0	0	0	0	0	0
3LM1_LEC:G:134	3LM1	P18676	Plant lectins	Maclura pomifera	b-prism I	2.1	aGlaNAc-p-nitrophenyl	D-GalpNAc	GalNAc	20826825	7	LEC	DDG|NGKSQ|R|DLNGMP|EFPS|GVT|I|SFI|VEGYTV|SIGYWLDY|D	2	6	2	0	1	0	0	0	6	0	11	11	4	11	11	0	0	0.272727272727273	0	0.272727272727273	0.363636363636364	0.0909090909090909	0.181818181818182	0.0909090909090909	0.0909090909090909	0.181818181818182	0.454545454545455	0.181818181818182	0	0	0	0	0	0	0	0
3LM1_LEC:I:134	3LM1	P18676	Plant lectins	Maclura pomifera	b-prism I	2.1	aGlaNAc-p-nitrophenyl	D-GalpNAc	GalNAc	20826825	7	LEC	GVT|I|SFI|VEGYTV|SIGYWLDY	1	6	0	0	1	0	0	0	6	0	8	8	1	6	6	0	0	0.25	0	0.125	0.5	0.125	0.25	0	0	0.25	0.5	0.25	0	0	0	0	0	0	0	0
3LM1_LEC:K:134	3LM1	P18676	Plant lectins	Maclura pomifera	b-prism I	2.1	aGlaNAc-p-nitrophenyl	D-GalpNAc	GalNAc	20826825	7	LEC	GVT|I|SFI|VEGYTV|SIGYWLDY	1	6	0	0	1	0	0	0	6	0	8	8	1	6	6	0	0	0.25	0	0.125	0.5	0.125	0.25	0	0	0.25	0.5	0.25	0	0	0	0	0	0	0	0
3LM1_LEC:M:134	3LM1	P18676	Plant lectins	Maclura pomifera	b-prism I	2.1	aGlaNAc-p-nitrophenyl	D-GalpNAc	GalNAc	20826825	7	LEC	GVT|I|SFI|VEGYTV|SIGYWLDY	2	6	0	0	1	0	0	0	6	0	9	8	1	6	5	0	0	0.25	0	0.125	0.5	0.125	0.25	0	0	0.25	0.5	0.25	0	0	0	0	0	0	0	0
4AKB_GAL:C:1134	4AKB	Q9S8T0	Plant lectins	Artocarpus integer	b-prism I	1.95	bGal	D-Galp	Gal	24915077	3	GAL	GKA|SFI|VSGYVV|SIGYWLD|A	0	6	0	0	0	0	0	0	6	0	6	5	3	6	5	0	0	0.2	0	0	0.6	0.2	0.2	0	0	0.2	0.6	0.2	0	0	0	0	0	0	0	0
4AKB_GAL:E:1134	4AKB	Q9S8T0	Plant lectins	Artocarpus integer	b-prism I	1.95	bGal	D-Galp	Gal	24915077	3	GAL	GKA|SFI|VSGYVV|SIGYWLDY|A	0	6	1	0	0	0	0	0	6	0	7	6	2	6	7	0	0	0.166666666666667	0	0	0.666666666666667	0.166666666666667	0.333333333333333	0	0	0.166666666666667	0.5	0.333333333333333	0	0	0	0	0	0	0	0
4AKB_GAL:G:1134	4AKB	Q9S8T0	Plant lectins	Artocarpus integer	b-prism I	1.95	bGal	D-Galp	Gal	24915077	3	GAL	GKA|SFI|VSGYVV|SIGYWLDY|A	0	6	0	0	0	0	0	0	6	0	6	6	2	6	6	0	0	0.166666666666667	0	0	0.666666666666667	0.166666666666667	0.333333333333333	0	0	0.166666666666667	0.5	0.333333333333333	0	0	0	0	0	0	0	0
4AKC_A2G:I:1	4AKC	Q9S8T0	Plant lectins	Artocarpus integer	b-prism I	2.3	bGal13GalNAc	D-Galp, D-GalpNAc	Gal(b1-3)GalNAc	24915077	4	A2G-GAL	GKA|FI|VSGYVV|SIGYWLDY|A	0	4	1	0	0	0	0	0	4	0	5	3	5	9	2	0	0	0.333333333333333	0	0	0.333333333333333	0.333333333333333	0.333333333333333	0	0	0.333333333333333	0.333333333333333	0.333333333333333	0	0	0	0	0	0	0	0
4AKC_A2G:J:1	4AKC	Q9S8T0	Plant lectins	Artocarpus integer	b-prism I	2.3	bGal13GalNAc	D-Galp, D-GalpNAc	Gal(b1-3)GalNAc	24915077	4	A2G-GAL	GKA|KSFIT|VSGYVV|SIGYWLDY|AQ	1	6	0	0	0	0	0	0	5	1	7	5	3	10	4	0	0	0.2	0	0	0.6	0.2	0.4	0	0	0.2	0.4	0.4	0	0	0	0	0	0	0	0
4AKC_A2G:K:1	4AKC	Q9S8T0	Plant lectins	Artocarpus integer	b-prism I	2.3	bGal13GalNAc	D-Galp, D-GalpNAc	Gal(b1-3)GalNAc	24915077	4	A2G-GAL	GKA|KSFIT|VSGYVVV|SIGYWLDY|A	1	7	0	0	0	0	0	0	6	1	8	6	3	7	6	0	0	0.166666666666667	0	0	0.666666666666667	0.166666666666667	0.333333333333333	0	0	0.166666666666667	0.5	0.333333333333333	0	0	0	0	0	0	0	0
4AKC_A2G:L:1	4AKC	Q9S8T0	Plant lectins	Artocarpus integer	b-prism I	2.3	bGal13GalNAc	D-Galp, D-GalpNAc	Gal(b1-3)GalNAc	24915077	4	A2G-GAL	GKA|SF|VSGYVVV|SIGYWLDY|GA	0	6	0	0	0	0	0	0	5	1	6	5	4	7	6	0	0	0.2	0	0	0.6	0.2	0.4	0	0	0.2	0.4	0.4	0	0	0	0	0	0	0	0
4R6N_MBG:A:201	4R6N	P18670	Plant lectins	Artocarpus integer	b-prism I	1.67	bGal OMe	D-Galp	Gal	25664742	3	MBG	GKA|SFI|VSGYVV|SIGYWLDY|A	0	6	1	0	0	0	0	0	6	0	7	5	3	7	5	0	0	0.4	0	0	0.4	0.2	0.2	0	0	0.2	0.6	0.2	0	0	0	0	0	0	0	0
4R6N_MBG:E:201	4R6N	P18670	Plant lectins	Artocarpus integer	b-prism I	1.67	bGal OMe	D-Galp	Gal	25664742	3	MBG	GKA|SFI|VSGYVV|SIGYWLDY|A	0	6	0	0	0	0	0	0	6	0	6	5	3	7	5	0	0	0.2	0	0	0.6	0.2	0.4	0	0	0.2	0.4	0.4	0	0	0	0	0	0	0	0
4R6N_MBG:G:201	4R6N	P18670	Plant lectins	Artocarpus integer	b-prism I	1.67	bGal OMe	D-Galp	Gal	25664742	3	MBG	GK|SFI|VSGYVV|SIGYWLD|A	0	4	0	0	0	0	0	0	4	0	4	5	2	7	5	0	0	0.2	0	0	0.6	0.2	0.4	0	0	0.2	0.4	0.4	0	0	0	0	0	0	0	0
4R6O_ZZ1:A:201	4R6O	P18670	Plant lectins	Artocarpus integer	b-prism I	1.6	aGal OR	D-Galp	Gal	25664742	4	ZZ1-GLA	GKA|I|SFI|VSGYVV|SIGYWLD|A	2	6	4	0	1	0	0	0	6	0	13	7	2	6	5	0	0	0.285714285714286	0	0.142857142857143	0.428571428571429	0.142857142857143	0.285714285714286	0.142857142857143	0	0.142857142857143	0.428571428571429	0.285714285714286	0	0	0	0	0	0.142857142857143	0	0
4R6O_ZZ1:C:201	4R6O	P18670	Plant lectins	Artocarpus integer	b-prism I	1.6	aGal OR	D-Galp	Gal	25664742	4	ZZ1-GLA	GKA|TAI|SFI|NVSGYVVV|SIGYWLD	2	7	4	0	2	0	0	0	6	1	15	7	3	6	6	0	0	0.285714285714286	0	0	0.571428571428571	0.142857142857143	0.285714285714286	0	0	0.142857142857143	0.571428571428571	0.285714285714286	0	0	0	0	0	0	0	0
4R6O_ZZ1:E:201	4R6O	P18670	Plant lectins	Artocarpus integer	b-prism I	1.6	aGal OR	D-Galp	Gal	25664742	4	ZZ1-GLA	GKA|TAI|SFI|VSGYVV|SIGYWLDY|A	4	7	1	0	1	0	0	0	6	1	13	7	2	6	8	0	0	0.285714285714286	0	0.142857142857143	0.428571428571429	0.142857142857143	0.285714285714286	0.142857142857143	0	0.142857142857143	0.428571428571429	0.285714285714286	0	0	0	0	0	0.142857142857143	0	0
4R6O_ZZ1:G:201	4R6O	P18670	Plant lectins	Artocarpus integer	b-prism I	1.6	aGal OR	D-Galp	Gal	25664742	4	ZZ1-GLA	GKA|TAI|SFI|VSGYVV|SIGYWLDY|A	3	7	1	0	2	0	0	0	6	1	13	6	2	9	6	0	0	0.333333333333333	0	0	0.5	0.166666666666667	0.333333333333333	0	0	0.166666666666667	0.5	0.333333333333333	0	0	0	0	0	0	0	0
4R6P_ZZ1:G:201	4R6P	P18670	Plant lectins	Artocarpus integer	b-prism I	1.7	bGal OR	D-Galp	Gal	25664742	1	ZZ1-GAL	GKA|TA|SFI|NVSGYVV|SIGYWLD|A	2	7	0	0	0	0	0	0	6	1	9	6	2	9	4	0	0	0.333333333333333	0	0.166666666666667	0.333333333333333	0.166666666666667	0.166666666666667	0.166666666666667	0	0.166666666666667	0.5	0.166666666666667	0	0	0	0	0	0.166666666666667	0	0
4R6Q_NBZ:A:201	4R6Q	P18670	Plant lectins	Artocarpus integer	b-prism I	1.6	aGal OR	D-Galp	Gal	25664742	4	NBZ-GLA	GKA|AI|SFI|VSGYVV|SIGYWLD	2	6	4	0	1	0	0	0	6	0	13	7	2	6	5	0	0	0.285714285714286	0	0.142857142857143	0.428571428571429	0.142857142857143	0.285714285714286	0.142857142857143	0	0.142857142857143	0.428571428571429	0.285714285714286	0	0	0	0	0	0.142857142857143	0	0
4R6Q_NBZ:C:201	4R6Q	P18670	Plant lectins	Artocarpus integer	b-prism I	1.6	aGal OR	D-Galp	Gal	25664742	4	NBZ-GLA	GKA|TAI|SFI|VSGYVV|SIGYWLD	3	6	1	0	1	0	0	0	6	0	11	7	3	6	5	0	0	0.285714285714286	0	0	0.571428571428571	0.142857142857143	0.285714285714286	0	0	0.142857142857143	0.571428571428571	0.285714285714286	0	0	0	0	0	0	0	0
4R6Q_NBZ:E:201	4R6Q	P18670	Plant lectins	Artocarpus integer	b-prism I	1.6	aGal OR	D-Galp	Gal	25664742	4	NBZ-GLA	GKA|I|SFI|VSGYVVV|SIGYWLDY|A	1	6	2	0	1	0	0	0	6	0	10	7	3	5	7	0	0	0.285714285714286	0	0.142857142857143	0.428571428571429	0.142857142857143	0.285714285714286	0.142857142857143	0	0.142857142857143	0.428571428571429	0.285714285714286	0	0	0	0	0	0.142857142857143	0	0
4R6Q_NBZ:G:201	4R6Q	P18670	Plant lectins	Artocarpus integer	b-prism I	1.6	aGal OR	D-Galp	Gal	25664742	4	NBZ-GLA	GKA|TAI|SFI|VSGYVVV|SIGYWLDY|A	2	6	0	0	1	0	0	0	6	0	9	6	3	7	8	0	0	0.333333333333333	0	0	0.5	0.166666666666667	0.333333333333333	0	0	0.166666666666667	0.5	0.333333333333333	0	0	0	0	0	0	0	0
4R6R_147:A:201	4R6R	P18670	Plant lectins	Artocarpus integer	b-prism I	1.38	bGal OR	D-Galp	Gal	25664742	3	147	GKA|SFI|VSGYVV|SIGYWLDY|A	0	5	0	0	0	0	0	0	5	0	5	5	3	6	6	0	0	0.2	0	0	0.6	0.2	0.4	0	0	0.2	0.4	0.4	0	0	0	0	0	0	0	0
4R6R_147:E:201	4R6R	P18670	Plant lectins	Artocarpus integer	b-prism I	1.38	bGal OR	D-Galp	Gal	25664742	3	147	GKA|I|SFI|VSGYVVV|SIGYWLDY|A	3	6	0	0	1	0	0	0	6	0	10	7	1	7	7	0	0	0.285714285714286	0	0.142857142857143	0.428571428571429	0.142857142857143	0.285714285714286	0.142857142857143	0	0.142857142857143	0.428571428571429	0.285714285714286	0	0	0	0	0	0.142857142857143	0	0
4R6R_147:G:201	4R6R	P18670	Plant lectins	Artocarpus integer	b-prism I	1.38	bGal OR	D-Galp	Gal	25664742	3	147	GKA|I|SFI|VSGYVV|SIGYWLDY|A	2	6	0	0	1	0	0	0	6	0	9	5	3	8	5	0	0	0.2	0	0	0.6	0.2	0.4	0	0	0.2	0.4	0.4	0	0	0	0	0	0	0	0
5J4T_MBG:G:201	5J4T	P18670	Plant lectins	Artocarpus integer	b-prism I	1.94	bGlcNAc13bGal	D-GlcpNAc, D-Galp	GlcNAc(b1-3)Gal	28111895	2	MBG	GKA|SF|VSGYVV|SIGYWLDY|A	0	5	0	0	0	0	0	0	5	0	5	6	2	6	5	0	0	0.333333333333333	0	0	0.5	0.166666666666667	0.333333333333333	0	0	0.166666666666667	0.5	0.333333333333333	0	0	0	0	0	0	0	0
5J4T_MBG:I:1	5J4T	P18670	Plant lectins	Artocarpus integer	b-prism I	1.94	bGlcNAc13bGal	D-GlcpNAc, D-Galp	GlcNAc(b1-3)Gal	28111895	2	MBG-NAG	GKA|SFI|VSGYVV|SIGYWLDYF|GAK	0	6	2	0	0	0	0	0	6	0	8	7	3	8	5	0	0	0.285714285714286	0	0	0.571428571428571	0.142857142857143	0.285714285714286	0	0	0.142857142857143	0.571428571428571	0.285714285714286	0	0	0	0	0	0	0	0
5J4X_MBG:I:1	5J4X	P18670	Plant lectins	Artocarpus integer	b-prism I	1.65	bGal13bGal	D-Galp	Gal(b1-3)Gal	28111895	1	MBG-GAL	GKA|SFI|NVSGYVVV|SIGYWLDYF|GAK	0	6	1	0	0	0	0	0	6	0	7	6	3	10	5	0	0	0.333333333333333	0	0	0.5	0.166666666666667	0.333333333333333	0	0	0.166666666666667	0.5	0.333333333333333	0	0	0	0	0	0	0	0
5J50_NPO:A:206	5J50	P18670	Plant lectins	Artocarpus integer	b-prism I	2.05		D-Galp, D-GalpNAc	Gal(b1-3)GalNAc(a1-1)<C6N1O2>	NULL	4	NPO-A2G-GAL	GKA|I|KSFIT|VSGYVVV|KGSIGYWLDYF|AK	4	6	6	0	1	0	0	0	6	0	17	7	4	8	4	0	0	0.285714285714286	0	0	0.571428571428571	0.142857142857143	0.285714285714286	0	0	0.142857142857143	0.571428571428571	0.285714285714286	0	0	0	0	0	0	0	0
5J50_NPO:C:203	5J50	P18670	Plant lectins	Artocarpus integer	b-prism I	2.05		D-Galp, D-GalpNAc	Gal(b1-3)GalNAc(a1-1)<C6N1O2>	NULL	4	NPO-A2G-GAL	GKA|AI|KSFIT|VSGYVVV|SIGYWLDYF|GAK	2	6	4	0	1	0	0	0	6	0	13	8	3	8	7	0	0	0.375	0	0	0.5	0.125	0.375	0	0	0.125	0.5	0.25	0	0.125	0	0	0	0	0	0
5J50_NPO:E:206	5J50	P18670	Plant lectins	Artocarpus integer	b-prism I	2.05		D-Galp, D-GalpNAc	Gal(b1-3)GalNAc(a1-1)<C6N1O2>	NULL	4	NPO-A2G-GAL	GKA|AI|KSFIT|VSGYVVV|SIGYWLDY|AK	3	6	1	0	1	0	0	0	6	0	11	8	3	8	5	0	0	0.25	0	0.125	0.5	0.125	0.25	0.125	0	0.125	0.5	0.25	0	0	0	0	0	0.125	0	0
5J50_NPO:G:204	5J50	P18670	Plant lectins	Artocarpus integer	b-prism I	2.05		D-Galp, D-GalpNAc	Gal(b1-3)GalNAc(a1-1)<C6N1O2>	NULL	4	NPO-A2G-GAL	GKA|I|KSFIT|VSGYVVV|SIGYWLDY|AK	3	6	2	0	1	0	0	0	6	0	12	8	2	9	4	0	0	0.25	0	0.125	0.5	0.125	0.25	0.125	0	0.125	0.5	0.25	0	0	0	0	0	0.125	0	0
5J51_GLA:I:1	5J51	P18670	Plant lectins	Artocarpus integer	b-prism I	1.67	aGal14Gal	D-Galp	Gal(a1-4)Gal	27808459	2	GLA-GLA	GKA|SFI|NVSGYVV|SIGYWLD|A	0	7	4	0	0	0	0	0	7	0	11	7	2	7	4	0	0	0.285714285714286	0	0.142857142857143	0.428571428571429	0.142857142857143	0.285714285714286	0.142857142857143	0	0.142857142857143	0.428571428571429	0.285714285714286	0	0	0	0	0	0.142857142857143	0	0
5J51_GLA:J:1	5J51	P18670	Plant lectins	Artocarpus integer	b-prism I	1.67	aGal14Gal	D-Galp	Gal(a1-4)Gal	27808459	2	GLA-GLA	GKA|A|SFI|NVSGYVV|SIGYWLD	0	7	2	0	0	0	0	0	7	0	9	6	4	6	3	0	0	0.333333333333333	0	0	0.5	0.166666666666667	0.333333333333333	0	0	0.166666666666667	0.5	0.333333333333333	0	0	0	0	0	0	0	0
5JM1_AMG:G:205	5JM1	P18670	Plant lectins	Artocarpus integer	b-prism I	1.95	aGal13Gal14Gal	D-Galp	Gal(a1-3)Gal(b1-4)Gal	27808459	2	AMG	GKA|SFI|VSGYVV|SIGYWLDY|A	0	5	0	0	0	0	0	0	5	0	5	4	4	6	6	0	0	0.25	0	0	0.5	0.25	0.25	0	0	0.25	0.5	0.25	0	0	0	0	0	0	0	0
5JM1_GAL:I:1	5JM1	P18670	Plant lectins	Artocarpus integer	b-prism I	1.95	aGal13Gal14Gal	D-Galp	Gal(a1-3)Gal(b1-4)Gal	27808459	2	GAL-GAL-GLA	GKA|TAI|SFI|NVSGYVVV|SIGYWLD|A	0	11	1	0	0	0	0	0	6	5	12	7	2	8	6	0	0	0.285714285714286	0	0.142857142857143	0.428571428571429	0.142857142857143	0.285714285714286	0.142857142857143	0	0.142857142857143	0.428571428571429	0.285714285714286	0	0	0	0	0	0.142857142857143	0	0
5GVY_MAN:A:201	5GVY	A2WPN7	Plant lectins	Oryza sativa	b-prism I	1.66	aMan	D-Manp	Man	NULL	2	MAN	GNGGSA|GG|LADI|RSGTLIDA	0	5	0	0	0	0	0	0	5	0	5	5	4	6	4	0	0	0.2	0	0	0.8	0	0.6	0.2	0	0.2	0	0.4	0	0	0.2	0	0	0	0.2	0
5GVY_MAN:B:201	5GVY	A2WPN7	Plant lectins	Oryza sativa	b-prism I	1.66	aMan	D-Manp	Man	NULL	2	MAN	GNGGSA|GG|LADI|RSGTLIDA	0	5	0	0	0	0	0	0	5	0	5	5	4	6	4	0	0	0.2	0	0	0.8	0	0.6	0.2	0	0.2	0	0.4	0	0	0.2	0	0	0	0.2	0
5XFH_BMA:C:1	5XFH	Q0JMY8	Plant lectins	Oryza sativa	b-prism I	1.9	bGlcNAc12aMan13(bGlcNAc12aMan16)bMan14	D-Galp, D-GlcpNAc, D-Manp	Gal(b1-4)GlcNAc(b1-2)Man(a1-3)[GlcNAc(b1-2)Man(a1-6)]Man	28973127	1	BMA-MAN-NAG-GAL-MAN-NAG	GNGGSAQDI|IR|GG|YDLADI|RSGTLIDA|GNGGSA|IR|GGGE|VYDLADI|RSGTLIDA	1	13	3	0	0	0	0	0	10	3	17	13	8	16	14	0	0	0.230769230769231	0	0.0769230769230769	0.615384615384615	0.0769230769230769	0.538461538461538	0.230769230769231	0	0.230769230769231	0	0.384615384615385	0	0	0.153846153846154	0	0	0.0769230769230769	0.153846153846154	0
1ZGS_XMM:A:450	1ZGS	P83304	Plant lectins	Parkia platycephala	b-prism I	2.5	bromo-chloro-indolyl mannose	D-Manp	Man	16185708	6	XMM	GSGGDPW|NIK|GGVN|FKDVFTT|RAGDYLDAI	2	5	6	0	0	0	0	0	5	0	13	7	4	8	9	0	0	0.142857142857143	0	0	0.571428571428571	0.285714285714286	0.428571428571429	0	0	0.285714285714286	0.285714285714286	0.428571428571429	0	0	0	0	0	0	0	0
1ZGS_XMM:A:451	1ZGS	P83304	Plant lectins	Parkia platycephala	b-prism I	2.5	bromo-chloro-indolyl mannose	D-Manp	Man	16185708	6	XMM	GPAGDDA|N|QDP|YKGFEV|KSGYYLD	0	6	0	0	2	0	1	0	4	2	9	7	3	7	6	0	0	0.142857142857143	0	0	0.571428571428571	0.285714285714286	0.428571428571429	0	0	0.285714285714286	0.285714285714286	0.285714285714286	0.142857142857143	0	0	0	0	0	0	0
1ZGS_XMM:A:452	1ZGS	P83304	Plant lectins	Parkia platycephala	b-prism I	2.5	bromo-chloro-indolyl mannose	D-Manp	Man	16185708	6	XMM	GSGGNY|K|GGKDPR|E|YNGVLV|RAGYYLDA	1	5	0	0	1	0	0	0	5	0	7	5	6	9	7	0	0	0.2	0	0	0.8	0	0.4	0	0	0.2	0.4	0.4	0	0	0	0	0	0	0	0
1ZGS_XMM:B:453	1ZGS	P83304	Plant lectins	Parkia platycephala	b-prism I	2.5	bromo-chloro-indolyl mannose	D-Manp	Man	16185708	6	XMM	GSGGNY|NIK|GGKDPR|E|YNGVLV|RAGYYLD	1	5	0	0	1	0	0	0	5	0	7	5	6	10	7	0	0	0	0	0	0.8	0.2	0.4	0	0	0.2	0.4	0.4	0	0	0	0	0	0	0	0
1ZGS_XMM:B:454	1ZGS	P83304	Plant lectins	Parkia platycephala	b-prism I	2.5	bromo-chloro-indolyl mannose	D-Manp	Man	16185708	6	XMM	GPAGDDA|N|GGQDP|YKGFEV|KSGYYLDS	0	8	2	0	2	0	1	0	6	2	13	7	3	7	9	0	0	0.142857142857143	0	0	0.571428571428571	0.285714285714286	0.428571428571429	0	0	0.285714285714286	0.285714285714286	0.285714285714286	0.142857142857143	0	0	0	0	0	0	0
1ZGS_XMM:B:455	1ZGS	P83304	Plant lectins	Parkia platycephala	b-prism I	2.5	bromo-chloro-indolyl mannose	D-Manp	Man	16185708	6	XMM	GSGGDPW|NIK|GGVN|FKDVFTT|RAGDYLDAI	2	5	5	0	0	0	0	0	5	0	12	6	5	8	9	0	0	0	0	0	0.666666666666667	0.333333333333333	0.5	0	0	0.333333333333333	0.166666666666667	0.5	0	0	0	0	0	0	0	0
4MQ0_MMA:A:501	4MQ0	P83304	Plant lectins	Parkia biglobosa	b-prism I	2.12		D-Manp	Man	NULL	3	MMA	GSGGDH|GGKD|ILV|RAGYYLDA	0	5	1	0	0	0	0	0	5	0	6	6	2	7	5	0	0	0.166666666666667	0	0	0.666666666666667	0.166666666666667	0.5	0	0	0.166666666666667	0.333333333333333	0.5	0	0	0	0	0	0	0	0
4MQ0_MMA:A:502	4MQ0	P83304	Plant lectins	Parkia biglobosa	b-prism I	2.12		D-Manp	Man	NULL	3	MMA	GSGGDP|GGVN|Y|DVFTT|RAGDYLDA	0	4	1	0	0	0	0	0	4	0	5	6	3	4	10	0	0	0.166666666666667	0	0	0.666666666666667	0.166666666666667	0.5	0	0	0.333333333333333	0.166666666666667	0.5	0	0	0	0	0	0	0	0
4MQ0_MMA:A:503	4MQ0	P83304	Plant lectins	Parkia biglobosa	b-prism I	2.12		D-Manp	Man	NULL	3	MMA	GPAGDDA|GGQD|FEV|KGGYYLD	0	6	1	0	0	0	0	0	5	1	7	7	2	5	7	0	0	0.142857142857143	0	0	0.571428571428571	0.285714285714286	0.428571428571429	0	0	0.285714285714286	0.285714285714286	0.285714285714286	0.142857142857143	0	0	0	0	0	0	0
5YRF_GLC:A:201	5YRF	B6F0T7	Animal lectins	Pteria penguin	b-prism I	1.7	trehalose	D-Glcp	Glc(a1-1)Glc	29524263	2	GLC-GLC	GPGGDA|GWGN|C|W|GKYVQ|RWGCRIDGL	0	5	2	0	0	0	0	0	4	1	7	7	1	9	4	0	0	0.142857142857143	0	0	0.714285714285714	0.142857142857143	0.428571428571429	0.142857142857143	0.142857142857143	0.142857142857143	0.142857142857143	0.428571428571429	0	0	0	0	0	0	0	0.142857142857143
5YRF_GLC:C:1	5YRF	B6F0T7	Animal lectins	Pteria penguin	b-prism I	1.7	trehalose	D-Glcp	Glc(a1-1)Glc	29524263	2	GLC-GLC	GPGGDA|GWGNENCIQWSK|GKYVQ|RWGCRIDGL	0	5	3	0	0	0	0	0	4	1	8	6	4	10	4	0	0	0.166666666666667	0	0	0.666666666666667	0.166666666666667	0.5	0.166666666666667	0.166666666666667	0.166666666666667	0	0.5	0	0	0	0	0	0	0	0.166666666666667
5YRG_BGC:C:1	5YRG	B6F0T7	Animal lectins	Pteria penguin	b-prism I	1.5	Isaomaltose	D-Glcp	Glc(a1-6)Glc	29524263	2	BGC-GLC	GPGGDA|T|GWG|NCIQWS|YGKYVQ|RWGCRIDG	0	6	1	0	0	0	0	0	4	2	7	7	3	5	9	0	0	0.142857142857143	0	0.142857142857143	0.714285714285714	0	0.285714285714286	0.142857142857143	0.142857142857143	0.142857142857143	0.285714285714286	0.285714285714286	0	0	0	0	0	0	0	0.142857142857143
5YRG_BGC:D:1	5YRG	B6F0T7	Animal lectins	Pteria penguin	b-prism I	1.5	Isaomaltose	D-Glcp	Glc(a1-6)Glc	29524263	2	BGC-GLC	GPGGDA|T|GWG|NCIQWS|YGKYVQ|RWGCRIDGL	0	4	3	0	0	0	0	0	2	2	7	7	3	6	8	0	0	0.142857142857143	0	0.142857142857143	0.714285714285714	0	0.285714285714286	0.142857142857143	0.142857142857143	0.142857142857143	0.285714285714286	0.285714285714286	0	0	0	0	0	0	0	0.142857142857143
5YRI_GLC:A:201	5YRI	B6F0T7	Animal lectins	Pteria penguin	b-prism I	1.65	trehalose	D-Glcp	Gcl(a1-1)Glc	29524263	2	GLC-GLC	GPGGDA|GWGN|C|W|KY|RWGCRIDGL	0	4	2	0	0	0	0	0	4	0	6	5	3	8	5	0	0	0.2	0	0	0.8	0	0.4	0.2	0.2	0.2	0	0.4	0	0	0	0	0	0	0	0.2
5YRI_GLC:C:1	5YRI	B6F0T7	Animal lectins	Pteria penguin	b-prism I	1.65	trehalose	D-Glcp	Gcl(a1-1)Glc	29524263	2	GLC-GLC	GPGGDA|T|GWANENCIQWSK|Y|RWGCRIDGL	0	5	3	0	0	0	0	0	4	1	8	7	6	7	6	0	0	0.142857142857143	0	0.142857142857143	0.571428571428571	0.142857142857143	0.428571428571429	0.142857142857143	0.142857142857143	0.142857142857143	0.142857142857143	0.428571428571429	0	0	0	0	0	0	0	0.142857142857143
5YRJ_BGC:C:1	5YRJ	B6F0T7	Animal lectins	Pteria penguin	b-prism I	1.8	isomaltose	D-Glcp	Glc(a1-6)Glc	29524263	2	BGC-GLC	GPGGDA|T|GWG|CIQWS|YGKYVQ|RWGCRIDG	0	6	0	0	0	0	0	0	4	2	6	8	2	7	6	0	0	0.125	0	0	0.75	0.125	0.375	0.125	0.25	0.125	0.125	0.375	0	0	0	0	0	0	0	0.125
5YRJ_BGC:D:1	5YRJ	B6F0T7	Animal lectins	Pteria penguin	b-prism I	1.8	isomaltose	D-Glcp	Glc(a1-6)Glc	29524263	2	BGC-GLC	GPGGDA|T|GWA|NCIQWS|YGKYVQ|RWGCRIDG	0	5	1	0	0	0	0	0	3	2	6	7	3	8	6	0	0	0.142857142857143	0	0.142857142857143	0.714285714285714	0	0.285714285714286	0.142857142857143	0.142857142857143	0.142857142857143	0.285714285714286	0.285714285714286	0	0	0	0	0	0	0	0.142857142857143
5YRL_GLC:C:1	5YRL	A0A2Z5V8U8	Animal lectins	Pteria penguin	b-prism I	2.1	trehalose	D-Glcp	Glc(a1-1)Glc	29524263	2	GLC-GLC	GPGGDA|T|GWANENCIQWS|GKYVQ|RWGCRID	0	4	2	0	0	0	0	0	4	0	6	6	3	10	5	0	0	0.166666666666667	0	0	0.666666666666667	0.166666666666667	0.5	0.166666666666667	0.166666666666667	0.166666666666667	0	0.5	0	0	0	0	0	0	0	0.166666666666667
5YRL_GLC:D:1	5YRL	A0A2Z5V8U8	Animal lectins	Pteria penguin	b-prism I	2.1	trehalose	D-Glcp	Glc(a1-1)Glc	29524263	2	GLC-GLC	GPGGDA|T|GWANENCIQWS|YGKYV|RWGCRID	0	5	2	0	0	0	0	0	5	0	7	6	3	11	5	0	0	0.166666666666667	0	0.166666666666667	0.666666666666667	0	0.333333333333333	0.166666666666667	0.166666666666667	0.166666666666667	0.166666666666667	0.333333333333333	0	0	0	0	0	0	0	0.166666666666667
5YRM_BGC:C:1	5YRM	A0A2Z5V8U8	Animal lectins	Pteria penguin	b-prism I	1.5	isomaltose	D-Glcp	Glc(a1-6)Glc	29524263	1	BGC-GLC	GPGGDA|T|GWANENCIQWS|GKYVQ|RWGCRIDG	0	5	3	0	0	0	0	0	4	1	8	7	3	8	7	0	0	0.142857142857143	0	0	0.714285714285714	0.142857142857143	0.428571428571429	0.142857142857143	0.142857142857143	0.142857142857143	0.142857142857143	0.428571428571429	0	0	0	0	0	0	0	0.142857142857143
3VY6_BGC:B:1	3VY6	O60844	Animal lectins	Homo sapiens	b-prism I	2	bGlc13Glc	D-Glcp	Glc(b1-3)Glc	24790092	1	BGC-BGC	SGGGKR|GG|WY|RSGSLIDA	0	4	0	0	0	0	0	0	4	0	4	5	3	5	4	0	0	0.2	0	0	0.8	0	0.6	0.2	0	0.2	0	0.4	0	0	0.2	0	0	0.2	0	0
3VY7_SER:A:201	3VY7	O60844	Animal lectins	Homo sapiens	b-prism I	2.14	aMan-O-Ser	D-Manp	Man	24790092	1	SER-MAN	SGGGKR|V|GG|KWYLK|RSGSLIDAI|S	0	7	4	0	0	0	0	0	7	0	11	6	3	7	3	0	0	0.166666666666667	0	0	0.666666666666667	0.166666666666667	0.5	0.333333333333333	0	0.166666666666667	0	0.333333333333333	0	0	0.166666666666667	0	0	0.333333333333333	0	0
3VZE_MAN:B:1	3VZE	O60844	Animal lectins	Homo sapiens	b-prism I	1.9	aMan13Man	D-Manp	Man(a1-3)Man	24790092	1	MAN-MAN	SGGGKR|V|GGRN|WY|RSGSLIDA	0	7	1	0	0	0	0	0	5	2	8	5	3	6	5	0	0	0.2	0	0	0.8	0	0.6	0.2	0	0.2	0	0.4	0	0	0.2	0	0	0.2	0	0
3VZF_MMA:A:201	3VZF	O60844	Animal lectins	Homo sapiens	b-prism I	2.8	aMeMan	D-Manp	Man	24790092	1	MMA	GGGKRF|V|GG|Y|RSGSLIDA	0	5	2	0	0	0	0	0	5	0	7	6	2	6	2	0	0	0.166666666666667	0	0	0.833333333333333	0	0.5	0.166666666666667	0	0.166666666666667	0.166666666666667	0.333333333333333	0	0	0.166666666666667	0	0	0.166666666666667	0	0
3VZG_THR:A:201	3VZG	O60844	Animal lectins	Homo sapiens	b-prism I	2.7	aMan-O-Thr	D-Manp	Man	24790092	1	THR-MAN	SGGGKR|V|GG|WY|RSGSLID|T	0	6	0	0	0	0	0	0	4	2	6	7	2	5	4	0	0	0.142857142857143	0	0	0.714285714285714	0.142857142857143	0.428571428571429	0.285714285714286	0	0.142857142857143	0.142857142857143	0.285714285714286	0	0	0.142857142857143	0	0	0.142857142857143	0.142857142857143	0
4ZNO_GLC:C:1	4ZNO	Q5CZR5	Animal lectins	Danio rerio	b-prism I	1.86	aGlc12Fru	D-Glcp, D-Fruf	Glc(a1-2)Fru	26711430	2	GLC-FRU	GQGGSS|WQIK|GV|GTRLG|RGGSDID	0	8	1	0	0	0	0	0	5	3	9	6	3	8	3	0	0	0.166666666666667	0	0	0.833333333333333	0	0.333333333333333	0.166666666666667	0.166666666666667	0.333333333333333	0	0.333333333333333	0	0	0	0	0	0.166666666666667	0	0
4ZNO_GLC:D:1	4ZNO	Q5CZR5	Animal lectins	Danio rerio	b-prism I	1.86	aGlc12Fru	D-Glcp, D-Fruf	Glc(a1-2)Fru	26711430	2	GLC-FRU	GQGGSS|WQIK|GV|GTRLG|RGGSDIDCM	0	8	2	0	0	0	0	0	5	3	10	6	3	8	4	0	0	0.166666666666667	0	0	0.833333333333333	0	0.333333333333333	0.166666666666667	0.166666666666667	0.333333333333333	0	0.333333333333333	0	0	0	0	0	0.166666666666667	0	0
4ZNQ_MAN:C:1	4ZNQ	Q5CZR5	Animal lectins	Danio rerio	b-prism I	1.9	aMan12Man	D-Manp	Man(a1-2)Man	26711430	2	MAN-MAN	GQGGSS|WQIK|GV|GTRLG|RGGSDID	0	7	2	0	0	0	0	0	5	2	9	6	2	7	5	0	0	0.166666666666667	0	0	0.833333333333333	0	0.333333333333333	0.166666666666667	0.166666666666667	0.333333333333333	0	0.333333333333333	0	0	0	0	0	0.166666666666667	0	0
4ZNQ_MAN:D:1	4ZNQ	Q5CZR5	Animal lectins	Danio rerio	b-prism I	1.9	aMan12Man	D-Manp	Man(a1-2)Man	26711430	2	MAN-MAN	QGGSS|WQIK|GV|GTRLG|RGGSDID	0	7	2	0	0	0	0	0	5	2	9	6	2	7	4	0	0	0.166666666666667	0	0	0.833333333333333	0	0.333333333333333	0.166666666666667	0.166666666666667	0.333333333333333	0	0.333333333333333	0	0	0	0	0	0.166666666666667	0	0
4ZNR_MAN:C:1	4ZNR	Q5CZR5	Animal lectins	Danio rerio	b-prism I	2.1	aMan13Man	D-Manp	Man(a1-3)Man	26711430	2	MAN-MAN	GQGGSS|WQIK|GV|GTRLG|RGGSDIDCM	0	7	4	0	0	0	0	0	5	2	11	5	3	7	6	0	0	0.2	0	0	0.8	0	0.4	0.2	0	0.4	0	0.4	0	0	0	0	0	0.2	0	0
4ZNR_MAN:D:1	4ZNR	Q5CZR5	Animal lectins	Danio rerio	b-prism I	2.1	aMan13Man	D-Manp	Man(a1-3)Man	26711430	2	MAN-MAN	GQGGSS|WQIK|GV|GTRLG|RGGSDID	0	7	2	0	0	0	0	0	5	2	9	6	2	8	4	0	0	0.166666666666667	0	0	0.833333333333333	0	0.333333333333333	0.166666666666667	0.166666666666667	0.333333333333333	0	0.333333333333333	0	0	0	0	0	0.166666666666667	0	0
5IDA_BMA:A:201	5IDA	K1QRB6	Animal lectins	Crassostrea gigas	b-prism I	1.1	Man	D-Manp	Man	27377186	3	BMA	GYDIN|L|PGKCGTHLEGAHIP|GKEHI|SGSLI|GFAGKE	0	5	3	1	0	0	0	0	2	3	9	6	4	6	6	0	0	0.5	0	0.333333333333333	0	0.166666666666667	0.333333333333333	0	0.166666666666667	0.333333333333333	0.166666666666667	0.166666666666667	0.166666666666667	0	0	0	0	0	0	0
5IDA_BMA:B:201	5IDA	K1QRB6	Animal lectins	Crassostrea gigas	b-prism I	1.1	Man	D-Manp	Man	27377186	3	BMA	GYDIN|L|PGKCGTHLEGAHIP|GKEHI|SGSLI|GFAGKE	0	5	3	1	0	0	0	0	2	3	9	6	4	6	4	0	0	0.5	0	0.333333333333333	0	0.166666666666667	0.333333333333333	0	0.166666666666667	0.333333333333333	0.166666666666667	0.166666666666667	0.166666666666667	0	0	0	0	0	0	0
5IDA_BMA:D:201	5IDA	K1QRB6	Animal lectins	Crassostrea gigas	b-prism I	1.1	Man	D-Manp	Man	27377186	3	BMA	GYDIN|L|PGKCGTHL|H|GKEHI|SGSLI|GFAGKE	0	5	0	1	0	0	0	0	2	3	6	6	4	6	4	0	0	0.5	0	0.333333333333333	0	0.166666666666667	0.333333333333333	0	0.166666666666667	0.333333333333333	0.166666666666667	0.166666666666667	0.166666666666667	0	0	0	0	0	0	0
5IDB_BMA:A:1001	5IDB	K1QRB6	Animal lectins	Crassostrea gigas	b-prism I	1	Man	D-Manp	Man	27377186	4	BMA	GYDIN|L|PGKCGTHL|H|GKEHI|YSGSLI|GFAGKEH	0	4	3	1	0	0	0	0	2	2	8	9	3	6	5	0	0	0.444444444444444	0	0.333333333333333	0.111111111111111	0.111111111111111	0.444444444444444	0	0.222222222222222	0.222222222222222	0.111111111111111	0.111111111111111	0.111111111111111	0	0.111111111111111	0	0.111111111111111	0	0	0
5IDB_BMA:A:1003	5IDB	K1QRB6	Animal lectins	Crassostrea gigas	b-prism I	1	Man	D-Manp	Man	27377186	4	BMA	VSGEMT|PFAGKEH|I|PCKIHTGFKVAY|GKEHQ	0	4	4	0	0	0	0	0	2	2	8	6	5	4	6	0	0	0.666666666666667	0	0.333333333333333	0	0	0.333333333333333	0	0.333333333333333	0.166666666666667	0.166666666666667	0.166666666666667	0.166666666666667	0	0	0	0	0	0	0
5IDB_BMA:B:1001	5IDB	K1QRB6	Animal lectins	Crassostrea gigas	b-prism I	1	Man	D-Manp	Man	27377186	4	BMA	GYDIN|L|PGKCGTHLEGAHIP|GKEHI|SGSLI|GFAGKEH	0	4	4	1	0	0	0	0	2	2	9	9	3	5	5	0	0	0.444444444444444	0	0.333333333333333	0.111111111111111	0.111111111111111	0.444444444444444	0	0.222222222222222	0.222222222222222	0.111111111111111	0.111111111111111	0.111111111111111	0	0.111111111111111	0	0.111111111111111	0	0	0
5IDB_BMA:B:1003	5IDB	K1QRB6	Animal lectins	Crassostrea gigas	b-prism I	1	Man	D-Manp	Man	27377186	4	BMA	VSGEMT|PFAGKEH|I|PCKIHTGFKVAY|GKEHQ	0	4	5	1	0	0	0	0	2	2	10	6	5	2	9	0	0	0.666666666666667	0	0.333333333333333	0	0	0.333333333333333	0	0.333333333333333	0.166666666666667	0.166666666666667	0.166666666666667	0.166666666666667	0	0	0	0	0	0	0
5MH1_BMA:A:202	5MH1	K1QRB6	Animal lectins	Crassostrea gigas	b-prism I	1.1	Man	D-Manp	Man	29238341	1	BMA	GYDIN|L|PGKCGTHLEGAHIP|GKEHI|SGSLI|GFAGKEH	0	7	1	2	0	0	0	0	2	5	10	9	3	5	6	0	0	0.444444444444444	0	0.333333333333333	0.111111111111111	0.111111111111111	0.444444444444444	0	0.222222222222222	0.222222222222222	0.111111111111111	0.111111111111111	0.111111111111111	0	0.111111111111111	0	0.111111111111111	0	0	0
5V6F_BMA:B:1	5V6F	Q9KTH2	Bacterial lectins	Vibrio cholerae	b-prism I	1.5	Mana13(Mana16)Man	D-Manp	Man(a1-3)[Man(a1-6)]Man	29432487	1	BMA-MAN-MAN	RSGFAIDAI|GPVQGTNGGVL|GLYNWGG|V|GS|Y|WLV	0	10	3	0	0	0	0	0	6	4	13	12	2	8	7	0	0	0.166666666666667	0	0.166666666666667	0.5	0.166666666666667	0.416666666666667	0.166666666666667	0	0.0833333333333333	0.333333333333333	0.25	0.0833333333333333	0	0.0833333333333333	0	0	0	0.0833333333333333	0
5V6K_MAN:B:1	5V6K	Q9KTH2	Bacterial lectins	Vibrio cholerae	b-prism I	1.8	bGlcNAc11Man	D-GlcpNAc, D-Manp	GlcNAc(b1-2)Man	29432487	1	MAN-NAG	RSGFAIDAI|GPVQGTNGGVLRAP|GLYNW|V|GS|Y|WL	1	9	2	0	0	0	0	0	6	3	12	12	2	11	3	0	0.0833333333333333	0.25	0	0.0833333333333333	0.416666666666667	0.166666666666667	0.5	0.166666666666667	0.0833333333333333	0.0833333333333333	0.166666666666667	0.25	0.0833333333333333	0.0833333333333333	0.0833333333333333	0	0	0	0.0833333333333333	0
1XEZ_BOG:A:999	1XEZ	P09545	Bacterial lectins	Vibrio cholerae	b-prism I	2.3	b-octyl-Glc	D-Glcp	Glc	15978620	1	BOG	RAGAAID|GNGGSL|FQYGG|V|GS|Y|WL	2	5	1	0	0	0	0	0	5	0	8	7	5	4	6	0	0	0.142857142857143	0	0.142857142857143	0.571428571428571	0.142857142857143	0.714285714285714	0	0	0.142857142857143	0.142857142857143	0.428571428571429	0.285714285714286	0	0	0	0	0	0	0
4GX7_MMA:A:801	4GX7	P09545	Bacterial lectins	Vibrio cholerae	b-prism I	2.85	aMeMan	D-Manp	Man	23274141	6	MMA	RAGAAID|GNGGSL|FQY|V|GS|Y|WL|TN	0	4	0	0	0	0	0	0	4	0	4	6	5	7	5	0	0	0.166666666666667	0	0	0.833333333333333	0	0.833333333333333	0	0	0.166666666666667	0	0.333333333333333	0.333333333333333	0	0.166666666666667	0	0	0	0	0
4GX7_MMA:B:801	4GX7	P09545	Bacterial lectins	Vibrio cholerae	b-prism I	2.85	aMeMan	D-Manp	Man	23274141	6	MMA	RAGAAID|GNGGSL|FQY|V|GS|Y|WL|SGVK|TYQDG|PDAA	0	5	0	0	0	0	0	0	4	1	5	8	5	9	10	0	0	0.25	0	0.25	0.375	0.125	0.5	0.125	0	0.125	0.25	0.125	0.25	0	0.125	0	0	0	0	0
4GX7_MMA:C:801	4GX7	P09545	Bacterial lectins	Vibrio cholerae	b-prism I	2.85	aMeMan	D-Manp	Man	23274141	6	MMA	RAGAAID|GNGGSL|FQY|V|GS|Y|WL|SGVK|QD|PDAAK	0	5	0	0	0	0	0	0	5	0	5	5	8	8	11	0	0	0.2	0	0.2	0.6	0	0.6	0.2	0	0.2	0	0.2	0.4	0	0	0	0	0	0	0
4GX7_MMA:D:801	4GX7	P09545	Bacterial lectins	Vibrio cholerae	b-prism I	2.85	aMeMan	D-Manp	Man	23274141	6	MMA	RAGAAIDA|GNGGSL|FQY|V|GS|Y|WL	0	5	0	0	0	0	0	0	5	0	5	7	4	7	4	0	0	0.142857142857143	0	0.142857142857143	0.571428571428571	0.142857142857143	0.714285714285714	0	0	0.142857142857143	0.142857142857143	0.428571428571429	0.285714285714286	0	0	0	0	0	0	0
4GX7_MMA:E:801	4GX7	P09545	Bacterial lectins	Vibrio cholerae	b-prism I	2.85	aMeMan	D-Manp	Man	23274141	6	MMA	RAGAAID|GNGGSL|FQY|V|GS|Y|WL	0	5	0	0	0	0	0	0	5	0	5	7	4	7	3	0	0	0.142857142857143	0	0.142857142857143	0.571428571428571	0.142857142857143	0.714285714285714	0	0	0.142857142857143	0.142857142857143	0.428571428571429	0.285714285714286	0	0	0	0	0	0	0
4GX7_MMA:F:801	4GX7	P09545	Bacterial lectins	Vibrio cholerae	b-prism I	2.85	aMeMan	D-Manp	Man	23274141	6	MMA	TQG|RAGAAID|GNGGSL|FQY|V|GS|Y|WL	0	4	0	0	0	0	0	0	4	0	4	5	5	8	6	0	0	0.2	0	0	0.8	0	0.8	0	0	0.2	0	0.4	0.4	0	0	0	0	0	0	0
1BWU_MAN:A:301	1BWU	Q38789	Plant lectins	Allium sativum	b-prism II	2.4	aMan	D-Manp	Man	9887270	14	MAN	QSDGNFVVYDAEGRSLWASHSV	0	4	0	1	0	0	0	0	0	4	5	4	5	2	8	0	0	0.25	0	0.25	0	0.5	0	0.5	0.25	0.25	0	0	0	0	0	0	0	0.25	0	0
1BWU_MAN:A:302	1BWU	Q38789	Plant lectins	Allium sativum	b-prism II	2.4	aMan	D-Manp	Man	9887270	14	MAN	IMQEDCNLVLYDHSTSVWASNTGIL	0	8	0	0	0	0	0	0	0	8	8	6	2	5	9	0	0	0.333333333333333	0	0.166666666666667	0	0.5	0	0.666666666666667	0	0.166666666666667	0.166666666666667	0	0	0	0	0	0	0.166666666666667	0	0
1BWU_MAN:A:303	1BWU	Q38789	Plant lectins	Allium sativum	b-prism II	2.4	aMan	D-Manp	Man	9887270	14	MAN	PY|LYDHSTSVW|QEDGNV|TNTYR	0	4	0	1	0	0	0	0	0	4	5	6	4	9	2	0	0	0.333333333333333	0	0.166666666666667	0	0.5	0.333333333333333	0.166666666666667	0.166666666666667	0.166666666666667	0.166666666666667	0.166666666666667	0	0.166666666666667	0	0	0	0	0.166666666666667	0
1BWU_MAN:D:300	1BWU	Q38789	Plant lectins	Allium sativum	b-prism II	2.4	aMan	D-Manp	Man	9887270	14	MAN	VLQEDGNVVIYRS|TN|GNY|RSDIWSTNTYR	0	7	0	0	0	0	0	0	0	7	7	7	3	6	9	0	0	0.571428571428571	0	0.142857142857143	0	0.285714285714286	0	0.428571428571429	0	0.285714285714286	0.285714285714286	0	0	0	0	0	0	0	0	0
1BWU_MAN:D:304	1BWU	Q38789	Plant lectins	Allium sativum	b-prism II	2.4	aMan	D-Manp	Man	9887270	14	MAN	RN|GNYV|RSDIWSTN|VLQEDGNVVIYRS	0	7	0	0	0	0	0	0	0	7	7	8	0	11	4	0	0	0.5	0	0.125	0	0.375	0.125	0.5	0	0.25	0.125	0	0	0.125	0	0	0	0.125	0	0
1BWU_MAN:D:305	1BWU	Q38789	Plant lectins	Allium sativum	b-prism II	2.4	aMan	D-Manp	Man	9887270	14	MAN	VLQSDGNFVVYDAEGASLWASHSV	0	4	2	0	0	0	0	0	0	4	6	4	3	6	8	0	0	0.5	0	0.25	0	0.25	0	0.5	0	0.25	0.25	0	0	0	0	0	0	0.25	0	0
1BWU_MAN:D:306	1BWU	Q38789	Plant lectins	Allium sativum	b-prism II	2.4	aMan	D-Manp	Man	9887270	14	MAN	IMQEDCNLVLYDHSTAVWSSNTDI	0	4	2	0	0	0	0	0	0	4	6	4	4	4	8	0	0	0.25	0	0	0	0.75	0	0.5	0	0.25	0.25	0	0	0	0	0	0	0	0	0
1BWU_MAN:P:307	1BWU	Q38789	Plant lectins	Allium sativum	b-prism II	2.4	aMan	D-Manp	Man	9887270	14	MAN	VLQEDGNVVIYGS|TN|GNY|GSDIWSTNTY	0	6	0	0	0	0	0	0	0	6	6	5	5	7	7	0	0	0.2	0	0.2	0	0.6	0	0.6	0	0.2	0.2	0	0	0	0	0	0	0	0	0
1BWU_MAN:P:308	1BWU	Q38789	Plant lectins	Allium sativum	b-prism II	2.4	aMan	D-Manp	Man	9887270	14	MAN	VLQADGNFVVYDA|SLWASHSV	0	5	0	0	0	0	0	0	0	5	5	6	3	3	5	0	0	0.333333333333333	0	0.166666666666667	0	0.5	0.166666666666667	0.333333333333333	0.166666666666667	0.166666666666667	0.166666666666667	0	0.166666666666667	0	0	0	0	0	0	0
1BWU_MAN:P:309	1BWU	Q38789	Plant lectins	Allium sativum	b-prism II	2.4	aMan	D-Manp	Man	9887270	14	MAN	IMQEDCNLVLYDHSTSVWASNTGI	0	6	1	0	0	0	0	0	0	6	7	5	3	6	7	0	0	0.4	0	0	0.2	0.4	0	0.6	0	0.2	0.2	0	0	0	0	0	0	0.2	0	0
1BWU_MAN:Q:310	1BWU	Q38789	Plant lectins	Allium sativum	b-prism II	2.4	aMan	D-Manp	Man	9887270	14	MAN	NPYHF|LYDHSTSVW|DGNV|TNTYK	0	4	0	0	0	0	0	0	1	3	4	8	0	6	7	0	0	0.5	0	0	0.125	0.375	0.375	0.125	0.125	0.125	0.25	0.125	0	0.125	0.125	0	0	0	0.125	0
1BWU_MAN:Q:311	1BWU	Q38789	Plant lectins	Allium sativum	b-prism II	2.4	aMan	D-Manp	Man	9887270	14	MAN	TN|GNYV|SDIWSTN|VLQEDGNVVIYGS	0	8	0	0	0	0	0	0	0	8	8	5	3	8	7	0	0	0.2	0	0	0.2	0.6	0	0.6	0	0.2	0.2	0	0	0	0	0	0	0	0	0
1BWU_MAN:Q:312	1BWU	Q38789	Plant lectins	Allium sativum	b-prism II	2.4	aMan	D-Manp	Man	9887270	14	MAN	VLQSDGNFVVY|GASLWASHSV	0	4	0	0	0	0	0	0	0	4	4	3	6	3	8	0	0	0	0	0.333333333333333	0	0.666666666666667	0	0.666666666666667	0	0.333333333333333	0	0	0	0	0	0	0	0	0	0
1BWU_MAN:Q:313	1BWU	Q38789	Plant lectins	Allium sativum	b-prism II	2.4	aMan	D-Manp	Man	9887270	14	MAN	IMQEDCNLVLYDHSTAVWSSNTD	0	6	0	0	0	0	0	0	0	6	6	6	2	4	6	0	0	0.333333333333333	0	0.166666666666667	0	0.5	0.166666666666667	0.333333333333333	0	0.333333333333333	0.166666666666667	0	0.166666666666667	0	0	0	0	0	0	0
1KJ1_MAN:A:300	1KJ1	Q38789	Plant lectins	Allium sativum	b-prism II	2.2	aMan	D-Manp	Man	11856826	14	MAN	VLQEDGNVVIYGS|MN|GNY|GSDIWSTNTY	0	7	0	0	0	0	0	0	0	7	7	6	3	5	10	0	0	0.333333333333333	0	0.166666666666667	0	0.5	0	0.5	0	0.333333333333333	0.166666666666667	0	0	0	0	0	0	0	0	0
1KJ1_MAN:A:301	1KJ1	Q38789	Plant lectins	Allium sativum	b-prism II	2.2	aMan	D-Manp	Man	11856826	14	MAN	VLQSDGNFVVYDAEGRSLWASHSV	0	6	0	0	0	0	0	0	0	6	6	5	4	2	9	0	0	0.2	0	0.2	0	0.6	0	0.4	0.2	0.2	0.2	0	0	0	0	0	0	0	0	0
1KJ1_MAN:A:302	1KJ1	Q38789	Plant lectins	Allium sativum	b-prism II	2.2	aMan	D-Manp	Man	11856826	14	MAN	IMQEDCNLVLYDHSTSVWASNTGIL	0	5	2	0	0	0	0	0	0	5	7	4	3	8	7	0	0	0.25	0	0.25	0	0.5	0	0.5	0	0.25	0.25	0	0	0	0	0	0	0	0	0
1KJ1_MAN:A:303	1KJ1	Q38789	Plant lectins	Allium sativum	b-prism II	2.2	aMan	D-Manp	Man	11856826	14	MAN	PY|LYDHSTSVW|QEDGNV|TNTYK	0	4	0	0	0	0	0	0	0	4	4	6	3	9	3	0	0	0.5	0	0	0.166666666666667	0.333333333333333	0.333333333333333	0.166666666666667	0.166666666666667	0.166666666666667	0.166666666666667	0.166666666666667	0	0.166666666666667	0	0	0	0	0.166666666666667	0
1KJ1_MAN:D:304	1KJ1	Q38789	Plant lectins	Allium sativum	b-prism II	2.2	aMan	D-Manp	Man	11856826	14	MAN	TN|GNY|SDIWSTGTY|VLQEDGNVVIYGS	0	7	0	0	0	0	0	0	0	7	7	7	2	6	9	0	0	0.428571428571429	0	0.142857142857143	0	0.428571428571429	0	0.571428571428571	0	0.285714285714286	0.142857142857143	0	0	0	0	0	0	0.142857142857143	0	0
1KJ1_MAN:D:305	1KJ1	Q38789	Plant lectins	Allium sativum	b-prism II	2.2	aMan	D-Manp	Man	11856826	14	MAN	VLQSDGNFVVYDAEGRSLWASHSV	0	5	0	0	0	0	0	0	0	5	5	5	2	4	9	0	0	0.4	0	0.2	0	0.4	0	0.6	0	0.2	0.2	0	0	0	0	0	0	0.2	0	0
1KJ1_MAN:D:306	1KJ1	Q38789	Plant lectins	Allium sativum	b-prism II	2.2	aMan	D-Manp	Man	11856826	14	MAN	IMQEDCNLVLYDHSTAVWTTNTDIP	0	5	2	0	0	0	0	0	0	5	7	5	3	2	10	0	0	0.2	0	0.2	0	0.6	0	0.4	0	0.4	0.2	0	0	0	0	0	0	0	0	0
1KJ1_MAN:P:307	1KJ1	Q38789	Plant lectins	Allium sativum	b-prism II	2.2	aMan	D-Manp	Man	11856826	14	MAN	VLQEDGNVVIYGS|MN|GNY|GSDIWSTNTY	0	5	2	0	0	0	0	0	0	5	7	6	5	3	10	0	0	0.333333333333333	0	0.166666666666667	0	0.5	0	0.5	0	0.333333333333333	0.166666666666667	0	0	0	0	0	0	0	0	0
1KJ1_MAN:P:308	1KJ1	Q38789	Plant lectins	Allium sativum	b-prism II	2.2	aMan	D-Manp	Man	11856826	14	MAN	VLQSDGNFVVYDAEGRSLWASHSV	0	6	0	0	0	0	0	0	0	6	6	4	4	4	8	0	0	0.25	0	0.25	0	0.5	0	0.5	0	0.25	0.25	0	0	0	0	0	0	0	0	0
1KJ1_MAN:P:309	1KJ1	Q38789	Plant lectins	Allium sativum	b-prism II	2.2	aMan	D-Manp	Man	11856826	14	MAN	IMQEDCNLVLYDHSTSVWASNTGIL	0	6	0	0	0	0	0	0	0	6	6	5	2	5	10	0	0	0.4	0	0.2	0	0.4	0	0.6	0	0.2	0.2	0	0	0	0	0	0	0.2	0	0
1KJ1_MAN:P:310	1KJ1	Q38789	Plant lectins	Allium sativum	b-prism II	2.2	aMan	D-Manp	Man	11856826	14	MAN	EPYHF|LYDHSTSVW|DGNV|TNTYK	0	4	1	0	0	0	0	0	0	4	5	7	1	7	6	0	0	0.571428571428571	0	0	0.142857142857143	0.285714285714286	0.428571428571429	0.142857142857143	0.142857142857143	0.142857142857143	0.142857142857143	0.142857142857143	0	0.142857142857143	0.142857142857143	0	0	0	0.142857142857143	0
1KJ1_MAN:Q:311	1KJ1	Q38789	Plant lectins	Allium sativum	b-prism II	2.2	aMan	D-Manp	Man	11856826	14	MAN	TN|NGNYV|GSDIWSTGTYK|VLQEDGNVVIYGS	0	6	3	0	0	0	0	0	0	6	9	7	2	8	9	0	0	0.285714285714286	0	0.142857142857143	0	0.571428571428571	0	0.428571428571429	0	0.285714285714286	0.285714285714286	0	0	0	0	0	0	0	0	0
1KJ1_MAN:Q:312	1KJ1	Q38789	Plant lectins	Allium sativum	b-prism II	2.2	aMan	D-Manp	Man	11856826	14	MAN	VLQSDGNFVVYDAEGRSLWASHSV	0	5	1	0	0	0	0	0	0	5	6	4	4	3	8	0	0	0.25	0	0.25	0	0.5	0	0.5	0	0.25	0.25	0	0	0	0	0	0	0	0	0
1KJ1_MAN:Q:313	1KJ1	Q38789	Plant lectins	Allium sativum	b-prism II	2.2	aMan	D-Manp	Man	11856826	14	MAN	IMQEDCNLVLYDHSTAVWTTNTDIP	0	5	2	0	0	0	0	0	0	5	7	5	3	3	10	0	0	0.2	0	0.2	0	0.6	0	0.4	0	0.4	0.2	0	0	0	0	0	0	0	0	0
1JPC_MAN:B:1	1JPC	P30617	Plant lectins	Galanthus nivalis	b-prism II	2	aMan16(aMan13)aMan16(aMan13)Man	D-Manp	Man(a1-6)[Man(a1-3)]Man(a1-6)[Man(a1-3)]Man	8939757	3	MAN-MAN-MAN	ILQKDRNVVIYGT	0	5	0	0	0	0	0	0	0	5	5	4	1	1	3	0	0	0.25	0	0.25	0	0.5	0	0.5	0	0.25	0.25	0	0	0	0	0	0	0	0	0
1JPC_MAN:C:1	1JPC	P30617	Plant lectins	Galanthus nivalis	b-prism II	2	aMan16(aMan13)aMan16(aMan13)Man	D-Manp	Man(a1-6)[Man(a1-3)]Man(a1-6)[Man(a1-3)]Man	8939757	3	MAN-MAN	SMQTDGNLVVYNPSNKPIWASNTGG	0	7	0	0	0	0	0	0	1	6	7	6	4	5	6	0	0	0.333333333333333	0	0.166666666666667	0	0.5	0	0.666666666666667	0	0.166666666666667	0.166666666666667	0	0	0	0	0	0	0	0	0
1JPC_MAN:D:1	1JPC	P30617	Plant lectins	Galanthus nivalis	b-prism II	2	aMan16(aMan13)aMan16(aMan13)Man	D-Manp	Man(a1-6)[Man(a1-3)]Man(a1-6)[Man(a1-3)]Man	8939757	3	MAN-MAN-MAN	IMQEDCNLVLYDVDKPIWATNTGG	0	7	1	0	0	0	0	0	1	6	8	6	4	6	5	0	0	0.333333333333333	0	0.166666666666667	0	0.5	0	0.666666666666667	0	0.166666666666667	0.166666666666667	0	0	0	0	0	0	0	0	0
1MSA_MMA:A:110	1MSA	P30617	Plant lectins	Galanthus nivalis	b-prism II	2.29	aManOMe	D-Manp	Man	7664110	12	MMA	ILQKDRNVVIYGT|YS|NGNYVC|GTDRWATGTHTG	0	6	4	1	0	0	0	0	0	6	11	6	3	8	9	0	0	0.333333333333333	0	0.166666666666667	0	0.5	0	0.5	0	0.333333333333333	0.166666666666667	0	0	0	0	0	0	0	0	0
1MSA_MMA:A:111	1MSA	P30617	Plant lectins	Galanthus nivalis	b-prism II	2.29	aManOMe	D-Manp	Man	7664110	12	MMA	SMQTDGNLVVYNP|PIWASNTGG	0	5	1	0	0	0	0	0	0	5	6	4	4	6	5	0	0	0.25	0	0.25	0	0.5	0	0.5	0	0.25	0.25	0	0	0	0	0	0	0	0	0
1MSA_MMA:A:112	1MSA	P30617	Plant lectins	Galanthus nivalis	b-prism II	2.29	aManOMe	D-Manp	Man	7664110	12	MMA	IMQEDCNLVLYDVDKPIWATNTGG|D	0	4	0	0	0	0	0	0	0	4	4	5	4	5	8	0	0	0.4	0	0.2	0	0.4	0	0.6	0	0.2	0.2	0	0	0	0	0	0	0	0	0
1MSA_MMA:B:110	1MSA	P30617	Plant lectins	Galanthus nivalis	b-prism II	2.29	aManOMe	D-Manp	Man	7664110	12	MMA	ILQKDRNVVIYGT|YS|NGNYV|TDRWATGTHTG	0	4	3	1	0	0	0	0	0	4	8	6	3	7	9	0	0	0.333333333333333	0	0.166666666666667	0	0.5	0	0.5	0	0.333333333333333	0.166666666666667	0	0	0	0	0	0	0	0	0
1MSA_MMA:B:111	1MSA	P30617	Plant lectins	Galanthus nivalis	b-prism II	2.29	aManOMe	D-Manp	Man	7664110	12	MMA	SMQTDGNLVVYNPSNKPIWASNTGG	0	4	0	0	0	0	0	0	0	4	4	6	1	7	6	0	0	0.5	0	0.166666666666667	0	0.333333333333333	0.166666666666667	0.5	0	0.166666666666667	0.166666666666667	0	0.166666666666667	0	0	0	0	0	0	0
1MSA_MMA:B:112	1MSA	P30617	Plant lectins	Galanthus nivalis	b-prism II	2.29	aManOMe	D-Manp	Man	7664110	12	MMA	D|IMQEDCNLVLYDV|PIWATNTGG	0	4	0	0	0	0	0	0	0	4	4	6	1	9	4	0	0	0.5	0	0.166666666666667	0	0.333333333333333	0.333333333333333	0.333333333333333	0	0.166666666666667	0.166666666666667	0	0.166666666666667	0.166666666666667	0	0	0	0	0	0
1MSA_MMA:C:110	1MSA	P30617	Plant lectins	Galanthus nivalis	b-prism II	2.29	aManOMe	D-Manp	Man	7664110	12	MMA	YS|NGNYV|TDRWATGTHTG|ILQKDRNVVIYGT	0	6	1	1	0	0	0	0	0	6	8	7	2	7	9	0	0	0.428571428571429	0	0.142857142857143	0	0.428571428571429	0.142857142857143	0.428571428571429	0	0.285714285714286	0.142857142857143	0	0.142857142857143	0	0	0	0	0	0	0
1MSA_MMA:C:111	1MSA	P30617	Plant lectins	Galanthus nivalis	b-prism II	2.29	aManOMe	D-Manp	Man	7664110	12	MMA	SMQTDGNLVVYNP|KPIWASNTGG	0	4	0	0	0	0	0	0	0	4	4	6	2	3	9	0	0	0.5	0	0.166666666666667	0	0.333333333333333	0.166666666666667	0.5	0	0.166666666666667	0.166666666666667	0	0.166666666666667	0	0	0	0	0	0	0
1MSA_MMA:C:112	1MSA	P30617	Plant lectins	Galanthus nivalis	b-prism II	2.29	aManOMe	D-Manp	Man	7664110	12	MMA	IMQEDCNLVLYDV|PIWATNTGGL|D	0	5	2	0	0	0	0	0	0	5	7	4	4	7	5	0	0	0.25	0	0.25	0	0.5	0	0.5	0	0.25	0.25	0	0	0	0	0	0	0	0	0
1MSA_MMA:D:110	1MSA	P30617	Plant lectins	Galanthus nivalis	b-prism II	2.29	aManOMe	D-Manp	Man	7664110	12	MMA	YS|NGNYV|GTDRWATGTHTG|ILQKDRNVVIYGT	0	4	1	1	0	0	0	0	0	4	6	5	4	7	9	0	0	0.2	0	0.2	0	0.6	0	0.6	0	0.2	0.2	0	0	0	0	0	0	0	0	0
1MSA_MMA:D:111	1MSA	P30617	Plant lectins	Galanthus nivalis	b-prism II	2.29	aManOMe	D-Manp	Man	7664110	12	MMA	SMQTDGNLVVYNP|PIWASNTGG	0	5	0	0	0	0	0	0	0	5	5	4	4	3	8	0	0	0.25	0	0.25	0	0.5	0	0.5	0	0.25	0.25	0	0	0	0	0	0	0	0	0
1MSA_MMA:D:112	1MSA	P30617	Plant lectins	Galanthus nivalis	b-prism II	2.29	aManOMe	D-Manp	Man	7664110	12	MMA	D|IMQEDCNLVLYDVDKPIWATNTGG	0	5	0	0	0	0	0	0	0	5	5	4	6	5	7	0	0	0.25	0	0.25	0	0.5	0	0.5	0	0.25	0.25	0	0	0	0	0	0	0	0	0
1NIV_MMA:A:110	1NIV	P30617	Plant lectins	Galanthus nivalis	b-prism II	3	aMan13aManOMe	D-Manp	Man(a1-3)Man	8893860	6	MMA	ILQKDRNVVIYGT	0	5	0	0	0	0	0	0	0	5	5	5	0	2	3	0	0	0.4	0	0.2	0	0.4	0.2	0.4	0	0.2	0.2	0	0	0.2	0	0	0	0	0	0
1NIV_MMA:B:1	1NIV	P30617	Plant lectins	Galanthus nivalis	b-prism II	3	aMan13aManOMe	D-Manp	Man(a1-3)Man	8893860	6	MMA-MAN	SMQTDGNLVVYNPSNKPIWASNTGGQN	0	6	0	0	0	0	0	0	0	6	6	4	4	10	5	0	0	0.25	0	0.25	0	0.5	0	0.5	0	0.25	0.25	0	0	0	0	0	0	0	0	0
1NIV_MMA:C:110	1NIV	P30617	Plant lectins	Galanthus nivalis	b-prism II	3	aMan13aManOMe	D-Manp	Man(a1-3)Man	8893860	6	MMA	ILQKDRNVVIYGT	0	4	0	0	0	0	0	0	0	4	4	5	0	2	3	0	0	0.4	0	0.2	0	0.4	0.2	0.4	0	0.2	0.2	0	0	0.2	0	0	0	0	0	0
1NIV_MMA:C:111	1NIV	P30617	Plant lectins	Galanthus nivalis	b-prism II	3	aMan13aManOMe	D-Manp	Man(a1-3)Man	8893860	6	MMA	SMQTDGNLVVYNP|KPIWASNTGG	0	6	0	0	0	0	0	0	0	6	6	4	4	6	5	0	0	0.25	0	0.25	0	0.5	0	0.5	0	0.25	0.25	0	0	0	0	0	0	0	0	0
1NIV_MMA:D:1	1NIV	P30617	Plant lectins	Galanthus nivalis	b-prism II	3	aMan13aManOMe	D-Manp	Man(a1-3)Man	8893860	6	MMA-MAN	IMQEDCNLVLYDVDKPIWATNTGG|R	0	5	0	0	0	0	0	0	0	5	5	4	4	6	8	0	0	0.25	0	0.25	0	0.5	0	0.5	0	0.25	0.25	0	0	0	0	0	0	0	0	0
1NIV_MMA:E:1	1NIV	P30617	Plant lectins	Galanthus nivalis	b-prism II	3	aMan13aManOMe	D-Manp	Man(a1-3)Man	8893860	6	MMA-MAN	IMQEDCNLVLYDVDKPIWATNTGG|R	0	5	0	0	0	0	0	0	0	5	5	4	4	6	8	0	0	0.25	0	0.25	0	0.5	0	0.5	0	0.25	0.25	0	0	0	0	0	0	0	0	0
1NPL_MAN:B:1	1NPL	Q40423	Plant lectins	Narcissus pseudonarcissus	b-prism II	2	aMan13Man	D-Manp	Man(a1-3)Man	10388566	4	MAN-MAN	VLQKDRNVVIYGT	0	5	0	0	0	0	0	0	0	5	5	4	1	1	3	0	0	0.25	0	0.25	0	0.5	0	0.5	0	0.25	0.25	0	0	0	0	0	0	0	0	0
1NPL_MAN:C:1	1NPL	Q40423	Plant lectins	Narcissus pseudonarcissus	b-prism II	2	aMan13Man	D-Manp	Man(a1-3)Man	10388566	4	MAN-MAN	IMQEDCNLVLYDVDKPIWATNTGG|R	0	3	4	0	0	0	0	0	0	3	7	4	3	9	6	0	0	0.25	0	0.25	0	0.5	0	0.5	0	0.25	0.25	0	0	0	0	0	0	0	0	0
1NPL_MAN:D:1	1NPL	Q40423	Plant lectins	Narcissus pseudonarcissus	b-prism II	2	aMan13Man	D-Manp	Man(a1-3)Man	10388566	4	MAN-MAN	SMQSDGNLVVYSPRNNPIWASNTGGEN	0	5	2	0	0	0	0	0	0	5	7	4	3	5	10	0	0	0.25	0	0.25	0	0.5	0	0.5	0	0.25	0.25	0	0	0	0	0	0	0	0	0
1NPL_MAN:E:1	1NPL	Q40423	Plant lectins	Narcissus pseudonarcissus	b-prism II	2	aMan13Man	D-Manp	Man(a1-3)Man	10388566	4	MAN-MAN	NL|PIWATNTG|PIWASN	0	3	0	0	0	0	0	0	0	3	3	4	1	4	3	0	0	0.75	0	0	0	0.25	0.25	0.25	0	0	0.5	0	0.25	0	0	0	0	0	0	0
3DZW_MAN:C:1	3DZW	Q40423	Plant lectins	Narcissus pseudonarcissus	b-prism II	1.7	aMan13Man	D-Manp	Man(a1-3)Man	NULL	6	MAN-MAN	VLQKDRNVVIYGT	0	5	0	0	0	0	0	0	0	5	5	4	1	1	3	0	0	0.25	0	0.25	0	0.5	0	0.5	0	0.25	0.25	0	0	0	0	0	0	0	0	0
3DZW_MAN:D:1	3DZW	Q40423	Plant lectins	Narcissus pseudonarcissus	b-prism II	1.7	aMan13Man	D-Manp	Man(a1-3)Man	NULL	6	MAN-MAN	IMQEDCNLVLYDVDKPIWATNTGG|R	0	5	2	0	0	0	0	0	0	5	7	4	3	6	9	0	0	0.25	0	0.25	0	0.5	0	0.5	0	0.25	0.25	0	0	0	0	0	0	0	0	0
3DZW_MAN:E:1	3DZW	Q40423	Plant lectins	Narcissus pseudonarcissus	b-prism II	1.7	aMan13Man	D-Manp	Man(a1-3)Man	NULL	6	MAN-MAN	SMQSDGNLVVYSPRNNPIWASNTGGEN	0	5	3	0	0	0	0	0	0	5	8	4	3	5	10	0	0	0.25	0	0.25	0	0.5	0	0.5	0	0.25	0.25	0	0	0	0	0	0	0	0	0
3DZW_MAN:F:1	3DZW	Q40423	Plant lectins	Narcissus pseudonarcissus	b-prism II	1.7	aMan13Man	D-Manp	Man(a1-3)Man	NULL	6	MAN-MAN	Y|N|VLQKDRNVVIYGT	0	5	0	0	0	0	0	0	0	5	5	4	1	2	4	0	0	0.25	0	0.25	0	0.5	0	0.5	0	0.25	0.25	0	0	0	0	0	0	0	0	0
3DZW_MAN:G:1	3DZW	Q40423	Plant lectins	Narcissus pseudonarcissus	b-prism II	1.7	aMan13Man	D-Manp	Man(a1-3)Man	NULL	6	MAN-MAN	IMQEDCNLVLYDVDKPIWATNTGG|R	0	4	2	0	0	0	0	0	0	4	6	4	3	6	9	0	0	0.25	0	0.25	0	0.5	0	0.5	0	0.25	0.25	0	0	0	0	0	0	0	0	0
3DZW_MAN:H:1	3DZW	Q40423	Plant lectins	Narcissus pseudonarcissus	b-prism II	1.7	aMan13Man	D-Manp	Man(a1-3)Man	NULL	6	MAN-MAN	SMQSDGNLVVYSPRNNPIWASNTGGEN	0	5	2	0	0	0	0	0	0	5	7	4	3	5	10	0	0	0.25	0	0.25	0	0.5	0	0.5	0	0.25	0.25	0	0	0	0	0	0	0	0	0
3M7J_MMA:A:277	3M7J	Q8GEJ9	Bacterial lectins	Pseudomonas putida	b-prism II	2.26	Man	D-Manp	Man	23468636	2	MMA	VFQGDGNLVAYGP|AATWNAGTQG	0	6	1	0	0	0	0	0	0	6	7	5	3	4	7	0	0	0.4	0	0.2	0	0.4	0	0.6	0	0.2	0.2	0	0	0	0	0	0	0	0	0
3M7J_MMA:B:277	3M7J	Q8GEJ9	Bacterial lectins	Pseudomonas putida	b-prism II	2.26	Man	D-Manp	Man	23468636	2	MMA	VFQGDGNLVAYGP|AATWNAGTQGK	0	5	1	0	0	0	0	0	0	5	6	5	3	2	8	0	0	0.4	0	0.2	0	0.4	0	0.6	0	0.2	0.2	0	0	0	0	0	0	0	0	0
4GC1_MAN:C:1	4GC1	Q8GEJ9	Bacterial lectins	Pseudomonas putida	b-prism II	2.08	Man12Man	D-Manp	Man(a1-2)Man	23468636	2	MAN-MAN	VFQGDGNLVAYGP|AATWNAGTQGK	0	6	1	0	0	0	0	0	0	6	7	5	3	4	8	0	0	0.4	0	0.2	0	0.4	0	0.6	0	0.2	0.2	0	0	0	0	0	0	0	0	0
4GC1_MAN:D:1	4GC1	Q8GEJ9	Bacterial lectins	Pseudomonas putida	b-prism II	2.08	Man12Man	D-Manp	Man(a1-2)Man	23468636	2	MAN-MAN	VFQGDGNLVAYGP|AATWNAGTQG	0	5	1	0	0	0	0	0	0	5	6	5	3	3	9	0	0	0.4	0	0.2	0	0.4	0	0.6	0	0.2	0.2	0	0	0	0	0	0	0	0	0
4GC2_MAN:C:1	4GC2	Q8GEJ9	Bacterial lectins	Pseudomonas putida	b-prism II	2.12	bGlcNAc12aMan13(bGlcNAc12aMan16)Man	D-Manp, D-GlcpNAc	GlcNAc(b1-2)Man(a1-3)[GlcNAc(b1-2)Man(a1-6)]Man	23468636	1	MAN-MAN-NAG-MAN-NAG	GT|GVV|ASKLVFQGDGNLVAYGPNGAATWNAGTQGK	0	6	3	0	0	0	0	0	1	5	9	8	4	6	11	0	0	0.625	0	0.125	0	0.25	0.125	0.5	0	0.125	0.25	0	0.125	0	0	0	0	0	0.125	0
4TKC_BMA:A:201	4TKC	I7H471	Fungal and yeast lectins	Marasmius oreades	b-prism II	1.29		D-Manp	Man	NULL	2	BMA	KMQTDGNCVGYDPNGTAVWHTATNGD	0	7	1	0	0	0	0	0	0	7	8	7	1	4	8	0	0	0.428571428571429	0	0.142857142857143	0	0.428571428571429	0.142857142857143	0.428571428571429	0.142857142857143	0.142857142857143	0.142857142857143	0	0.142857142857143	0	0	0	0	0	0	0
4TKC_MAN:A:203	4TKC	I7H471	Fungal and yeast lectins	Marasmius oreades	b-prism II	1.29		D-Manp	Man	NULL	2	MAN	VCQNDGNLVVYAKGGKAVWHTNTA	0	6	0	0	0	0	0	0	0	6	6	4	4	5	7	0	0	0.25	0	0.25	0	0.5	0	0.5	0	0.25	0.25	0	0	0	0	0	0	0	0	0
4OIT_BMA:B:202	4OIT	A0QYH7	Bacterial lectins	Mycolicibacterium smegmatis	b-prism II	2.24		D-Manp	Man	NULL	11	BMA	PVWHTDTKG|EVQTDGNFVLYTA	0	6	0	1	0	0	0	0	0	6	7	6	2	5	6	0	0	0.333333333333333	0	0.333333333333333	0	0.333333333333333	0	0.5	0.166666666666667	0.166666666666667	0.166666666666667	0	0	0	0	0	0	0	0	0
4OIT_MAN:A:201	4OIT	A0QYH7	Bacterial lectins	Mycolicibacterium smegmatis	b-prism II	2.24		D-Manp	Man	NULL	11	MAN	TLQDDGNLVLYARDKAVWSTGTNG|KPVWHTD|VL	0	6	1	1	0	0	0	0	0	6	8	5	7	5	12	0	0	0.4	0	0.2	0	0.4	0.2	0.4	0	0.2	0.2	0	0	0.2	0	0	0	0	0	0
4OIT_MAN:A:202	4OIT	A0QYH7	Bacterial lectins	Mycolicibacterium smegmatis	b-prism II	2.24		D-Manp	Man	NULL	11	MAN	EVQTDGNFVLYTA|EKPVWHTDTKG	0	4	0	0	0	0	0	0	0	4	4	4	4	4	7	0	0	0.25	0	0.25	0	0.5	0	0.5	0	0.25	0.25	0	0	0	0	0	0	0	0	0
4OIT_MAN:A:203	4OIT	A0QYH7	Bacterial lectins	Mycolicibacterium smegmatis	b-prism II	2.24		D-Manp	Man	NULL	11	MAN	VLQDDRNLVLYAKDGPAWSLE	0	6	2	0	0	0	0	0	0	6	8	5	2	4	6	0	0	0.4	0	0.2	0	0.4	0	0.6	0	0.2	0.2	0	0	0	0	0	0	0.2	0	0
4OIT_MAN:B:201	4OIT	A0QYH7	Bacterial lectins	Mycolicibacterium smegmatis	b-prism II	2.24		D-Manp	Man	NULL	11	MAN	VLQDDRNLVLYAKDGPAWSLEH	0	6	0	0	0	0	0	0	0	6	6	5	2	4	7	0	0	0.4	0	0.2	0	0.4	0	0.6	0	0.2	0.2	0	0	0	0	0	0	0.2	0	0
4OIT_MAN:C:201	4OIT	A0QYH7	Bacterial lectins	Mycolicibacterium smegmatis	b-prism II	2.24		D-Manp	Man	NULL	11	MAN	KPVWHTD|VL|TLQDDGNLVLYARDKAVWSTGTNG	0	7	0	1	0	0	0	0	0	7	8	5	7	7	11	0	0	0.4	0	0.2	0	0.4	0.2	0.4	0	0.2	0.2	0	0	0.2	0	0	0	0	0	0
4OIT_MAN:C:202	4OIT	A0QYH7	Bacterial lectins	Mycolicibacterium smegmatis	b-prism II	2.24		D-Manp	Man	NULL	11	MAN	VLQDDRNLVLYAKDGPAWSLE	0	7	0	0	0	0	0	0	0	7	7	5	2	3	6	0	0	0.4	0	0.2	0	0.4	0	0.6	0	0.2	0.2	0	0	0	0	0	0	0.2	0	0
4OIT_MAN:C:203	4OIT	A0QYH7	Bacterial lectins	Mycolicibacterium smegmatis	b-prism II	2.24		D-Manp	Man	NULL	11	MAN	EVQTDGNFVLYTA|KPVWHTDTKG	0	5	0	0	0	0	0	0	0	5	5	4	4	4	8	0	0	0.25	0	0.25	0	0.5	0	0.5	0	0.25	0.25	0	0	0	0	0	0	0	0	0
4OIT_MAN:D:201	4OIT	A0QYH7	Bacterial lectins	Mycolicibacterium smegmatis	b-prism II	2.24		D-Manp	Man	NULL	11	MAN	S|H|TLQDDGNLVLYARDKAVWSTGTNG	0	7	0	0	0	0	0	0	0	7	7	4	5	3	10	0	0	0.25	0	0.25	0	0.5	0	0.5	0	0.25	0.25	0	0	0	0	0	0	0	0	0
4OIT_MAN:D:202	4OIT	A0QYH7	Bacterial lectins	Mycolicibacterium smegmatis	b-prism II	2.24		D-Manp	Man	NULL	11	MAN	VLQDDRNLVLYAKDGPAWSLE	0	6	0	0	0	0	0	0	0	6	6	5	2	3	6	0	0	0.4	0	0.2	0	0.4	0	0.6	0	0.2	0.2	0	0	0	0	0	0	0.2	0	0
4OIT_MAN:D:203	4OIT	A0QYH7	Bacterial lectins	Mycolicibacterium smegmatis	b-prism II	2.24		D-Manp	Man	NULL	11	MAN	PVWHTDTKG|EVQTDGNFVLYTA	0	6	0	0	0	0	0	0	0	6	6	5	3	5	6	0	0	0.4	0	0.2	0	0.4	0	0.4	0.2	0.2	0.2	0	0	0	0	0	0	0	0	0
4OIZ_MMA:B:201	4OIZ	A0QYH7	Bacterial lectins	Mycolicibacterium smegmatis	b-prism II	3.4		D-Manp	Man	NULL	6	MMA	TLQDDGNLVLYARDKAVWSTGTNG|KPVWHTD|VL	0	7	0	1	0	0	0	0	0	7	8	6	6	4	12	0	0	0.5	0	0.166666666666667	0	0.333333333333333	0.166666666666667	0.5	0	0.166666666666667	0.166666666666667	0	0	0.166666666666667	0	0	0	0	0	0
4OIZ_MMA:B:202	4OIZ	A0QYH7	Bacterial lectins	Mycolicibacterium smegmatis	b-prism II	3.4		D-Manp	Man	NULL	6	MMA	KP|HTDTKGK|EVQTDGNFVLYTA|GNG	0	5	0	1	0	0	0	0	0	5	6	5	2	6	8	0	0	0.4	0	0	0.2	0.4	0	0.6	0	0.2	0.2	0	0	0	0	0	0	0	0	0
4OIZ_MMA:B:203	4OIZ	A0QYH7	Bacterial lectins	Mycolicibacterium smegmatis	b-prism II	3.4		D-Manp	Man	NULL	6	MMA	VLQDDRNLVLYAKDGPAWSLE	0	6	0	0	0	0	0	0	0	6	6	6	1	4	6	0	0	0.333333333333333	0	0.166666666666667	0	0.5	0	0.666666666666667	0	0.166666666666667	0.166666666666667	0	0	0	0	0	0	0.166666666666667	0	0
4OIZ_MMA:C:201	4OIZ	A0QYH7	Bacterial lectins	Mycolicibacterium smegmatis	b-prism II	3.4		D-Manp	Man	NULL	6	MMA	VL|KPVWHTD|TLQDDGNLVLYARDKAVWSTGTNG	0	6	0	1	0	0	0	0	0	6	7	5	7	5	13	0	0	0.4	0	0.2	0	0.4	0.2	0.4	0	0.2	0.2	0	0	0.2	0	0	0	0	0	0
4OIZ_MMA:C:202	4OIZ	A0QYH7	Bacterial lectins	Mycolicibacterium smegmatis	b-prism II	3.4		D-Manp	Man	NULL	6	MMA	VLQDDRNLVLY|GPAWSLE	0	6	0	0	0	0	0	0	0	6	6	4	3	2	8	0	0	0.25	0	0.25	0	0.5	0	0.5	0	0.25	0.25	0	0	0	0	0	0	0	0	0
4OIZ_MMA:E:201	4OIZ	A0QYH7	Bacterial lectins	Mycolicibacterium smegmatis	b-prism II	3.4		D-Manp	Man	NULL	6	MMA	G|TLTLQDD|VLYARDKA|TLQDDGNLVLYAR|AVWSTGTNGQ	0	9	0	0	0	0	0	0	0	9	9	8	4	7	16	0	0	0.375	0	0.125	0	0.5	0	0.625	0	0.125	0.25	0	0	0	0	0	0	0.125	0	0
3A0D_MMA:A:111	3A0D	Q8L568	Plant lectins	Polygonatum cyrtonema	b-prism II	2.2	aManOMe	D-Manp	Man	20546901	1	MMA	VLQQDRNVVIYGP	0	3	0	0	0	0	0	0	0	3	3	4	1	1	3	0	0	0.25	0	0.25	0	0.5	0	0.5	0	0.25	0.25	0	0	0	0	0	0	0	0	0
3A0E_MAN:B:1	3A0E	Q8L568	Plant lectins	Polygonatum cyrtonema	b-prism II	2	aMan13Man	D-Manp	Man(a1-3)Man	20546901	1	MAN-MAN	VLQQDRNVVIYGP	0	4	0	0	0	0	0	0	0	4	4	4	1	2	2	0	0	0.25	0	0.25	0	0.5	0	0.5	0	0.25	0.25	0	0	0	0	0	0	0	0	0
4LEA_BMA:A:301	4LEA	T2LG16	Bacterial lectins	Pseudomonas aeruginosa	b-prism II	2.55		D-Manp	Man	NULL	9	BMA	AKWGSIV|W|WHTHT|L|TYT|ALWHTHTA	0	5	0	2	0	0	0	0	4	1	7	4	6	8	5	0	0	0.75	0	0	0.25	0	0.25	0	0.5	0	0.25	0.25	0	0	0	0	0	0	0	0
4LEA_BMA:A:302	4LEA	T2LG16	Bacterial lectins	Pseudomonas aeruginosa	b-prism II	2.55		D-Manp	Man	NULL	9	BMA	KNKII|GTEYING|L|F|P	0	4	0	1	0	0	0	0	3	1	5	3	1	4	5	0	0	1	0	0	0	0	0.333333333333333	0	0.333333333333333	0.333333333333333	0	0	0	0	0	0	0.333333333333333	0	0	0
4LEA_BMA:A:303	4LEA	T2LG16	Bacterial lectins	Pseudomonas aeruginosa	b-prism II	2.55		D-Manp	Man	NULL	9	BMA	AFQGDGNLVIYQI|QVVIWATYTM|VVIWATY	0	7	0	0	0	0	0	0	0	7	7	5	6	5	9	0	0	0.2	0	0.2	0	0.6	0	0.4	0	0.2	0.4	0	0	0	0	0	0	0	0	0
4LEA_BMA:A:304	4LEA	T2LG16	Bacterial lectins	Pseudomonas aeruginosa	b-prism II	2.55		D-Manp	Man	NULL	9	BMA	VVQEDGNFVIYKGTTALWHTHTAT	0	6	0	0	0	0	0	0	0	6	6	5	3	6	7	0	0	0.4	0	0.2	0	0.4	0	0.4	0.2	0.2	0.2	0	0	0	0	0	0	0	0	0
4LEA_BMA:A:305	4LEA	T2LG16	Bacterial lectins	Pseudomonas aeruginosa	b-prism II	2.55		D-Manp	Man	NULL	9	BMA	W|TYT|ALWHTHTA|AKWGSIV|WAT|WHTH	0	3	0	1	0	0	0	0	2	1	4	6	5	7	5	0	0	0.833333333333333	0	0	0.166666666666667	0	0	0	0.5	0	0.5	0	0	0	0	0	0	0	0	0
4LEA_BMA:B:301	4LEA	T2LG16	Bacterial lectins	Pseudomonas aeruginosa	b-prism II	2.55		D-Manp	Man	NULL	9	BMA	VMQADGNLVLYEDGTKPIWNTTP	0	6	0	0	0	0	0	0	0	6	6	5	3	3	8	0	0	0.4	0	0.2	0	0.4	0	0.6	0	0.2	0.2	0	0	0	0	0	0	0	0	0
4LEA_BMA:B:302	4LEA	T2LG16	Bacterial lectins	Pseudomonas aeruginosa	b-prism II	2.55		D-Manp	Man	NULL	9	BMA	VVIWA|AFQGDGNLVIYQI|QVVIWATYTM	0	6	0	0	0	0	0	0	0	6	6	5	5	6	8	0	0	0.2	0	0.2	0	0.6	0	0.4	0	0.2	0.4	0	0	0	0	0	0	0	0	0
4LEA_BMA:B:303	4LEA	T2LG16	Bacterial lectins	Pseudomonas aeruginosa	b-prism II	2.55		D-Manp	Man	NULL	9	BMA	NYRLAFQGD|VIY|NPQVV	0	2	0	0	0	0	0	0	0	2	2	2	1	2	4	0	0	0.5	0	0.5	0	0	0	0.5	0.5	0	0	0	0	0	0	0	0	0	0	0
4LEA_BMA:B:304	4LEA	T2LG16	Bacterial lectins	Pseudomonas aeruginosa	b-prism II	2.55		D-Manp	Man	NULL	9	BMA	VVQEDGNFVIYKGTTALWHTHTA	0	5	0	1	0	0	0	0	0	5	6	6	2	4	8	0	0	0.5	0	0.166666666666667	0	0.333333333333333	0.166666666666667	0.333333333333333	0.166666666666667	0.166666666666667	0.166666666666667	0	0.166666666666667	0	0	0	0	0	0	0
4LED_XXR:A:301	4LED	T2LG16	Bacterial lectins	Pseudomonas aeruginosa	b-prism II	2.37		L-Rhap	Rha	NULL	7	XXR	AFQGDGNLVIYQI|QVVIWATYTM|VVI	2	5	0	0	0	0	0	0	0	5	7	5	4	7	6	0	0	0.2	0	0.2	0	0.6	0	0.4	0	0.2	0.4	0	0	0	0	0	0	0	0	0
4LED_XXR:A:302	4LED	T2LG16	Bacterial lectins	Pseudomonas aeruginosa	b-prism II	2.37		L-Rhap	Rha	NULL	7	XXR	VVQEDGNFVIYKGTTA|HTHTA	0	5	0	0	0	0	0	0	0	5	5	4	4	4	6	0	0	0.25	0	0.25	0	0.5	0	0.5	0	0.25	0.25	0	0	0	0	0	0	0	0	0
4LED_XXR:A:303	4LED	T2LG16	Bacterial lectins	Pseudomonas aeruginosa	b-prism II	2.37		L-Rhap	Rha	NULL	7	XXR	G|AFQGDGN|Y	0	2	0	0	0	0	0	0	1	1	2	2	1	3	3	0	0	0	0	1	0	0	0.5	0	0	0.5	0	0.5	0	0	0	0	0	0	0	0
4LED_XXR:B:301	4LED	T2LG16	Bacterial lectins	Pseudomonas aeruginosa	b-prism II	2.37		L-Rhap	Rha	NULL	7	XXR	VVQEDGNFVIYKGTTALWHTHTA	1	4	0	1	0	0	0	0	0	4	6	4	4	6	6	0	0	0.25	0	0.25	0	0.5	0	0.5	0	0.25	0.25	0	0	0	0	0	0	0	0	0
4LED_XXR:B:302	4LED	T2LG16	Bacterial lectins	Pseudomonas aeruginosa	b-prism II	2.37		L-Rhap	Rha	NULL	7	XXR	VVI|AFQGDGNLVIYQI|QVVIWATYTM	3	4	1	0	0	0	0	0	0	4	8	5	4	5	9	0	0	0.2	0	0.2	0	0.6	0	0.4	0	0.2	0.4	0	0	0	0	0	0	0	0	0
4LED_XXR:B:303	4LED	T2LG16	Bacterial lectins	Pseudomonas aeruginosa	b-prism II	2.37		L-Rhap	Rha	NULL	7	XXR	VMQADGNLVLYED|P|NTTP	0	5	0	0	0	0	0	0	0	5	5	4	3	2	6	0	0	0.25	0	0.25	0	0.5	0	0.5	0	0.25	0.25	0	0	0	0	0	0	0	0	0
4LED_XXR:B:304	4LED	T2LG16	Bacterial lectins	Pseudomonas aeruginosa	b-prism II	2.37		L-Rhap	Rha	NULL	7	XXR	AFQGDGN|Y	0	4	0	0	0	0	0	0	2	2	4	1	3	2	2	0	0	0	0	1	0	0	0	0	0	1	0	0	0	0	0	0	0	0	0	0
5D9Z_BMA:A:201	5D9Z	R9RL27	Plant lectins	Colocasia esculenta	b-prism II	1.85		D-Manp	Man	NULL	5	BMA	Q|NLVLYNGNWQS	0	1	0	0	0	0	0	0	1	0	1	1	4	5	2	0	0	1	0	0	0	0	0	0	0	0	1	0	0	0	0	0	0	0	0	0
5D9Z_BMA:A:202	5D9Z	R9RL27	Plant lectins	Colocasia esculenta	b-prism II	1.85		D-Manp	Man	NULL	5	BMA	GNWQSN|TVWRSRAQ|AIWETS	0	3	1	0	0	0	0	0	0	3	4	5	3	3	3	0	0	0.8	0	0	0	0.2	0	0	0.4	0	0.6	0	0	0	0	0	0	0	0	0
5D9Z_BMA:B:201	5D9Z	R9RL27	Plant lectins	Colocasia esculenta	b-prism II	1.85		D-Manp	Man	NULL	5	BMA	HPDGRLV|I|LFSGQ|H|GDY|PQA	0	1	1	1	0	0	0	0	1	0	3	3	4	7	2	0	0	0	0	0	0.333333333333333	0.666666666666667	0	0.333333333333333	0.333333333333333	0.333333333333333	0	0	0	0	0	0	0	0	0	0
5D9Z_BMA:B:202	5D9Z	R9RL27	Plant lectins	Colocasia esculenta	b-prism II	1.85		D-Manp	Man	NULL	5	BMA	D|QGDCNLVLY|GWQSNTHG	0	2	2	0	0	0	0	0	0	2	4	4	3	2	7	0	0	0.25	0	0.25	0	0.5	0	0.5	0	0.25	0.25	0	0	0	0	0	0	0	0	0
5D9Z_BMA:B:203	5D9Z	R9RL27	Plant lectins	Colocasia esculenta	b-prism II	1.85		D-Manp	Man	NULL	5	BMA	NIP	0	2	0	0	0	0	0	0	2	0	2	1	1	1	0	0	0	0	0	0	0	1	0	1	0	0	0	0	0	0	0	0	0	0	0	0
5T20_MAN:F:500	5T20	Q39487	Plant lectins	Colocasia esculenta	b-prism II	1.91		D-Manp	Man(a1-6)[Man(a1-3)]Man	NULL	16	MAN-MAN-MAN	D|NTHGNGE|P|G|D|VMQGDCNLVLYGGKYGWQSNTHG	0	5	1	1	0	0	0	0	0	5	7	9	3	9	8	0	0	0.333333333333333	0	0.333333333333333	0	0.333333333333333	0.111111111111111	0.333333333333333	0.111111111111111	0.111111111111111	0.333333333333333	0.111111111111111	0	0	0	0	0	0	0	0
5T20_MAN:Q:1	5T20	Q39487	Plant lectins	Colocasia esculenta	b-prism II	1.91		D-Manp	Man(a1-6)[Man(a1-3)]Man	NULL	16	MAN-MAN-MAN	D|VMQNDCNLVLYNGNWQSNTAN|W|TAKNHQ|YGGKY|DDG|NW|R|TS	0	11	2	0	0	0	0	0	0	11	13	10	4	17	7	0	0	0.3	0	0.5	0	0.2	0	0.5	0.2	0.1	0.2	0	0	0	0	0	0	0	0	0
5T20_MAN:R:1	5T20	Q39487	Plant lectins	Colocasia esculenta	b-prism II	1.91		D-Manp	Man(a1-6)[Man(a1-3)]Man	NULL	16	MAN-MAN-MAN	P|D|VMQGDCNLVLYGGKYGWQSNTHGN	0	5	2	0	0	0	0	0	0	5	7	9	2	7	6	0	0	0.444444444444444	0	0.222222222222222	0	0.333333333333333	0.222222222222222	0.333333333333333	0	0.111111111111111	0.333333333333333	0.111111111111111	0	0	0.111111111111111	0	0	0	0	0
5T20_MAN:S:1	5T20	Q39487	Plant lectins	Colocasia esculenta	b-prism II	1.91		D-Manp	Man(a1-6)[Man(a1-3)]Man	NULL	16	MAN-MAN-MAN	D|VMQNDCNLVLYNGNWQSNTAN|W|TAKNHQ|GGK|DDG	0	11	0	0	0	0	0	0	0	11	11	10	4	15	4	0	0	0.3	0	0.5	0	0.2	0	0.5	0.2	0.1	0.2	0	0	0	0	0	0	0	0	0
5T20_MAN:T:1	5T20	Q39487	Plant lectins	Colocasia esculenta	b-prism II	1.91		D-Manp	Man(a1-6)[Man(a1-3)]Man	NULL	16	MAN-MAN-MAN	P|DGR|QLVMQGDCNLVLYGGKYGWQSNTHG|QGDCN|NTHGNGE	0	6	1	1	0	0	0	0	1	5	8	10	3	8	13	0	0	0.3	0	0.4	0	0.3	0.1	0.3	0.1	0.2	0.3	0.1	0	0	0	0	0	0	0	0
5T20_MAN:U:1	5T20	Q39487	Plant lectins	Colocasia esculenta	b-prism II	1.91		D-Manp	Man(a1-6)[Man(a1-3)]Man	NULL	16	MAN-MAN-MAN	D|VMQNDCNLVLYNGNWQSNTAN|W|TAKNHQ|GGK|DDG	0	12	1	0	0	0	0	0	0	12	13	10	5	13	5	0	0	0.3	0	0.4	0.1	0.2	0	0.5	0.2	0.1	0.2	0	0	0	0	0	0	0	0	0
5T20_MAN:W:1	5T20	Q39487	Plant lectins	Colocasia esculenta	b-prism II	1.91		D-Manp	Man(a1-6)[Man(a1-3)]Man	NULL	16	MAN-MAN-MAN	D|VMQNDCNLVLYNGNWQSNTAN|NW|TS|W|TAKNHQ|GGK|DDG	0	11	1	0	0	0	0	0	0	11	12	10	4	17	6	0	0	0.3	0	0.5	0	0.2	0	0.5	0.2	0.1	0.2	0	0	0	0	0	0	0	0	0
5T20_MAN:X:1	5T20	Q39487	Plant lectins	Colocasia esculenta	b-prism II	1.91		D-Manp	Man(a1-6)[Man(a1-3)]Man	NULL	16	MAN-MAN-MAN	P|DGR|QLVMQGDCNLVLYGGKYGWQSNTHGN	0	5	3	0	0	0	0	0	0	5	8	10	1	7	8	0	0	0.4	0	0.3	0	0.3	0.2	0.3	0.1	0.1	0.3	0.1	0	0.1	0	0	0	0	0	0
5T20_MAN:Y:1	5T20	Q39487	Plant lectins	Colocasia esculenta	b-prism II	1.91		D-Manp	Man(a1-6)[Man(a1-3)]Man	NULL	16	MAN-MAN-MAN	W|TAKNHQ|YGGKY|DDG|D|VMQNDCNLVLYNGNWQSNTAN	0	11	3	0	0	0	0	0	0	11	14	9	5	13	6	0	0	0.222222222222222	0	0.555555555555556	0	0.222222222222222	0	0.555555555555556	0.111111111111111	0.111111111111111	0.222222222222222	0	0	0	0	0	0	0	0	0
5T20_MAN:Z:1	5T20	Q39487	Plant lectins	Colocasia esculenta	b-prism II	1.91		D-Manp	Man(a1-6)[Man(a1-3)]Man	NULL	16	MAN-MAN-MAN	P|D|QLVMQGDCNLVLYGGKYGWQSNTHGN|QGD|H	0	5	0	0	0	0	0	0	0	5	5	9	2	8	9	0	0	0.444444444444444	0	0.222222222222222	0	0.333333333333333	0.222222222222222	0.333333333333333	0	0.111111111111111	0.333333333333333	0.111111111111111	0	0	0.111111111111111	0	0	0	0	0
5T20_MAN:a:1	5T20	Q39487	Plant lectins	Colocasia esculenta	b-prism II	1.91		D-Manp	Man(a1-6)[Man(a1-3)]Man	NULL	16	MAN-MAN-MAN	W|TAKNHQ|GGK|DDG|NGNWQ|ETS|D|VMQNDCNLVLYNGNWQSNTAN	0	12	3	0	0	0	0	0	0	12	15	9	5	16	10	0	0	0.222222222222222	0	0.555555555555556	0	0.222222222222222	0	0.555555555555556	0.111111111111111	0.111111111111111	0.222222222222222	0	0	0	0	0	0	0	0	0
5T20_MAN:b:1	5T20	Q39487	Plant lectins	Colocasia esculenta	b-prism II	1.91		D-Manp	Man(a1-6)[Man(a1-3)]Man	NULL	16	MAN-MAN-MAN	P|D|VMQGDCNLVLYGGKYGWQSNTHGN	0	4	1	0	0	0	0	0	0	4	5	8	3	7	6	0	0	0.375	0	0.25	0	0.375	0.125	0.375	0	0.125	0.375	0.125	0	0	0	0	0	0	0	0
5T20_MAN:c:1	5T20	Q39487	Plant lectins	Colocasia esculenta	b-prism II	1.91		D-Manp	Man(a1-6)[Man(a1-3)]Man	NULL	16	MAN-MAN-MAN	NGNWQ|WETS|W|TAKNHQ|GGK|DDG|D|VMQNDCNLVLYNGNWQSNTAN	0	12	4	0	0	0	0	0	0	12	16	10	4	18	7	0	0	0.3	0	0.5	0	0.2	0	0.5	0.2	0.1	0.2	0	0	0	0	0	0	0	0	0
5T20_MAN:d:1	5T20	Q39487	Plant lectins	Colocasia esculenta	b-prism II	1.91		D-Manp	Man(a1-6)[Man(a1-3)]Man	NULL	16	MAN-MAN-MAN	P|D|VMQGDCNLVLYGGKYGWQSNTHGN	0	6	1	0	0	0	0	0	0	6	7	9	2	7	6	0	0	0.333333333333333	0	0.333333333333333	0	0.333333333333333	0.111111111111111	0.333333333333333	0.111111111111111	0.111111111111111	0.333333333333333	0.111111111111111	0	0	0	0	0	0	0	0
5T20_MAN:e:1	5T20	Q39487	Plant lectins	Colocasia esculenta	b-prism II	1.91		D-Manp	Man(a1-6)[Man(a1-3)]Man	NULL	16	MAN-MAN-MAN	W|TAKNHQ|GGK|DDG|D|VMQNDCNLVLYNGNWQSNTAN	0	11	3	0	0	0	0	0	0	11	14	10	3	14	6	0	0	0.3	0	0.5	0	0.2	0	0.5	0.2	0.1	0.2	0	0	0	0	0	0	0	0	0
5T20_MAN:f:1	5T20	Q39487	Plant lectins	Colocasia esculenta	b-prism II	1.91		D-Manp	Man(a1-6)[Man(a1-3)]Man	NULL	16	MAN-MAN-MAN	D|HG|P|DGR|QLVMQGDCNLVLYGGKYGWQSNTHGN	0	6	1	0	0	0	0	0	2	4	7	10	2	9	8	0	0	0.5	0	0.2	0	0.3	0.3	0.3	0	0.1	0.3	0.1	0	0.1	0.1	0	0	0	0	0
6A87_FUC:A:101	6A87	A0A384E107	Fungal and yeast lectins	Pholiota squarrosa	b-prism III	2.41	aFuc16GlcNAc	D-GlcpNAc, L-Fucp	Fuc(a1-6)GlcNAc	NULL	4	FUC	CDGDTY|VFH|APV|AYLDYGD|WV	2	3	0	0	0	0	0	0	2	1	5	4	6	5	3	0	0	0	0	0.5	0.25	0.25	0.5	0	0	0.25	0.25	0.25	0.25	0	0	0	0	0	0	0
6A87_MEE:E:101	6A87	A0A384E107	Fungal and yeast lectins	Pholiota squarrosa	b-prism III	2.41	aFuc16GlcNAc	D-GlcpNAc, L-Fucp	Fuc(a1-6)GlcNAc	NULL	4	MEE-NAG-FUC	APV|LDYGD|WV|CDGDTYKC|VFH	1	7	0	0	0	0	0	0	4	3	8	5	6	2	6	0	0	0	0	0.6	0	0.4	0.4	0	0	0.2	0.4	0.2	0.2	0	0	0	0	0	0	0
6A87_MEE:E:104	6A87	A0A384E107	Fungal and yeast lectins	Pholiota squarrosa	b-prism III	2.41	aFuc16GlcNAc	D-GlcpNAc, L-Fucp	Fuc(a1-6)GlcNAc	NULL	4	MEE-NAG-FUC	APV|LDYGD|WV|CDGDTY|VFH	1	5	1	0	0	0	0	0	2	3	7	4	7	3	5	0	0	0.25	0	0.5	0	0.25	0.5	0	0	0.5	0	0.25	0.25	0	0	0	0	0	0	0
6A87_MEE:F:103	6A87	A0A384E107	Fungal and yeast lectins	Pholiota squarrosa	b-prism III	2.41	aFuc16GlcNAc	D-GlcpNAc, L-Fucp	Fuc(a1-6)GlcNAc	NULL	4	MEE-NAG-FUC	CDGDTYK|VFH|APV|LDYGD|WV	1	5	0	0	0	0	0	0	3	2	6	5	5	3	6	0	0	0.2	0	0.4	0.2	0.2	0.4	0	0	0.2	0.4	0.2	0.2	0	0	0	0	0	0	0
6FX1_C4W:M:1	6FX1	A0A3B6UEU4	Fungal and yeast lectins	Pholiota squarrosa	b-prism III	2.1	bGlcNAc12aMan16(bGlcNAc12aMan13)bMan14bGlcNAc14(aFuc16)bGlcNAc	D-GlcpNAc, D-Manp, L-Fucp	GlcNAc(b1-2)Man(a1-6)[GlcNAc(b1-2)Man(a1-3)]Man(b1-4)GlcNAc(b1-4)[Fuc(a1-6)]GlcNAc	29956878	12	C4W-NAG-BMA-MAN-NAG-FUC	CDGDTYKC|QWDTNVFH|MAPV|AYLDFGDGRWVAQW|G	4	6	2	0	0	0	0	0	3	3	12	7	9	6	7	0	0	0.285714285714286	0	0.428571428571429	0	0.285714285714286	0.428571428571429	0.285714285714286	0	0.142857142857143	0.142857142857143	0.142857142857143	0.142857142857143	0.142857142857143	0	0	0	0	0.142857142857143	0
6FX1_C4W:N:1	6FX1	A0A3B6UEU4	Fungal and yeast lectins	Pholiota squarrosa	b-prism III	2.1	bGlcNAc12aMan16(bGlcNAc12aMan13)bMan14bGlcNAc14(aFuc16)bGlcNAc	D-GlcpNAc, D-Manp, L-Fucp	GlcNAc(b1-2)Man(a1-6)[GlcNAc(b1-2)Man(a1-3)]Man(b1-4)GlcNAc(b1-4)[Fuc(a1-6)]GlcNAc	29956878	12	C4W-NAG-BMA-MAN-NAG-MAN-NAG-FUC	CDGDTYKC|WDTNVFH|APV|AYLDFGDGRWVAQW	4	7	1	0	0	0	0	0	4	3	12	7	8	7	6	0	0	0.285714285714286	0	0.428571428571429	0	0.285714285714286	0.428571428571429	0.285714285714286	0	0.142857142857143	0.142857142857143	0.142857142857143	0.142857142857143	0.142857142857143	0	0	0	0	0.142857142857143	0
6FX1_C4W:O:1	6FX1	A0A3B6UEU4	Fungal and yeast lectins	Pholiota squarrosa	b-prism III	2.1	bGlcNAc12aMan16(bGlcNAc12aMan13)bMan14bGlcNAc14(aFuc16)bGlcNAc	D-GlcpNAc, D-Manp, L-Fucp	GlcNAc(b1-2)Man(a1-6)[GlcNAc(b1-2)Man(a1-3)]Man(b1-4)GlcNAc(b1-4)[Fuc(a1-6)]GlcNAc	29956878	12	C4W-NAG-BMA-MAN-NAG-FUC	APV|AYLDFGD|WVAQW|CDGDTYKC|WDTNVFH|PVTKLV|TAYLDFGDGRWVAQ|FHTG	6	8	1	0	0	0	0	0	4	4	15	12	10	14	11	0	0	0.416666666666667	0	0.25	0.166666666666667	0.166666666666667	0.333333333333333	0.25	0.0833333333333333	0.0833333333333333	0.25	0.166666666666667	0.0833333333333333	0.0833333333333333	0	0	0	0	0.166666666666667	0
6FX1_C4W:P:1	6FX1	A0A3B6UEU4	Fungal and yeast lectins	Pholiota squarrosa	b-prism III	2.1	bGlcNAc12aMan16(bGlcNAc12aMan13)bMan14bGlcNAc14(aFuc16)bGlcNAc	D-GlcpNAc, D-Manp, L-Fucp	GlcNAc(b1-2)Man(a1-6)[GlcNAc(b1-2)Man(a1-3)]Man(b1-4)GlcNAc(b1-4)[Fuc(a1-6)]GlcNAc	29956878	12	C4W-NAG-BMA-MAN-FUC	G|CDGDTYKC|TNVFH|MAPV|AYLDFGDGRWVA	4	6	1	0	0	0	0	0	3	3	11	5	7	4	8	0	0	0.2	0	0.6	0.2	0	0.6	0	0	0.2	0.2	0.2	0.2	0.2	0	0	0	0	0	0
6FX1_C4W:Q:1	6FX1	A0A3B6UEU4	Fungal and yeast lectins	Pholiota squarrosa	b-prism III	2.1	bGlcNAc12aMan16(bGlcNAc12aMan13)bMan14bGlcNAc14(aFuc16)bGlcNAc	D-GlcpNAc, D-Manp, L-Fucp	GlcNAc(b1-2)Man(a1-6)[GlcNAc(b1-2)Man(a1-3)]Man(b1-4)GlcNAc(b1-4)[Fuc(a1-6)]GlcNAc	29956878	12	C4W-NAG-BMA-MAN-NAG-MAN-FUC	CDGDTYKC|DTNVFH|MAPV|AYLDFGDGRWVAQ	4	6	0	0	0	0	0	0	3	3	10	7	7	7	5	0	0	0.285714285714286	0	0.428571428571429	0.142857142857143	0.142857142857143	0.428571428571429	0.142857142857143	0	0.142857142857143	0.285714285714286	0.142857142857143	0.142857142857143	0.142857142857143	0	0	0	0	0	0
6FX1_C4W:R:1	6FX1	A0A3B6UEU4	Fungal and yeast lectins	Pholiota squarrosa	b-prism III	2.1	bGlcNAc12aMan16(bGlcNAc12aMan13)bMan14bGlcNAc14(aFuc16)bGlcNAc	D-GlcpNAc, D-Manp, L-Fucp	GlcNAc(b1-2)Man(a1-6)[GlcNAc(b1-2)Man(a1-3)]Man(b1-4)GlcNAc(b1-4)[Fuc(a1-6)]GlcNAc	29956878	12	C4W-NAG-BMA-MAN-NAG-FUC	APV|AYLDFGD|WVAQW|CDGDTYKC|QWDTNVFH|PVTKLV|TAYLDFGDGRWVAQ|FHT	6	10	3	0	0	0	0	0	5	5	19	12	9	13	12	0	0	0.416666666666667	0	0.25	0.0833333333333333	0.25	0.333333333333333	0.333333333333333	0.0833333333333333	0.0833333333333333	0.166666666666667	0.166666666666667	0.0833333333333333	0.0833333333333333	0	0	0	0	0.25	0
6FX1_C4W:S:1	6FX1	A0A3B6UEU4	Fungal and yeast lectins	Pholiota squarrosa	b-prism III	2.1	bGlcNAc12aMan16(bGlcNAc12aMan13)bMan14bGlcNAc14(aFuc16)bGlcNAc	D-GlcpNAc, D-Manp, L-Fucp	GlcNAc(b1-2)Man(a1-6)[GlcNAc(b1-2)Man(a1-3)]Man(b1-4)GlcNAc(b1-4)[Fuc(a1-6)]GlcNAc	29956878	12	C4W-NAG-BMA-MAN-NAG-MAN-FUC	CDGDTYKC|QWDTNVFH|APV|AYLDFGD|WVAQ	3	7	2	0	0	0	0	0	4	3	12	7	7	9	3	0	0	0.285714285714286	0	0.428571428571429	0	0.285714285714286	0.428571428571429	0.285714285714286	0	0.142857142857143	0.142857142857143	0.142857142857143	0.142857142857143	0.142857142857143	0	0	0	0	0.142857142857143	0
6FX1_C4W:T:1	6FX1	A0A3B6UEU4	Fungal and yeast lectins	Pholiota squarrosa	b-prism III	2.1	bGlcNAc12aMan16(bGlcNAc12aMan13)bMan14bGlcNAc14(aFuc16)bGlcNAc	D-GlcpNAc, D-Manp, L-Fucp	GlcNAc(b1-2)Man(a1-6)[GlcNAc(b1-2)Man(a1-3)]Man(b1-4)GlcNAc(b1-4)[Fuc(a1-6)]GlcNAc	29956878	12	C4W-NAG-BMA-FUC	M|VCDGDTYKC|TNVFH|GAMAPVPV|AYLDFGD|WV	4	9	0	0	0	0	0	0	5	4	13	6	7	6	7	0	0	0	0	0.5	0.166666666666667	0.333333333333333	0.5	0	0	0.166666666666667	0.333333333333333	0.166666666666667	0.166666666666667	0	0	0.166666666666667	0	0	0	0
6FX1_C4W:U:1	6FX1	A0A3B6UEU4	Fungal and yeast lectins	Pholiota squarrosa	b-prism III	2.1	bGlcNAc12aMan16(bGlcNAc12aMan13)bMan14bGlcNAc14(aFuc16)bGlcNAc	D-GlcpNAc, D-Manp, L-Fucp	GlcNAc(b1-2)Man(a1-6)[GlcNAc(b1-2)Man(a1-3)]Man(b1-4)GlcNAc(b1-4)[Fuc(a1-6)]GlcNAc	29956878	12	C4W-NAG-BMA-MAN-NAG-MAN-NAG-FUC	APV|AYLDFGDGRWVAQ|CDGDTYKC|DTNVFH	5	6	1	0	0	0	0	0	3	3	12	7	6	8	4	0	0	0.285714285714286	0	0.428571428571429	0.142857142857143	0.142857142857143	0.428571428571429	0.142857142857143	0	0.142857142857143	0.285714285714286	0.142857142857143	0.142857142857143	0.142857142857143	0	0	0	0	0	0
6FX1_C4W:V:1	6FX1	A0A3B6UEU4	Fungal and yeast lectins	Pholiota squarrosa	b-prism III	2.1	bGlcNAc12aMan16(bGlcNAc12aMan13)bMan14bGlcNAc14(aFuc16)bGlcNAc	D-GlcpNAc, D-Manp, L-Fucp	GlcNAc(b1-2)Man(a1-6)[GlcNAc(b1-2)Man(a1-3)]Man(b1-4)GlcNAc(b1-4)[Fuc(a1-6)]GlcNAc	29956878	12	C4W-NAG-BMA-FUC	CDGDTYKC|TNVFH|APV|AYLDFG|WVA	3	6	0	0	0	0	0	0	3	3	9	5	6	3	7	0	0	0.2	0	0.6	0	0.2	0.6	0	0	0.2	0.2	0.2	0.2	0.2	0	0	0	0	0	0
6FX1_C4W:W:1	6FX1	A0A3B6UEU4	Fungal and yeast lectins	Pholiota squarrosa	b-prism III	2.1	bGlcNAc12aMan16(bGlcNAc12aMan13)bMan14bGlcNAc14(aFuc16)bGlcNAc	D-GlcpNAc, D-Manp, L-Fucp	GlcNAc(b1-2)Man(a1-6)[GlcNAc(b1-2)Man(a1-3)]Man(b1-4)GlcNAc(b1-4)[Fuc(a1-6)]GlcNAc	29956878	12	C4W-NAG-BMA-FUC	CDGDTYKC|TNVFH|AMAPV|LDFGDGRWVA	2	7	0	0	0	0	0	0	5	2	9	8	6	3	7	0	0	0.25	0	0.375	0.125	0.25	0.5	0	0	0.125	0.375	0.125	0.125	0.125	0	0.125	0	0	0	0
6FX1_C4W:X:1	6FX1	A0A3B6UEU4	Fungal and yeast lectins	Pholiota squarrosa	b-prism III	2.1	bGlcNAc12aMan16(bGlcNAc12aMan13)bMan14bGlcNAc14(aFuc16)bGlcNAc	D-GlcpNAc, D-Manp, L-Fucp	GlcNAc(b1-2)Man(a1-6)[GlcNAc(b1-2)Man(a1-3)]Man(b1-4)GlcNAc(b1-4)[Fuc(a1-6)]GlcNAc	29956878	12	C4W-NAG-BMA-MAN-NAG-FUC	APV|AYLDFGDGRWVAQ|CDGDTYKC|DTNVFH	3	7	0	0	0	0	0	0	3	4	10	8	5	10	2	0	0	0.25	0	0.375	0.125	0.25	0.375	0.25	0	0.125	0.25	0.125	0.125	0.125	0	0	0	0	0.125	0
6FX2_C4W:C:1	6FX2	A0A3B6UEU4	Fungal and yeast lectins	Pholiota squarrosa	b-prism III	1.7	bGal14bGlcNAc12aMan16(bGlcNAc12aMan13)bMan14bGlcNAc14(aFuc16)bGlcNAc	D-Galp, D-GlcpNAc, D-Manp, L-Fucp	Gal(b1-4)GlcNAc(b1-2)Man(a1-6)[GlcNAc(b1-2)Man(a1-3)]Man(b1-4)GlcNAc(b1-4)[Fuc(a1-6)]GlcNAc	29956878	2	C4W-NAG-BMA-MAN-NAG-GAL-MAN-NAG-FUC	CDGDTYKC|QWDTNVFH	1	5	4	0	0	0	0	0	2	3	10	6	3	5	0	0	0	0	0	0.5	0	0.5	0.333333333333333	0.333333333333333	0	0.166666666666667	0.166666666666667	0.166666666666667	0	0.166666666666667	0	0	0	0	0.166666666666667	0
6FX2_C4W:D:1	6FX2	A0A3B6UEU4	Fungal and yeast lectins	Pholiota squarrosa	b-prism III	1.7	bGal14bGlcNAc12aMan16(bGlcNAc12aMan13)bMan14bGlcNAc14(aFuc16)bGlcNAc	D-Galp, D-GlcpNAc, D-Manp, L-Fucp	Gal(b1-4)GlcNAc(b1-2)Man(a1-6)[GlcNAc(b1-2)Man(a1-3)]Man(b1-4)GlcNAc(b1-4)[Fuc(a1-6)]GlcNAc	29956878	2	C4W-NAG-BMA-MAN-NAG-GAL-FUC	CDGDTYKC|QWDTNVFH	0	5	3	0	0	0	0	0	2	3	8	6	3	5	0	0	0	0.166666666666667	0	0.5	0	0.333333333333333	0.166666666666667	0.333333333333333	0	0.333333333333333	0.166666666666667	0.166666666666667	0	0	0	0	0	0	0.166666666666667	0
6FX3_C4W:C:1	6FX3	A0A3B6UEU4	Fungal and yeast lectins	Pholiota squarrosa	b-prism III	1.7	aNeuAc23bGal14bGlcNAc12aMan16(bGlcNAc12aMan13)bMan14bGlcNAc14(aFuc16)bGlcNAc	D-Neup5Ac, D-Galp, D-GlcpNAc, D-Manp, L-Fucp	NeuAc(a2-3)Gal(b1-4)GlcNAc(b1-2)Man(a1-6)[GlcNAc(b1-2)Man(a1-3)]Man(b1-4)GlcNAc(b1-4)[Fuc(a1-6)]GlcNAc	29956878	2	C4W-NAG-BMA-MAN-NAG-GAL-SIA-MAN-NAG-FUC	CDGDTYKC|QWDTNVFH	1	6	3	0	0	0	0	0	2	4	10	7	3	3	1	0	0	0	0	0.428571428571429	0	0.571428571428571	0.285714285714286	0.285714285714286	0	0.142857142857143	0.285714285714286	0.142857142857143	0	0.142857142857143	0	0	0	0	0.142857142857143	0
6FX3_C4W:D:1	6FX3	A0A3B6UEU4	Fungal and yeast lectins	Pholiota squarrosa	b-prism III	1.7	aNeuAc23bGal14bGlcNAc12aMan16(bGlcNAc12aMan13)bMan14bGlcNAc14(aFuc16)bGlcNAc	D-Neup5Ac, D-Galp, D-GlcpNAc, D-Manp, L-Fucp	NeuAc(a2-3)Gal(b1-4)GlcNAc(b1-2)Man(a1-6)[GlcNAc(b1-2)Man(a1-3)]Man(b1-4)GlcNAc(b1-4)[Fuc(a1-6)]GlcNAc	29956878	2	C4W-NAG-BMA-MAN-NAG-GAL-SIA-FUC	CDGDTYKC|QWDTNVFHT	0	7	2	0	0	0	0	0	3	4	9	7	3	4	1	0	0	0.142857142857143	0	0.428571428571429	0	0.428571428571429	0.285714285714286	0.285714285714286	0	0.285714285714286	0.142857142857143	0.142857142857143	0	0.142857142857143	0	0	0	0	0.142857142857143	0
1IUC_FUC:A:403	1IUC	P18891	Fungal and yeast lectins	Aleuria aurantia	b-propeller	2.24	fucose	L-Fucp	Fuc	14503859	3	FUC	TAIGPGRLRIY|IREHCWD|YVGGFSA|PNI|AAYGGSWNT	2	5	0	1	0	0	0	0	2	3	8	4	9	3	8	0	0.25	0.75	0	0	0	0	0.25	0	0.25	0.25	0.25	0.25	0	0	0	0	0	0	0	0
1IUC_FUL:A:401	1IUC	P18891	Fungal and yeast lectins	Aleuria aurantia	b-propeller	2.24	fucose	L-Fucp	Fuc	14503859	3	FUL	W|QIRVY|LSEFVYD|WITGQLGS|PNIRV|YVWSGKWTA	2	4	1	1	0	0	0	0	2	2	8	4	8	4	10	0	0	0.75	0	0	0.25	0	0	0.25	0.25	0.25	0.25	0	0	0	0	0	0	0	0	0
1IUC_FUL:A:402	1IUC	P18891	Fungal and yeast lectins	Aleuria aurantia	b-propeller	2.24	fucose	L-Fucp	Fuc	14503859	3	FUL	W|QQRVY|IREAQ|T|NVI|QGIQIRV|FVYDGSKWIT	3	2	4	1	0	0	0	0	0	2	10	4	4	6	9	0	0	1	0	0	0	0	0	0	0.25	0.25	0.5	0	0	0	0	0	0	0	0	0
1OFZ_FUC:A:1316	1OFZ	P18891	Fungal and yeast lectins	Aleuria aurantia	b-propeller	1.5	fucose	L-Fucp	Fuc	12732625	10	FUC	TAIGPGRLRIY|IREHCWD|SWYVGGFSA|PNI|AAYGGSWNT	2	5	3	1	0	0	0	0	2	3	11	4	9	4	8	0	0.25	0.75	0	0	0	0	0.25	0	0.25	0.25	0.25	0.25	0	0	0	0	0	0	0	0
1OFZ_FUC:B:1316	1OFZ	P18891	Fungal and yeast lectins	Aleuria aurantia	b-propeller	1.5	fucose	L-Fucp	Fuc	12732625	10	FUC	TAIGPGRLRIY|IREHCWD|SWYVGGFSA|PNI|AAYGGSWNT	2	6	2	1	0	0	0	0	2	4	11	4	9	3	9	0	0.25	0.5	0	0	0.25	0	0.25	0	0.25	0.25	0.25	0.25	0	0	0	0	0	0	0	0
1OFZ_FUL:A:1313	1OFZ	P18891	Fungal and yeast lectins	Aleuria aurantia	b-propeller	1.5	fucose	L-Fucp	Fuc	12732625	10	FUL	ISW|QQRVY|IREAQRG|T|NVI|QGIQIRV|FVYDGSKWIT	3	3	3	1	0	0	0	0	0	3	10	3	5	7	9	0	0	1	0	0	0	0	0	0	0.333333333333333	0.333333333333333	0.333333333333333	0	0	0	0	0	0	0	0	0
1OFZ_FUL:A:1314	1OFZ	P18891	Fungal and yeast lectins	Aleuria aurantia	b-propeller	1.5	fucose	L-Fucp	Fuc	12732625	10	FUL	W|QIRVY|LSEFVYD|WITGQLGS|APPNIRV|YVWSGKWTA	3	4	1	1	0	0	0	0	2	2	9	5	7	5	11	0	0	0.8	0.2	0	0	0	0	0.2	0.2	0.2	0.4	0	0	0	0	0	0	0	0	0
1OFZ_FUL:A:1315	1OFZ	P18891	Fungal and yeast lectins	Aleuria aurantia	b-propeller	1.5	fucose	L-Fucp	Fuc	12732625	10	FUL	LQWGG|NIRVY|IHEYVWS|TAGASF|GRLRI|WDSNSWYV	2	4	0	1	0	0	0	0	1	3	7	4	6	7	11	0	0	1	0	0	0	0	0	0	0.25	0.25	0.5	0	0	0	0	0	0	0	0	0
1OFZ_FUL:A:1317	1OFZ	P18891	Fungal and yeast lectins	Aleuria aurantia	b-propeller	1.5	fucose	L-Fucp	Fuc	12732625	10	FUL	ISWGS|NIRVY|LYEAA|N|GQI|GNIDISV|W|KGWSI	3	3	0	1	0	0	0	0	0	3	7	3	5	3	10	0	0	1	0	0	0	0	0	0	0.333333333333333	0.333333333333333	0.333333333333333	0	0	0	0	0	0	0	0	0
1OFZ_FUL:B:1313	1OFZ	P18891	Fungal and yeast lectins	Aleuria aurantia	b-propeller	1.5	fucose	L-Fucp	Fuc	12732625	10	FUL	ISW|QQRVY|IREAQRG|T|NVI|QGIQIRV|FVYDGSKWIT	3	3	2	1	0	0	0	0	0	3	9	4	4	7	10	0	0	1	0	0	0	0	0	0	0.25	0.25	0.5	0	0	0	0	0	0	0	0	0
1OFZ_FUL:B:1315	1OFZ	P18891	Fungal and yeast lectins	Aleuria aurantia	b-propeller	1.5	fucose	L-Fucp	Fuc	12732625	10	FUL	LQWGG|NIRVY|IHEYVWS|TAGASF|GRLRI|WDSNSWYV	2	4	0	1	0	0	0	0	1	3	7	4	7	6	11	0	0	1	0	0	0	0	0	0	0.25	0.25	0.5	0	0	0	0	0	0	0	0	0
1OFZ_FUL:B:1317	1OFZ	P18891	Fungal and yeast lectins	Aleuria aurantia	b-propeller	1.5	fucose	L-Fucp	Fuc	12732625	10	FUL	W|NIRVY|LYEAA|N|GQI|GNIDISV|WQWISGKGWSI	3	3	0	1	0	0	0	0	0	3	7	4	4	3	12	0	0	0.75	0	0.25	0	0	0.25	0	0.25	0.25	0.25	0	0	0	0	0	0.25	0	0	0
1OFZ_FUL:B:1318	1OFZ	P18891	Fungal and yeast lectins	Aleuria aurantia	b-propeller	1.5	fucose	L-Fucp	Fuc	12732625	10	FUL	VTW|QIRVYCV|LSEFVYD|ITGQLGS|APPNIRV|YVWSGKWTA	3	5	2	1	0	0	0	0	2	3	11	5	7	4	13	0	0	0.6	0.2	0	0	0.2	0.2	0.2	0.2	0.2	0.2	0.2	0	0	0	0	0	0	0	0
5MXC_MFU:A:401	5MXC	P18891	Fungal and yeast lectins	Aleuria aurantia	b-propeller	1.14	aFuc	L-Fucp	Fuc	29232414	5	MFU	W|QQRVY|IREAQ|T|NVI|QGIQIRV|FVYDGSKWIT	3	3	1	1	0	0	0	0	0	3	8	4	5	6	8	0	0	1	0	0	0	0	0.25	0	0.25	0.25	0.25	0	0	0	0	0	0.25	0	0	0
5MXC_MFU:A:403	5MXC	P18891	Fungal and yeast lectins	Aleuria aurantia	b-propeller	1.14	aFuc	L-Fucp	Fuc	29232414	5	MFU	W|QIRVY|LSEFVYD|ITGQLGS|PNIRV|YVWSGKWTA	2	5	1	1	0	0	0	0	2	3	9	5	7	4	10	0	0	0.8	0.2	0	0	0	0	0.2	0.2	0.2	0.4	0	0	0	0	0	0	0	0	0
5MXC_MFU:A:404	5MXC	P18891	Fungal and yeast lectins	Aleuria aurantia	b-propeller	1.14	aFuc	L-Fucp	Fuc	29232414	5	MFU	LQWGG|NIRVY|IHEYVWSGKWTAGASF|GRLRI|WDSNSWYV	2	3	1	1	0	0	0	0	1	2	7	4	5	6	13	0	0	1	0	0	0	0	0	0	0.25	0.25	0.5	0	0	0	0	0	0	0	0	0
5MXC_MFU:A:405	5MXC	P18891	Fungal and yeast lectins	Aleuria aurantia	b-propeller	1.14	aFuc	L-Fucp	Fuc	29232414	5	MFU	TAIGPGRLRIY|IREHCWD|WYVGGFSA|TPQI|AAYGGSWNT	2	4	4	1	0	0	0	0	2	2	11	4	9	4	9	0	0.25	0.5	0	0	0.25	0	0.25	0	0.25	0.25	0.25	0.25	0	0	0	0	0	0	0	0
5MXC_MFU:A:406	5MXC	P18891	Fungal and yeast lectins	Aleuria aurantia	b-propeller	1.14	aFuc	L-Fucp	Fuc	29232414	5	MFU	W|QIRVY|LYEAA|N|GQI|GNIDISV|WQWISGKGWSI	3	2	2	1	0	0	0	0	0	2	8	3	5	5	10	0	0	1	0	0	0	0	0	0	0.333333333333333	0.333333333333333	0.333333333333333	0	0	0	0	0	0	0	0	0
4AGI_SFU:A:910	4AGI	Q4WW81	Fungal and yeast lectins	Aspergillus fumigatus	b-propeller	1.6	Seleno-methyl-a-L-fucopyranoside	L-Fucp	Fuc	24340081	26	SFU	V|HLRVY|IRESLYE|N|NVI|LKHIRV|FAYDSGTGWYN	2	3	0	0	0	0	0	0	0	3	5	4	4	7	9	0	0	1	0	0	0	0	0	0	0.25	0.25	0.5	0	0	0	0	0	0	0	0	0
[truncated: 2,906 more rows]
[truncated: 185 more columns]
